# Supplementary material for: Large-Scale Transcriptome Profiling and Network Pharmacology Analysis Reveal the Multi-Target Inhibitory Mechanism of Modified Guizhi Fuling Decoction in Prostate Cancer Cells
Source: Pharmaceuticals (Basel). 2025 Aug 27;18(9):1275. doi: 10.3390/ph18091275 (PMC12472799; doi:10.3390/ph18091275)
Supplement: Supplementary file 1 [file pharmaceuticals-18-01275-s001.zip]

Archive with 3 entries (3 files):
- English-Editing-Certificate.pdf
- proofed supplementary figure.pdf
- proofed supplementary table.xlsx
