# Supplementary material for: Large-Scale Transcriptome Profiling and Network Pharmacology Analysis Reveal the Multi-Target Inhibitory Mechanism of Modified Guizhi Fuling Decoction in Prostate Cancer Cells
Source: Pharmaceuticals (Basel). 2025 Aug 27;18(9):1275. doi: 10.3390/ph18091275 (PMC12472799; doi:10.3390/ph18091275)
Supplement: Supplementary file 1 [file pharmaceuticals-18-01275-s001.zip › proofed supplementary table.xlsx]

## Sheet: Table S1
Table S1. Count data of PC3 and DU145.
Gene_ID	PC3_DMSO_1	PC3_DMSO_2	PC3_DMSO_3	PC3_DMSO_4	PC3_DMSO_5	PC3_DMSO_6	PC3_DMSO_7	PC3_DMSO_8	PC3_DMSO_9	PC3_DMSO_10	PC3_DMSO_11	PC3_GZ100_1	PC3_GZ100_2	PC3_GZ100_3	PC3_GZ100_4	PC3_GZ75_1	PC3_GZ75_2	PC3_GZ75_3	PC3_GZ75_4	PC3_GZ50_1	PC3_GZ50_2	PC3_GZ50_3	PC3_GZ50_4	PC3_GZ25_1	PC3_GZ25_2	PC3_GZ25_3	PC3_GZ25_4	PC3_GSB100_1	PC3_GSB100_2	PC3_GSB100_3	PC3_GSB100_4	PC3_GSB75_1	PC3_GSB75_2	PC3_GSB75_3	PC3_GSB75_4	PC3_GSB50_1	PC3_GSB50_2	PC3_GSB50_3	PC3_GSB50_4	PC3_GSB25_1	PC3_GSB25_2	PC3_GSB25_3	PC3_GSB25_4	PC3_BGZ100_1	PC3_BGZ100_2	PC3_BGZ100_3	PC3_BGZ100_4	PC3_BGZ75_1	PC3_BGZ75_2
ATP5G2	44	36	41	44	34	48	23	39	36	32	42	36	30	26	36	25	34	42	26	35	24	38	39	23	27	21	43	32	30	22	35	25	34	38	27	31	26	38	26	30	35	42	27	14	10	23	23	19	28
ATP6V1A	2	2	7	2	3	6	8	2	2	4	7	11	7	8	5	1	1	3	8	4	6	3	1	7	3	9	5	0	5	6	10	1	6	8	5	5	2	3	11	2	6	4	9	1	0	4	3	3	3
C17ORF85	6	11	10	5	6	7	4	12	7	5	6	8	4	9	8	8	3	5	9	11	4	5	11	8	8	6	8	2	7	8	3	7	6	6	7	5	13	4	10	6	12	10	9	7	3	6	2	3	6
C19ORF24	32	34	34	23	28	30	35	32	25	35	18	28	24	24	29	28	30	29	37	38	23	23	23	22	37	32	25	34	34	28	20	34	37	30	23	30	25	40	27	23	35	27	29	16	16	14	16	23	18
C1D	21	30	23	36	27	31	34	42	31	20	25	21	22	19	16	10	15	22	20	30	27	14	21	22	27	42	34	32	26	19	24	25	26	23	28	28	29	37	19	33	26	23	28	17	17	19	12	15	8
CALM3	187	271	260	209	225	210	204	214	233	236	183	176	186	181	241	157	167	215	180	204	174	206	197	174	203	196	225	209	201	152	255	187	280	198	251	210	181	227	258	208	203	234	215	126	133	155	91	137	112
CNOT2	10	26	24	22	20	17	26	30	21	20	24	30	21	16	17	20	21	20	18	18	22	15	21	13	18	22	18	18	20	15	23	20	26	17	19	23	12	24	22	21	19	29	21	12	16	16	6	9	8
CTNNBL1	83	106	94	90	75	88	82	91	104	89	105	69	79	81	89	59	70	97	83	98	71	93	68	65	84	84	109	94	81	65	93	66	100	77	114	84	76	101	83	82	76	78	86	61	68	84	56	65	52
CUEDC2	3	7	4	5	3	5	10	4	5	6	4	2	4	1	8	2	3	7	0	6	5	4	4	4	3	1	5	7	4	4	6	4	5	5	1	1	1	8	2	6	3	2	8	6	3	4	2	4	0
DEGS1	79	83	68	69	52	66	53	60	62	82	71	52	46	41	39	45	41	52	62	54	43	66	45	66	46	63	70	51	54	47	70	42	57	56	59	68	51	68	68	48	61	65	71	25	13	21	21	25	24
DERA	1	4	2	4	2	2	1	2	1	2	2	0	0	0	4	0	2	0	3	3	1	2	1	1	2	1	0	0	0	1	1	1	2	1	4	1	1	0	5	1	4	0	4	0	1	0	0	1	0
EIF3M	42	44	39	40	37	35	42	32	58	37	37	41	23	39	51	25	31	39	29	50	37	32	27	32	29	28	29	37	35	23	47	24	34	44	43	32	42	35	37	29	44	44	37	25	39	31	40	25	25
EIF4G2	59	63	83	55	57	65	73	60	71	61	67	43	48	33	53	30	40	57	46	43	39	42	41	45	46	52	52	62	50	48	61	52	53	41	54	77	46	70	62	58	57	75	70	19	23	24	21	24	23
FAM32A	98	84	76	79	102	66	63	83	84	91	75	71	72	66	88	53	60	79	80	91	60	65	69	54	72	73	83	72	71	61	66	60	83	63	83	78	70	75	76	91	91	74	73	34	35	30	30	41	32
FBXO9	234	285	254	207	194	220	182	250	236	217	237	240	196	187	203	135	175	242	200	215	185	200	180	173	175	212	205	235	200	175	242	176	239	229	230	200	221	207	180	231	267	257	178	44	57	57	48	138	128
FTSJ1	4	3	8	3	5	12	4	9	6	3	15	4	6	0	3	2	5	4	6	3	2	1	2	6	3	6	4	6	4	1	2	1	3	5	9	6	4	9	1	4	6	1	6	5	2	5	2	4	2
FXC1	0	1	1	1	0	1	1	1	3	0	0	1	0	0	1	0	2	3	2	0	2	3	1	0	3	3	6	0	0	3	0	0	1	2	0	0	0	0	1	1	2	2	1	0	0	1	0	0	0
HNRNPUL1	219	308	275	245	244	251	239	233	217	274	249	163	178	151	196	149	156	191	192	216	168	215	161	199	189	214	246	232	226	141	258	179	272	246	253	241	218	270	266	196	218	247	244	155	118	98	110	113	121
HP1BP3	21	29	29	22	28	26	19	28	32	43	25	23	22	17	32	11	17	22	21	26	17	30	15	13	25	24	30	32	30	17	23	17	35	16	21	23	17	17	26	30	28	23	25	12	14	13	18	15	14
KIAA0947	1	0	2	2	1	3	3	3	1	1	1	2	2	1	3	0	1	0	4	1	0	1	1	1	1	3	1	0	1	0	1	1	1	3	1	1	0	1	1	1	1	0	4	0	2	1	4	2	0
KIF5B	72	132	99	99	90	98	88	87	101	90	96	105	82	88	100	50	57	97	59	102	64	87	75	81	84	97	65	85	78	57	110	71	113	81	93	72	92	101	85	89	91	82	89	56	50	43	44	57	44
MFSD11	2	3	0	1	1	0	0	1	0	1	2	1	0	1	0	0	0	0	1	2	0	0	0	0	2	2	1	1	0	0	1	2	3	2	0	2	0	0	0	0	3	0	0	0	0	1	0	0	0
PLD3	2	3	5	2	1	3	2	2	3	7	1	3	4	3	2	1	4	5	3	2	2	1	2	0	4	5	4	4	2	0	1	2	2	4	2	3	0	1	2	1	2	2	1	4	1	4	1	2	2
GOLGB1	6	3	5	1	1	1	2	1	3	0	1	2	4	1	4	6	3	3	3	1	3	1	3	1	1	3	2	2	2	1	5	1	3	2	1	2	1	2	2	5	3	3	1	1	2	1	2	0	2
PRPF8	4	6	3	2	6	1	1	2	2	4	1	4	2	2	2	5	5	5	2	4	2	2	4	2	5	3	2	7	6	2	1	3	4	2	2	2	4	2	1	1	2	0	1	0	0	2	2	1	0
CHMP2A	0	0	1	0	1	0	2	1	0	0	0	0	0	1	1	1	0	0	0	0	1	0	0	0	1	0	0	0	1	0	2	0	1	0	1	1	0	0	0	2	2	4	1	1	1	0	1	2	1
GPATCH1	2	1	0	1	2	1	1	2	1	1	1	0	0	6	0	1	0	0	0	0	0	3	1	2	1	0	2	1	3	0	0	0	0	1	3	1	2	1	1	3	2	2	0	0	0	1	1	0	1
NXT2	8	6	4	4	7	2	4	6	5	6	4	0	3	5	11	2	5	7	4	9	4	4	4	7	5	12	5	7	10	2	3	4	9	3	3	5	4	5	5	2	1	6	3	1	4	4	3	6	3
PSMC5	34	54	34	27	31	41	35	34	38	33	36	52	46	52	48	34	33	55	32	57	37	45	34	35	39	38	32	46	32	32	36	34	49	45	43	57	37	41	46	37	27	43	56	18	20	13	19	23	21
PSMF1	31	53	47	41	38	35	30	34	65	45	34	30	43	37	44	40	33	44	37	45	36	48	32	43	39	39	42	45	24	36	36	45	46	39	47	29	32	37	32	38	37	36	37	27	41	35	27	23	32
QPRT	0	0	0	0	0	0	0	0	0	0	0	0	0	0	0	0	0	0	0	0	0	0	0	0	0	0	0	0	0	0	0	0	0	0	0	0	0	0	0	0	0	0	0	0	0	0	0	0	0
RNF19A	2	7	7	7	5	8	3	10	6	7	7	6	3	5	3	4	4	8	8	4	4	5	6	5	6	7	3	5	3	1	4	0	4	2	4	3	2	9	6	6	7	8	7	1	4	3	4	3	5
RPL37	4244	5221	4786	4373	4238	4348	4093	4532	4655	4401	4348	4508	4403	4486	5616	3977	3927	5299	4539	4846	4056	4653	4150	3867	4360	4396	4508	4261	4207	4352	4510	3704	4910	4202	4731	4550	4206	4561	4401	4007	4181	4561	4505	3612	3247	3623	3219	4187	3781
SCAND1	0	0	0	0	0	0	0	0	0	0	2	2	3	1	0	1	3	2	0	1	1	0	1	2	2	0	0	1	2	0	1	0	0	0	0	1	0	0	0	0	1	0	1	1	0	0	0	0	1
SCNM1	1	3	3	5	5	2	4	4	10	3	7	2	3	4	4	3	4	9	4	2	5	3	5	6	3	6	9	6	4	2	3	4	9	3	6	9	10	3	7	3	5	1	3	4	6	6	4	2	2
SF3A3	23	34	39	28	38	51	26	35	41	35	27	28	31	22	36	25	19	32	27	41	18	28	21	28	30	29	34	23	38	31	34	20	34	37	36	36	34	48	33	28	31	35	39	32	22	29	15	28	19
SH3GL1	1	2	3	3	2	0	0	4	1	3	1	2	2	3	1	2	2	3	1	2	2	1	0	0	2	2	1	1	1	0	1	0	3	1	1	0	0	2	1	2	1	1	1	1	2	3	0	2	2
SLC4A1AP	7	5	11	6	3	5	10	7	8	8	5	11	11	11	5	4	5	6	8	10	6	6	7	5	5	8	14	10	9	7	7	5	6	11	10	9	11	5	4	9	7	7	8	5	4	3	5	4	3
STK24	1	0	1	1	0	3	1	2	1	0	0	0	0	0	1	0	1	2	2	1	0	1	0	1	0	0	0	1	1	0	0	1	1	1	3	3	0	1	1	1	0	1	1	0	1	2	0	0	2
TSNAX	15	14	15	8	7	10	3	8	8	10	6	9	6	9	10	4	5	4	11	10	8	8	13	6	8	9	13	8	7	16	10	3	10	4	9	16	13	8	9	13	10	12	14	6	10	11	10	6	6
ABHD3	13	12	13	10	3	12	9	8	7	5	12	22	20	17	17	12	10	10	14	9	12	9	21	11	16	13	9	12	12	12	15	4	11	8	7	7	9	5	9	12	7	10	8	3	3	4	1	5	12
AP1B1	3	5	0	4	0	2	2	4	2	0	3	1	5	1	2	1	0	3	2	1	1	2	1	4	1	3	2	5	0	1	7	1	5	3	2	2	7	4	3	8	6	1	1	1	0	2	1	0	1
SPOP	0	4	1	0	1	0	1	0	0	0	0	0	1	2	1	3	1	1	0	1	1	3	0	2	1	1	0	0	1	0	0	2	3	0	0	0	2	3	0	1	1	0	0	0	0	0	0	0	0
ZC3H7A	0	0	1	1	2	2	1	2	2	0	0	0	3	0	0	3	0	2	0	1	0	0	2	2	2	1	1	3	3	0	1	0	1	2	3	0	0	1	1	0	0	3	2	0	1	0	0	2	0
ALG13	8	9	11	5	7	13	11	12	10	18	13	10	8	11	16	7	7	16	6	9	4	13	12	3	12	7	5	10	5	12	13	9	11	8	9	10	10	16	14	6	5	12	10	6	3	9	7	9	9
ASAP1	90	101	114	102	96	106	97	109	92	115	105	80	79	70	86	82	39	80	91	92	35	88	74	64	83	97	108	74	71	60	85	64	65	89	88	115	78	106	94	81	96	89	86	41	30	38	34	33	46
HNRNPA0	3	5	8	3	1	2	5	1	1	4	1	2	4	2	5	4	5	3	3	3	3	4	3	3	6	5	5	9	7	4	7	3	8	5	6	7	3	6	4	6	4	5	3	4	1	3	3	0	3
MRPL57	64	65	52	50	48	67	60	65	66	51	63	49	53	28	58	49	37	40	51	49	51	50	49	60	55	38	49	53	38	47	53	46	59	47	52	45	58	48	52	56	41	58	57	16	15	24	17	24	32
BRE	1	3	2	3	3	1	2	2	4	2	3	4	2	3	5	2	2	5	4	1	3	5	3	3	5	0	1	5	1	3	4	2	5	3	2	4	3	1	0	1	2	5	7	0	1	2	2	6	2
BSG	4	3	6	5	1	5	6	6	9	4	2	8	5	2	5	5	1	2	9	4	4	6	1	7	5	3	2	0	6	5	4	4	1	5	1	3	7	5	8	4	8	6	4	2	3	2	1	5	3
CDC123	38	41	32	30	35	41	26	45	39	34	34	21	24	34	25	31	27	32	28	33	29	24	24	26	39	42	35	42	35	23	27	31	34	26	32	36	29	38	31	28	34	26	25	12	22	25	23	25	14
DNAJB6	10	17	18	18	20	18	13	21	10	20	23	12	15	18	12	12	15	16	29	17	15	20	17	14	18	9	19	20	21	7	22	14	28	18	17	12	16	12	20	13	21	17	11	12	5	8	7	5	8
DOLK	2	5	4	7	3	1	4	3	2	7	5	7	5	2	5	6	6	8	4	1	8	3	6	7	3	2	6	3	2	4	5	5	9	8	6	7	2	5	5	3	1	10	7	1	1	3	0	1	4
GLT8D1	13	26	24	26	21	18	22	15	19	28	18	12	19	8	15	14	13	20	15	13	13	16	14	8	22	21	20	20	19	11	17	20	30	20	29	21	13	25	26	21	21	27	26	6	4	8	5	13	12
LAMP2	12	14	16	9	13	10	9	13	11	13	6	8	12	12	6	11	4	16	10	15	8	11	14	6	15	7	8	14	9	11	9	11	12	9	7	11	9	12	10	11	12	11	8	8	4	8	5	6	7
LZTR1	1	0	0	0	0	0	0	0	0	1	0	0	0	1	0	0	2	0	0	2	1	0	0	0	0	0	0	0	0	0	0	0	0	1	0	1	0	0	0	1	0	0	1	0	1	0	0	1	0
RBM23	2	1	3	3	4	3	1	0	3	6	1	1	4	2	2	3	3	0	1	3	2	0	4	2	6	6	2	3	1	2	2	2	3	5	4	4	2	2	2	1	2	0	4	0	1	3	2	1	1
ST3GAL5	0	0	0	0	0	0	0	0	0	0	0	0	0	0	0	0	0	0	0	0	0	0	0	0	0	0	0	0	0	0	0	0	0	0	0	0	0	0	0	0	0	0	0	0	0	0	0	0	0
MIS12	12	6	13	8	9	12	9	9	5	4	5	6	4	9	4	7	11	5	5	7	4	12	4	6	11	6	8	5	8	7	12	8	3	10	7	12	4	12	7	5	13	6	9	9	10	12	7	10	7
SUMO4	29	33	30	20	22	38	23	30	26	26	29	22	23	23	24	23	18	28	19	27	23	33	23	25	29	34	31	29	25	23	17	27	31	20	31	38	16	31	37	22	28	28	30	25	16	17	13	26	13
TIMM10B	14	29	23	17	17	26	20	20	24	14	23	23	15	15	23	8	12	26	18	21	18	26	15	18	25	18	26	11	26	10	28	15	22	11	19	15	21	19	18	14	14	29	18	11	9	9	6	14	12
ATP6V1F	12	7	6	3	8	11	8	2	4	6	2	7	6	8	5	6	3	8	3	7	6	7	8	3	9	7	4	11	8	5	11	4	7	8	7	4	5	14	10	6	6	3	7	3	5	3	6	3	5
CASC3	11	7	8	9	7	5	8	8	9	8	3	1	4	6	8	5	3	6	5	7	5	4	5	8	9	4	8	6	2	5	16	2	3	4	6	11	7	8	6	9	7	9	6	3	6	4	3	5	8
CCT4	16	23	23	20	21	14	9	14	14	16	17	20	14	13	18	17	12	20	12	17	14	12	17	12	12	29	21	9	18	15	16	14	28	15	19	21	10	23	20	23	16	14	22	8	8	10	11	8	16
CLK1	26	37	26	28	17	20	22	36	37	13	32	28	18	28	21	20	17	31	22	36	31	27	21	21	21	23	27	19	22	29	29	14	31	23	20	20	21	22	17	20	21	23	28	27	15	24	21	19	11
COX6C	17	30	15	18	30	14	10	24	18	8	16	35	19	27	26	17	16	30	21	30	14	25	21	13	24	19	26	23	21	15	17	20	21	18	29	23	13	14	23	17	24	19	22	16	11	7	8	26	3
DAD1	16	20	17	16	22	6	15	20	13	12	10	18	17	15	17	14	14	17	16	20	16	16	10	23	13	12	17	38	13	16	17	29	14	13	11	23	16	18	14	16	16	14	13	10	9	11	8	16	14
GPS1	2	10	5	5	6	4	5	4	3	3	10	1	2	3	2	3	2	10	7	3	2	4	2	1	1	4	2	1	4	5	8	3	4	5	5	4	2	3	3	1	5	4	5	0	0	1	2	1	0
ILF2	18	22	17	11	17	19	8	10	16	25	12	9	6	17	11	9	13	7	15	18	14	17	12	6	15	12	15	15	24	10	20	9	11	20	17	11	16	50	30	14	18	18	19	10	7	8	11	5	5
IP6K2	5	4	3	2	5	1	4	0	2	4	7	2	9	6	4	2	1	6	2	3	3	10	5	2	3	4	4	4	1	1	3	4	6	2	2	3	6	5	10	4	3	6	5	0	0	0	0	0	3
MRCL3	2	5	1	9	0	5	4	2	5	6	1	3	1	2	3	5	4	6	4	5	3	2	3	4	0	2	6	6	6	4	5	2	3	4	5	3	1	6	3	4	5	2	5	2	5	2	3	6	1
PGAM1	7	2	10	7	5	11	8	7	10	9	6	3	6	8	11	6	2	7	7	7	4	7	7	5	6	8	11	3	9	5	5	7	8	10	5	9	5	9	8	7	4	6	8	7	4	4	4	5	1
POLR2F	64	86	64	60	47	45	58	52	65	46	46	44	54	39	52	52	50	62	62	46	39	57	42	53	57	59	55	75	36	51	57	41	61	35	71	60	47	44	55	57	49	55	63	32	20	36	15	38	21
PRKAR1A	10	16	15	10	5	5	10	11	14	12	12	11	13	6	13	13	9	6	8	7	8	8	9	9	12	9	10	5	10	12	12	11	14	15	10	8	15	11	15	10	13	8	16	10	7	3	5	10	8
PSMC1	24	37	28	22	23	17	18	15	22	17	25	25	22	29	31	12	20	26	17	22	17	21	24	23	26	24	20	19	20	19	14	8	15	20	20	18	26	23	13	13	29	22	21	8	10	19	9	18	6
QARS	22	44	27	29	26	23	18	24	21	16	15	22	31	14	22	23	22	15	30	12	23	23	18	17	26	15	23	25	28	13	28	19	21	21	21	24	22	24	19	26	21	24	27	10	12	9	14	18	18
SARS	0	1	2	0	2	1	3	0	5	0	2	7	5	1	2	5	3	2	3	3	3	4	0	1	1	2	1	1	6	0	4	1	1	2	1	4	3	1	1	3	6	3	3	5	7	3	2	8	4
SEPW1	0	1	0	1	2	0	0	0	1	0	0	1	1	1	0	0	1	1	3	2	0	0	1	1	0	1	0	0	0	0	2	0	1	1	0	2	1	0	1	0	0	0	1	1	0	0	0	0	2
TTC1	74	36	64	42	50	60	47	46	59	55	54	45	46	72	59	50	37	71	55	62	37	55	44	62	66	62	57	44	46	50	56	31	70	62	59	49	40	47	53	51	55	50	58	33	28	24	21	55	30
ACLY	4	3	2	4	0	0	4	2	1	1	1	3	3	1	3	3	2	1	1	0	2	1	0	2	3	1	1	3	3	3	2	3	4	2	2	1	0	2	3	5	3	2	3	2	1	0	1	0	1
APAF1	4	3	2	3	5	1	1	1	2	0	4	2	1	1	3	0	2	3	0	1	0	2	2	1	2	4	0	1	0	0	1	2	2	1	1	2	2	3	0	1	3	2	4	0	1	0	1	0	1
ASH1L	5	11	4	5	3	8	7	5	8	4	7	8	7	7	11	2	4	6	4	10	3	12	3	2	8	6	2	4	3	4	3	5	7	4	5	7	9	5	8	6	8	5	2	3	3	0	0	0	2
ATP5A1	31	64	54	54	41	63	48	46	43	44	49	48	36	39	54	57	44	36	47	46	36	58	40	45	50	50	43	48	49	39	49	25	45	45	50	71	57	68	59	42	45	56	44	23	23	16	19	32	17
AXL	4	6	5	5	7	6	6	15	8	5	14	7	3	6	10	4	0	3	6	8	2	6	3	4	3	4	5	9	5	5	11	2	8	8	6	7	7	9	8	7	6	8	7	6	1	2	3	6	2
BCL2L11	1	4	2	3	4	5	4	5	5	4	6	2	4	4	4	1	4	4	2	1	1	0	1	1	2	2	3	2	3	2	1	3	4	2	4	3	1	3	3	3	2	2	3	4	6	4	1	0	0
BIRC3	9	7	21	10	13	8	8	16	8	8	12	10	16	12	11	9	5	13	7	9	2	11	9	9	14	7	13	8	9	4	9	6	5	10	8	10	6	12	7	7	12	8	10	7	5	5	4	5	4
CA9	0	0	0	0	0	0	0	0	0	0	0	0	0	0	0	0	0	0	0	0	0	0	0	0	0	0	0	0	0	0	0	0	0	0	0	0	0	0	0	0	0	0	0	0	0	0	0	0	0
CASP2	9	9	6	6	10	8	10	9	11	3	4	6	4	5	6	5	4	4	1	9	4	8	11	8	6	6	11	5	9	6	9	4	4	7	11	6	7	7	10	7	8	15	15	2	3	1	0	3	2
CASP7	0	0	1	0	1	1	0	0	0	0	1	0	0	0	0	0	0	1	1	0	1	0	0	1	0	0	1	0	0	0	1	1	0	0	1	1	0	2	1	1	2	0	0	1	0	0	0	0	0
CDKN2C	18	27	15	27	26	22	21	20	30	23	19	15	16	13	14	15	20	15	13	13	9	21	5	14	15	21	12	14	23	19	24	12	25	31	15	20	19	29	28	19	24	23	26	8	2	5	5	5	5
COX5A	55	74	57	47	37	47	47	56	65	39	51	41	36	34	44	39	36	62	47	55	32	51	46	38	44	44	50	44	37	38	54	40	55	38	47	63	51	61	48	52	39	57	47	19	25	33	30	55	31
CPT2	1	1	0	3	1	1	2	3	3	4	3	1	4	2	0	4	2	3	5	2	1	0	3	2	0	3	2	6	6	1	1	0	4	4	0	4	1	1	3	1	2	2	1	0	0	0	1	1	2
CSF3	0	0	0	0	0	0	1	1	0	2	0	0	0	1	0	0	0	0	0	0	0	0	1	0	1	0	0	0	2	0	1	0	0	0	0	0	0	2	0	0	0	0	2	0	0	0	0	0	0
EGF	0	0	0	0	0	0	0	0	0	0	0	0	0	0	0	0	0	0	0	0	0	0	0	0	0	0	0	0	0	0	0	1	0	0	1	0	0	0	0	0	0	0	0	0	0	0	0	0	1
ERCC5	2	2	0	2	1	1	0	2	1	1	0	0	0	0	6	4	1	2	1	1	3	2	3	2	0	2	0	5	1	1	3	1	0	2	3	2	2	1	1	0	0	2	3	0	0	0	1	2	2
FOXA2	6	7	5	5	4	2	6	10	3	7	4	6	5	1	3	4	3	5	3	1	0	4	3	0	4	2	4	5	6	5	3	2	3	5	8	6	0	9	5	2	7	5	7	2	2	3	5	3	1
FOXP1	0	0	2	0	1	0	1	0	1	2	1	3	1	0	1	1	0	0	1	2	4	1	0	0	2	1	1	1	0	0	1	1	1	1	2	2	0	2	0	0	2	0	0	1	1	0	3	2	3
GPD2	6	1	1	0	6	5	2	5	3	4	3	0	3	1	0	1	1	2	1	1	3	6	4	4	0	2	2	0	1	1	2	3	3	3	1	1	1	2	3	3	3	4	1	0	1	0	0	0	4
HMOX1	5	3	5	6	9	2	1	3	5	5	4	22	17	24	15	8	9	16	12	19	11	19	10	11	5	11	17	4	4	6	6	2	3	1	3	5	4	1	9	3	3	0	3	52	55	49	52	92	41
IDH1	2	1	2	0	1	0	1	1	2	1	4	3	1	1	3	1	3	2	2	0	1	2	2	4	1	0	0	2	1	0	1	0	3	0	2	1	0	2	3	1	0	3	0	0	0	0	1	3	1
IGFBP7	0	0	0	0	0	0	0	0	0	0	0	0	0	0	0	0	0	0	0	0	0	0	1	0	0	0	0	0	0	0	0	0	0	0	0	0	0	0	0	0	0	0	0	0	1	0	0	0	0
IL1A	0	0	0	0	0	1	1	1	0	2	0	1	0	2	0	1	1	0	2	1	0	0	0	0	0	0	1	0	0	1	0	0	0	1	0	1	0	0	0	1	0	1	1	0	0	0	0	1	0
ITGA2	0	0	2	0	1	3	0	0	4	1	0	2	5	1	2	0	3	1	2	4	3	1	1	2	0	1	4	1	2	0	4	0	2	1	3	0	0	2	0	0	0	0	2	2	2	0	1	0	0
LDHA	1	0	1	0	0	0	0	1	0	0	0	0	0	0	0	0	1	0	0	0	0	0	0	0	0	0	0	0	0	0	0	0	0	0	0	0	2	0	0	0	0	0	1	0	0	0	0	0	0
MAP2K1	12	18	10	24	10	13	15	18	7	20	19	10	12	8	16	10	9	13	17	11	15	19	13	13	14	12	16	12	16	10	19	17	13	20	15	11	15	17	15	13	17	10	23	4	6	10	11	12	6
MAP2K3	4	10	12	11	6	8	5	5	10	7	5	2	6	7	6	5	4	6	5	10	5	4	6	3	6	2	3	6	4	5	7	4	5	2	8	2	2	5	8	5	3	7	3	6	4	6	4	1	2
MKI67	83	89	88	65	75	79	74	74	63	75	69	27	56	44	67	25	34	65	45	35	46	60	46	43	54	45	57	59	52	35	59	42	85	58	73	76	42	53	58	68	67	70	75	18	20	20	8	12	15
MSH6	3	7	7	9	5	6	6	6	1	1	7	2	1	7	2	5	5	2	3	2	1	3	0	1	2	2	2	2	2	3	3	4	4	3	3	5	0	3	4	2	6	5	5	2	5	3	3	1	1
MYBL1	31	39	37	37	41	23	26	36	19	29	36	20	18	24	32	17	15	20	9	30	7	26	21	16	29	25	26	35	28	24	25	19	26	31	29	31	20	38	26	32	24	26	34	6	10	3	9	12	7
OCLN	2	5	1	2	1	2	2	0	2	0	1	3	2	2	3	1	1	3	1	1	0	2	0	2	0	2	2	1	1	0	1	0	0	1	2	1	0	0	1	2	2	0	2	1	1	0	1	2	5
PELI1	3	3	3	3	2	3	3	0	6	7	3	0	0	1	2	2	2	2	1	1	0	2	1	3	3	0	1	2	5	2	2	1	1	5	1	1	2	2	4	1	1	1	2	4	2	6	1	3	1
PFKL	0	2	1	5	2	1	6	3	0	0	2	3	2	1	2	2	1	5	2	1	0	4	1	0	1	0	0	4	3	0	2	0	0	1	0	2	0	0	2	0	2	1	0	0	0	0	0	0	1
PGF	0	0	0	0	0	0	0	0	0	0	0	0	0	0	0	0	0	0	0	0	0	0	0	0	0	0	0	0	1	0	0	0	0	0	0	0	0	0	0	0	0	0	0	0	0	0	0	0	0
PINX1	2	2	4	1	0	3	2	4	0	5	4	1	1	2	5	4	3	2	3	5	0	1	2	1	6	2	2	3	1	4	2	1	1	1	3	3	3	3	0	4	1	0	3	1	2	4	3	1	1
PPP1R15A	2	1	1	0	4	3	0	1	1	5	1	2	3	5	11	3	2	0	3	4	4	1	4	2	1	1	1	6	1	1	0	0	3	3	1	2	1	0	1	1	1	1	0	6	6	8	9	4	1
RERE	27	29	32	20	20	27	30	32	22	20	27	32	19	22	27	24	18	27	33	36	20	20	21	31	22	33	33	19	20	18	19	20	30	19	28	28	18	25	29	19	28	33	26	22	18	24	13	7	19
SIRT3	0	1	1	2	2	2	1	1	0	0	2	1	1	0	2	0	1	1	0	2	1	0	1	1	0	0	2	2	0	0	0	1	0	3	0	2	1	0	1	1	0	0	2	0	1	1	0	0	1
SKP2	10	7	10	13	12	10	11	9	8	11	7	10	8	3	6	3	1	4	5	8	3	10	1	2	10	4	9	4	8	3	4	6	6	3	3	9	10	13	11	4	7	12	5	2	2	1	2	3	3
STMN1	52	54	55	46	48	69	38	55	59	51	51	33	43	26	34	37	33	51	33	49	34	47	32	43	60	49	52	50	57	34	61	29	65	46	56	74	48	63	44	53	32	47	57	30	29	27	16	25	10
TERF1	66	71	63	60	60	51	55	52	57	70	59	44	59	43	49	41	38	72	61	48	37	75	51	44	55	52	43	55	50	40	55	36	63	48	73	45	45	56	66	65	65	53	47	34	25	24	33	43	17
TERF2IP	4	4	5	5	1	4	2	3	3	4	9	3	2	1	4	1	7	6	3	2	4	7	5	7	3	4	6	2	1	4	4	3	2	1	2	8	3	7	2	1	4	7	2	6	1	2	4	6	0
TINF2	0	2	0	2	0	1	1	0	4	1	1	1	0	0	4	1	1	4	2	3	1	0	0	0	0	2	1	1	0	0	0	1	2	1	0	0	0	1	1	3	1	1	2	1	0	1	2	0	0
TNKS	1	2	1	2	2	3	1	2	0	4	2	1	3	3	0	2	1	3	1	5	2	2	1	1	0	0	1	1	2	1	0	4	4	3	2	2	2	3	4	1	0	2	1	2	2	1	2	2	0
TOP2A	32	28	35	37	35	31	22	47	44	39	32	20	17	26	29	20	26	22	22	23	23	25	27	27	30	29	24	36	29	24	36	30	46	35	30	35	31	40	29	21	39	27	31	12	10	12	8	6	13
TRERF1	2	1	2	2	1	3	1	0	1	4	3	2	1	1	1	3	2	2	1	1	1	0	0	2	2	0	1	1	3	0	2	0	0	2	1	0	1	2	0	1	0	1	2	0	0	0	0	2	1
UQCRFS1	6	4	8	6	7	6	3	4	4	4	8	3	1	3	4	5	1	2	8	2	5	3	2	8	5	5	4	5	6	2	5	8	6	3	2	7	7	5	5	3	6	1	6	5	0	0	2	6	7
VEGFC	5	10	4	3	2	2	4	5	2	8	6	6	3	4	5	3	2	2	3	7	7	4	6	4	6	6	2	4	1	5	1	1	1	3	1	5	2	3	2	6	5	4	5	0	0	3	1	5	6
XIAP	7	10	7	8	8	7	4	16	5	10	7	8	7	10	10	3	9	7	5	3	6	7	3	7	6	9	8	5	7	5	9	5	5	11	2	11	10	5	10	6	3	6	7	9	14	10	16	14	9
AIMP2	24	25	30	17	23	25	24	23	17	17	18	15	21	20	24	13	14	15	27	25	17	19	8	15	17	18	17	14	14	14	20	16	20	13	26	30	10	20	20	19	20	27	21	10	14	18	16	17	14
ANXA1	2	3	6	5	7	1	1	3	6	5	3	5	4	3	3	3	4	3	5	1	5	3	8	2	4	6	1	2	5	0	8	3	1	0	8	3	2	4	5	3	1	1	3	4	1	3	0	1	2
APEX1	26	41	26	21	33	30	22	38	28	32	29	16	27	27	15	24	16	22	25	25	21	22	27	30	18	28	18	30	25	17	19	15	31	36	29	38	21	33	28	29	23	21	33	27	18	19	17	15	19
ATF4	1	0	4	2	2	2	0	0	1	1	0	2	1	2	1	3	3	4	1	2	1	0	3	2	2	3	6	3	1	0	3	0	1	2	1	1	3	1	5	2	1	4	5	2	2	0	1	2	0
BRD2	367	481	441	417	409	405	349	400	407	401	458	414	399	384	462	394	345	466	385	459	322	414	395	348	354	401	419	358	348	311	407	326	392	357	373	343	356	412	360	358	349	419	368	364	258	347	300	213	222
C3	0	0	0	0	0	0	0	0	0	0	0	0	2	0	0	1	0	0	0	0	0	0	0	0	0	0	0	0	0	0	0	0	0	0	0	0	0	0	1	0	0	0	0	0	0	0	0	0	0
CAD	7	3	4	3	1	9	4	6	8	2	7	2	3	6	4	3	5	7	2	2	1	7	6	3	3	2	1	4	3	3	1	7	2	4	3	7	3	6	3	4	2	7	3	0	0	6	1	1	3
CBX3	61	130	87	73	93	99	84	72	97	113	94	64	71	60	64	60	48	71	72	63	68	86	65	66	81	60	76	61	73	62	73	67	91	77	88	97	81	90	76	68	81	95	97	34	39	35	35	21	25
CCL18	0	0	0	0	0	0	0	0	0	0	0	0	0	0	1	0	0	0	0	0	0	0	0	0	0	0	0	0	0	0	0	0	0	0	0	0	0	0	0	0	0	0	0	0	0	0	0	0	0
CCNB1	55	71	67	58	57	67	59	64	79	65	76	54	39	49	49	37	50	52	52	51	45	56	52	47	46	67	62	61	58	43	60	37	62	55	58	65	59	67	61	44	65	66	50	23	15	25	14	14	9
CCT5	62	76	86	82	82	75	67	83	72	84	81	62	52	48	78	40	37	85	65	51	50	66	48	55	72	77	58	66	65	65	58	40	92	58	77	78	57	67	69	77	73	69	66	41	41	41	36	22	22
CD36	0	0	0	0	0	0	0	0	0	0	0	0	0	0	0	0	0	0	0	0	0	0	0	0	0	0	0	0	0	0	0	0	0	0	0	0	0	0	0	0	0	0	0	0	0	0	0	0	0
CDC20	171	225	204	182	159	196	164	194	198	189	163	118	100	121	168	96	96	148	135	144	111	150	123	123	174	168	173	161	166	115	154	113	177	161	174	207	165	170	170	150	156	228	178	81	74	82	81	52	47
CKS2	28	23	24	20	20	25	19	23	14	25	14	15	18	12	19	15	11	24	17	20	15	20	16	27	20	17	31	23	20	18	24	11	18	16	27	23	21	26	18	24	20	27	25	11	7	5	5	12	5
CSDE1	106	133	142	123	109	114	112	120	126	141	136	120	99	122	123	74	82	129	121	119	87	123	100	106	108	118	124	105	105	91	123	71	135	125	122	109	123	129	107	110	123	125	123	47	61	64	44	77	75
CSTB	7	15	5	5	10	7	4	7	6	12	11	11	8	6	10	2	6	6	7	15	7	6	8	5	8	4	5	7	7	3	6	2	11	5	5	4	10	2	4	4	3	4	7	7	8	3	6	7	5
CTSC	13	11	18	7	10	7	9	7	7	11	12	9	7	8	7	7	2	12	8	5	3	9	15	7	10	7	8	11	9	3	11	10	10	11	17	16	9	15	15	12	13	10	5	9	1	7	4	6	4
CXCL1	144	202	154	154	140	151	110	133	114	131	126	93	102	143	140	100	86	129	91	91	109	82	117	150	97	96	140	134	169	98	155	101	142	166	178	109	176	139	139	115	131	139	144	896	526	738	677	67	57
DDX10	24	50	34	38	43	34	42	46	40	41	46	31	23	32	48	32	37	41	36	35	25	32	23	30	43	47	39	39	35	38	38	21	36	34	39	49	25	40	36	33	31	36	35	35	30	44	31	14	13
DDX39B	4	3	2	5	3	5	2	4	3	5	3	3	1	6	9	7	2	3	1	1	1	4	4	8	3	4	6	3	1	1	2	1	7	2	5	6	3	4	3	3	0	0	1	1	3	0	3	3	0
DNMT1	5	15	9	4	14	4	1	5	11	6	9	4	3	3	8	3	2	6	1	4	7	4	2	4	5	5	11	4	7	6	6	3	9	7	9	5	3	4	7	9	4	7	6	1	1	2	1	2	3
DSP	1	1	0	0	0	0	0	0	1	1	0	1	0	1	0	1	0	1	0	0	2	0	1	0	0	0	0	0	0	1	0	0	0	0	0	0	1	1	1	1	1	0	1	1	0	0	0	2	0
EIF4A1	12	20	18	11	21	13	11	18	24	16	15	18	22	15	18	15	9	15	16	16	12	20	5	9	20	12	13	6	18	15	14	15	26	19	23	20	15	20	13	11	12	16	13	7	9	8	9	9	5
EIF4B	4	11	5	7	4	4	5	7	3	5	3	9	4	3	10	5	8	8	3	7	4	6	2	7	4	9	4	7	4	6	6	7	4	3	9	7	11	6	3	5	9	9	1	1	0	1	5	3	4
EIF4E	25	30	23	18	20	18	19	19	22	16	13	14	12	14	17	9	10	26	7	14	10	19	11	12	16	18	29	11	18	11	12	9	18	12	16	16	16	18	20	12	16	24	7	5	7	5	4	6	6
EXOSC8	0	1	0	1	0	0	1	0	1	0	0	0	1	0	0	0	0	2	2	0	0	0	0	0	0	1	0	2	0	2	2	0	1	1	3	1	0	0	0	3	1	0	1	0	0	2	1	1	0
FABP4	6	1	1	1	1	4	3	1	2	0	1	2	3	0	1	3	6	1	6	4	1	1	3	0	2	1	2	1	3	2	0	1	3	1	1	2	4	0	2	3	4	2	0	2	1	1	0	1	0
FASN	2	4	5	5	5	3	2	7	5	2	4	3	4	6	4	2	0	2	3	2	4	2	2	4	4	4	5	1	3	2	4	3	5	1	1	4	2	1	0	1	4	3	2	3	1	2	3	1	1
FOS	0	1	1	1	0	4	0	0	1	1	5	1	2	2	1	1	1	0	0	1	1	3	0	0	1	0	4	0	0	0	0	1	0	1	0	2	0	0	0	1	0	1	0	2	2	2	1	0	0
GALNT6	1	0	2	1	0	0	0	0	0	1	3	1	2	0	1	0	0	0	1	1	0	1	2	0	0	1	2	0	1	0	0	1	0	0	1	2	3	1	1	1	0	1	0	0	0	0	0	0	3
GALNT7	1	2	2	4	3	3	2	4	1	6	1	1	1	1	3	2	2	6	0	1	2	4	3	1	1	0	0	2	4	2	3	3	1	2	2	2	6	1	1	2	1	2	1	0	0	6	1	0	1
GATA3	1	3	2	2	3	2	1	4	1	0	1	2	0	0	1	2	1	0	0	0	2	3	1	1	0	1	2	2	0	0	1	0	1	0	3	1	0	1	0	2	4	1	0	3	0	0	2	1	1
GNG11	2	8	7	8	9	5	2	5	7	4	2	14	6	4	9	8	5	7	1	11	3	5	4	2	5	5	7	7	6	4	4	5	7	9	8	7	7	9	11	2	6	10	4	1	2	3	1	4	2
GNL3	21	24	30	31	20	26	32	20	36	31	30	27	21	17	20	14	22	22	24	32	28	26	23	20	27	31	30	20	19	22	27	34	30	30	33	29	28	17	35	36	34	33	31	23	22	12	14	22	20
HNRNPA1	538	635	649	523	547	626	511	591	533	603	587	484	410	463	520	414	432	528	415	482	449	496	438	446	562	467	538	552	528	436	603	378	648	515	703	630	510	544	603	531	486	603	578	332	178	246	237	168	185
IRS2	2	4	1	3	1	3	3	2	3	2	3	3	4	2	1	4	3	12	2	2	1	3	7	5	6	5	1	3	2	5	3	2	5	1	3	1	3	3	2	3	1	3	0	7	13	11	8	8	6
ITGB1	9	16	21	12	16	14	15	11	12	12	18	11	25	10	20	13	8	20	10	19	19	17	18	11	13	17	14	21	17	14	21	11	16	20	23	19	19	24	19	18	15	26	15	4	6	4	5	14	17
LTBP1	32	63	49	54	51	46	43	53	62	46	44	68	56	54	62	45	51	68	70	70	53	61	53	47	54	57	47	66	58	45	79	47	55	70	81	60	45	75	56	59	46	77	57	9	8	7	5	22	21
MAT2A	79	132	104	95	98	89	95	88	87	94	120	89	86	78	99	88	63	100	78	100	77	91	65	61	61	93	94	90	71	76	93	72	75	86	81	101	72	99	79	79	92	106	93	12	12	15	17	59	63
MAX	6	6	10	11	6	7	9	6	16	6	15	5	8	8	12	9	6	15	5	12	9	7	8	7	5	6	4	13	7	3	4	6	10	9	8	8	11	8	8	10	3	8	8	8	7	11	7	7	5
MCM2	24	60	54	41	44	30	43	40	41	46	45	31	26	30	25	19	26	42	29	32	33	39	28	32	43	36	46	35	38	33	36	28	45	43	53	43	44	41	33	34	43	31	50	24	21	22	8	12	7
MGST1	34	35	46	25	38	29	28	22	37	24	38	43	47	57	57	41	38	59	53	44	42	53	44	42	37	34	45	37	31	27	51	36	40	28	41	31	35	47	38	29	37	34	34	19	22	25	19	42	36
MSH2	10	7	5	11	6	5	11	10	10	11	7	8	7	1	5	5	4	7	5	7	4	3	6	3	7	9	4	12	8	7	9	4	9	1	9	6	8	7	7	10	9	10	13	4	3	1	1	4	5
NCL	216	279	278	263	265	287	239	244	257	244	227	209	189	177	254	176	179	244	238	221	202	237	207	197	238	263	243	223	237	207	238	159	256	235	329	260	229	247	268	221	242	263	275	176	135	142	160	136	122
NOLC1	3	3	3	1	5	3	5	3	3	4	4	1	10	3	3	0	4	1	3	5	1	0	5	3	2	1	4	1	7	0	2	0	2	3	4	2	7	2	4	4	1	6	10	1	2	1	2	2	0
ODC1	5	2	4	3	1	4	3	2	0	3	2	5	8	3	8	4	6	9	10	6	5	3	6	6	6	2	6	4	5	3	3	2	4	2	5	2	4	5	3	2	2	4	4	2	1	1	2	5	1
PAICS	32	21	28	21	14	22	19	17	24	33	17	13	15	18	16	19	15	11	19	21	8	11	10	22	21	15	21	26	15	15	13	14	24	20	22	28	15	23	24	20	29	20	18	10	7	8	11	3	3
PCNA	11	7	12	7	8	10	4	10	5	10	12	5	5	7	4	2	9	7	6	9	5	0	3	5	7	7	4	5	3	4	4	7	10	7	6	12	7	8	10	4	5	10	7	1	0	0	3	2	4
PDE3B	2	1	1	1	0	3	1	0	2	1	2	1	2	0	2	2	0	2	0	2	1	1	0	1	0	1	1	1	0	1	1	0	2	0	0	1	0	0	1	0	1	0	1	0	1	2	1	0	0
PDK1	1	0	0	0	0	2	0	0	0	0	1	1	0	0	0	0	1	2	0	0	0	0	0	0	0	1	0	0	0	0	0	0	1	0	0	0	0	0	1	0	0	0	1	0	0	0	1	0	1
PHB	54	83	73	54	75	73	47	66	67	54	60	59	49	49	50	40	56	56	59	57	49	54	46	57	69	71	63	68	65	50	67	57	58	56	64	66	50	65	61	70	67	65	68	31	34	40	43	43	33
PHF21A	2	1	1	2	1	2	1	4	2	1	0	2	3	0	4	3	0	0	1	0	2	1	0	1	4	4	2	1	0	3	5	1	2	3	6	2	2	1	0	2	3	1	2	0	0	1	0	0	2
PIAS2	2	3	4	8	8	10	4	3	3	5	9	1	4	2	1	5	4	3	3	5	1	6	3	4	5	5	8	6	4	3	6	1	3	3	9	4	3	6	3	3	5	1	5	1	0	1	2	2	1
POLD2	6	3	5	5	4	3	6	4	7	5	2	6	6	11	8	6	3	2	5	5	0	5	3	3	7	3	4	5	6	1	6	5	4	7	3	6	6	7	5	5	6	8	3	2	5	2	4	5	3
PPAT	9	15	6	5	6	12	13	6	10	4	10	9	6	9	5	6	1	4	7	8	4	4	6	5	11	8	10	11	6	3	10	5	7	11	10	6	6	6	7	8	9	8	5	6	3	2	4	8	5
PPP2R4	2	5	5	2	3	2	3	1	4	5	4	7	6	3	9	3	2	5	5	3	1	1	4	3	7	3	5	3	5	2	5	5	3	2	3	4	3	1	5	5	4	9	4	1	3	0	0	10	2
PRC1	24	27	22	27	19	24	27	19	12	28	21	19	11	8	15	12	8	15	15	18	17	19	10	13	18	19	19	12	23	21	17	10	22	20	27	19	17	22	18	22	28	19	24	10	3	10	9	5	4
PSMG1	9	12	9	9	5	8	11	8	14	8	7	9	4	8	8	4	11	5	7	11	4	4	8	7	8	5	5	9	5	8	12	3	13	8	6	9	8	9	11	4	10	7	9	8	3	5	7	5	6
PTTG1	0	0	0	0	0	2	0	2	1	0	0	1	0	0	1	0	0	0	1	0	0	0	0	0	0	1	0	0	0	1	1	0	1	0	3	0	2	1	0	0	0	0	0	0	0	1	1	0	1
PYCR1	2	1	3	5	2	2	0	3	3	4	5	3	2	2	4	1	4	2	3	2	2	2	3	5	1	4	5	2	1	3	3	6	1	0	5	2	1	3	2	0	3	0	2	2	4	0	2	3	0
RPL13	32	39	37	53	40	32	42	39	44	46	51	59	43	42	32	38	43	48	38	52	48	51	40	26	36	37	46	42	49	24	44	35	36	32	66	36	29	41	29	34	46	46	36	24	31	28	19	45	33
RPL19	0	1	0	1	0	1	0	0	0	0	1	2	0	0	0	0	0	1	0	0	0	0	0	0	0	0	0	0	0	0	0	0	0	1	0	1	0	0	0	1	0	0	0	0	0	0	0	0	1
RPL23	526	667	617	548	532	574	558	524	523	542	566	523	506	564	707	505	423	642	515	530	434	540	516	466	482	468	547	516	480	513	538	388	572	523	565	556	466	549	527	509	529	536	528	368	357	430	367	503	463
RPL27A	45	60	68	56	65	60	53	78	65	67	46	53	41	56	60	48	59	70	57	60	63	49	60	54	54	68	64	70	62	48	60	41	70	55	60	50	66	64	56	63	57	68	56	43	32	46	44	42	48
RPL5	6671	8268	7515	6973	6853	6971	6611	7266	7432	7192	7176	6938	6521	6669	7818	5997	5922	7743	6644	7148	6055	7149	6142	5671	6737	6999	7415	6760	6249	5525	7255	5616	7083	6771	7278	7225	6364	7151	6828	6374	6916	7227	6833	4908	4905	5362	4754	5972	5281
RPS5	455	559	508	457	462	464	417	495	493	497	441	461	432	454	442	357	347	475	458	457	387	476	374	361	437	432	469	488	368	368	447	334	445	408	460	452	396	432	437	417	418	476	480	328	304	366	320	444	336
SHMT1	1	1	1	1	0	1	0	1	1	4	1	1	0	1	0	1	0	0	1	1	0	0	0	2	1	2	0	0	0	2	2	2	1	3	1	0	1	2	0	0	0	1	0	0	1	0	0	0	0
SNRPB	1	3	0	1	2	0	0	3	3	0	0	1	2	1	1	0	1	1	1	2	0	0	3	0	3	2	2	1	0	0	1	4	0	0	1	1	0	1	1	1	2	1	0	1	2	0	2	1	0
SRM	517	612	557	514	526	530	494	544	555	514	529	396	391	367	420	327	338	439	387	415	371	422	388	386	406	432	459	476	488	401	486	405	545	480	547	549	499	531	526	470	515	539	546	307	278	321	220	375	319
TERT	0	0	1	0	1	0	0	0	0	0	0	1	0	0	0	0	0	0	0	1	0	0	0	0	1	0	0	0	0	0	0	0	0	0	0	1	1	0	0	0	0	0	0	0	0	0	0	1	1
TOP1	2	1	1	3	2	0	3	3	1	1	1	0	4	1	1	2	0	2	0	1	2	2	1	4	1	1	2	3	3	1	2	3	0	0	2	4	0	1	1	1	4	0	3	2	3	1	2	0	2
TP53BP1	0	1	0	0	0	1	0	0	0	0	0	0	0	2	0	0	0	0	2	0	1	2	0	2	2	0	0	2	0	0	0	0	2	2	3	0	1	1	2	0	0	2	1	0	0	1	0	0	0
TPI1	2	5	4	1	5	2	4	2	1	2	1	1	3	3	5	1	5	2	2	3	2	4	0	1	4	3	2	3	2	3	4	2	4	3	2	5	4	1	1	4	6	6	1	2	1	0	3	2	0
TYMS	12	11	13	7	9	14	11	11	12	5	8	4	4	6	5	5	5	7	3	5	5	9	6	8	3	6	6	8	13	14	5	7	10	6	8	5	6	11	6	11	8	11	11	6	3	2	2	4	3
UBE2C	7	6	6	5	5	6	2	3	4	5	5	1	5	1	3	4	2	3	3	4	3	3	7	2	5	3	11	2	9	4	6	5	7	4	8	3	6	9	3	4	5	4	6	2	1	4	3	1	1
ZFP36L1	67	79	78	68	74	80	56	79	67	78	99	69	86	113	116	53	59	106	85	91	41	80	50	64	84	70	84	53	58	50	66	30	70	64	73	73	55	77	66	58	64	72	86	229	160	193	149	94	93
ACOT9	2	1	2	2	0	3	2	0	3	2	2	3	4	0	2	1	4	1	1	0	1	2	1	1	4	1	2	2	0	2	1	0	1	4	2	1	2	2	2	0	0	1	2	1	1	0	1	0	0
ADAMTS1	7	5	4	5	7	5	3	6	7	8	2	16	17	15	21	11	16	11	12	14	9	12	14	6	10	7	10	4	7	2	10	3	3	12	4	5	6	7	6	4	7	4	6	49	17	35	33	8	4
ADM	0	0	1	0	0	0	0	2	0	0	1	0	0	0	0	0	0	0	0	1	0	1	0	0	1	0	0	0	0	1	0	0	0	0	0	1	0	0	0	0	0	0	0	0	0	0	0	1	0
ADRB2	3	11	19	7	15	12	9	8	10	15	8	10	8	7	12	9	10	10	8	8	12	11	9	7	11	11	12	13	17	10	13	13	7	17	14	9	10	16	18	16	13	6	14	7	2	6	2	6	3
ALDH2	3	4	1	3	2	3	1	6	8	7	6	5	6	4	6	4	5	6	2	8	4	5	3	2	3	4	7	2	4	8	2	1	2	1	3	2	3	6	7	2	1	3	5	4	8	3	2	1	2
APC	0	1	0	0	2	1	1	1	2	2	1	2	1	0	0	3	1	0	0	0	0	0	1	1	0	1	2	1	0	0	1	1	1	1	0	0	1	2	0	0	2	2	1	1	1	0	1	1	0
ARHGEF2	6	3	4	3	3	1	4	6	1	2	5	7	3	0	6	1	4	4	2	1	2	4	4	2	4	4	3	5	1	2	5	2	3	0	6	4	2	3	1	6	1	4	1	2	7	5	6	7	5
BIRC2	119	142	125	142	122	135	123	131	137	116	149	92	118	94	102	68	98	143	114	109	89	118	106	105	107	131	138	112	111	82	107	94	131	116	117	130	118	125	153	99	112	139	136	49	44	55	48	63	63
BRMS1	2	2	0	2	1	3	5	3	2	4	2	3	5	3	3	3	1	2	3	3	3	2	1	1	0	2	1	1	2	0	6	3	5	1	3	2	4	2	3	3	3	2	2	1	1	2	0	6	2
CAV1	117	171	158	113	108	109	89	95	132	127	118	69	75	82	86	60	49	96	69	76	69	95	60	56	90	102	76	82	93	73	91	66	110	99	109	123	79	87	128	86	93	93	76	33	38	37	25	39	38
CAV2	0	0	0	0	0	0	0	1	0	0	0	0	0	0	0	0	0	0	0	0	0	1	0	0	0	1	0	0	0	0	0	0	0	0	1	1	0	0	1	0	1	1	0	0	0	0	0	0	2
CCL7	0	0	0	0	0	0	0	0	0	0	0	0	0	0	0	0	0	0	0	0	0	0	0	0	0	0	0	0	0	0	0	0	0	0	0	0	0	0	0	0	0	0	0	0	0	0	0	0	0
CD82	0	0	1	2	3	1	3	0	2	1	0	1	2	3	2	0	0	0	0	1	3	0	0	2	1	1	0	1	1	0	1	1	0	0	2	0	0	1	2	0	0	1	0	0	0	0	0	0	0
CDKN2A	53	72	39	45	47	36	31	35	46	61	49	52	42	42	50	54	41	51	50	60	39	58	37	40	38	50	45	44	36	33	47	28	59	49	41	39	45	49	43	54	42	50	44	34	47	45	52	46	53
CP	0	0	0	0	0	0	0	0	0	0	0	0	0	0	0	0	0	0	0	0	0	0	0	0	0	0	0	0	0	0	0	0	0	0	0	0	0	0	0	0	0	0	1	0	0	0	0	0	0
CTSK	0	0	0	0	1	1	0	0	0	1	0	0	1	0	1	1	0	4	1	0	1	0	0	1	1	0	0	0	0	0	0	0	2	0	0	0	0	0	0	0	0	0	0	0	0	0	0	0	1
CX3CL1	0	0	0	0	0	0	0	0	0	0	0	0	0	0	0	0	0	0	0	0	0	0	0	0	0	0	0	0	0	0	0	0	0	0	0	0	0	0	0	0	0	0	0	0	0	0	0	0	0
CXCL2	8	15	16	9	9	12	12	9	10	11	7	15	14	28	21	13	12	12	10	13	11	14	8	7	17	9	13	9	18	8	11	4	8	11	14	5	14	10	19	3	10	16	6	174	67	106	104	14	12
EDN1	8	5	7	9	2	4	5	7	11	8	4	6	8	3	8	4	2	5	8	5	5	2	4	6	4	10	3	10	6	2	5	3	2	3	5	7	4	5	2	4	7	8	6	11	4	2	5	3	3
EPHB2	1	0	0	1	0	1	0	4	2	0	1	2	2	1	1	0	0	0	2	0	1	2	1	3	4	0	2	0	4	2	0	0	1	1	1	0	1	2	0	1	2	0	1	0	0	0	1	0	0
ETV4	17	21	15	15	15	12	19	18	22	32	22	20	13	10	16	13	9	14	18	12	9	11	20	14	21	18	13	18	15	12	12	12	25	18	19	17	10	22	17	15	26	20	16	6	2	4	5	7	6
EWSR1	17	28	18	23	20	16	17	27	25	16	20	17	17	17	15	15	17	21	25	18	11	24	6	13	17	15	15	15	18	17	21	17	16	24	15	12	17	24	23	19	23	18	14	10	7	4	6	4	10
FAT1	1	0	0	3	0	1	1	0	0	0	0	0	0	0	1	1	0	1	1	1	2	2	2	1	1	1	1	1	0	1	0	0	2	0	0	0	1	0	1	0	1	3	2	1	0	0	0	0	0
FJX1	57	76	51	49	58	67	49	61	61	59	70	45	45	33	52	39	37	50	31	40	47	33	48	48	58	47	62	48	39	40	50	30	50	47	52	60	39	65	35	49	62	61	51	21	17	13	17	29	17
FXYD5	2	4	3	4	1	1	5	4	0	2	1	4	1	5	3	2	2	4	2	4	2	3	4	1	2	1	1	1	1	1	0	3	2	0	6	1	2	2	1	0	3	3	2	3	1	2	2	2	1
GADD45B	1	0	2	1	2	1	1	1	6	1	2	0	1	0	1	0	1	1	1	0	1	0	1	1	1	0	1	1	2	0	1	0	1	0	0	1	0	1	1	2	2	1	0	0	1	1	0	1	0
GNAI1	5	3	3	7	8	6	1	5	5	3	5	11	4	11	9	6	7	10	8	6	4	6	3	3	4	3	5	6	8	6	4	4	4	3	2	7	7	4	7	7	4	6	6	17	15	12	16	7	3
GNAS	16	26	16	15	20	21	13	18	26	21	25	21	11	14	15	17	24	25	23	24	21	19	21	18	23	18	23	18	24	10	14	16	19	17	21	13	15	23	17	9	19	19	12	15	7	12	14	8	16
HCK	0	0	0	0	0	0	0	0	0	0	0	0	0	0	0	0	0	0	0	0	0	0	0	0	0	0	0	0	0	0	0	0	0	0	0	0	0	0	0	0	0	0	0	0	0	0	0	0	0
HTATIP2	60	82	77	73	78	82	81	85	95	70	73	121	111	141	140	82	76	126	110	106	73	96	85	76	83	93	90	82	89	61	93	64	89	77	86	76	82	87	103	79	78	74	96	45	39	53	45	85	56
IGFBP3	2	0	1	0	3	0	0	0	2	2	0	2	2	0	0	0	0	1	2	0	0	1	3	3	2	6	0	0	1	1	2	3	1	0	2	0	0	0	4	0	1	1	1	0	3	1	0	0	0
IL1B	1	4	4	3	2	2	0	3	0	3	2	4	2	0	1	5	4	2	3	4	4	2	4	3	4	5	2	4	3	4	6	6	4	1	2	1	9	3	2	3	2	1	2	0	0	3	1	2	0
JAM3	0	0	0	0	0	0	0	0	0	0	0	0	0	0	0	1	0	0	0	0	0	0	0	0	0	0	0	0	0	0	0	0	0	0	0	1	0	0	0	0	0	1	0	0	0	0	0	0	0
KISS1	0	0	0	0	0	0	0	0	0	0	0	0	0	0	0	0	0	0	0	0	0	0	0	0	0	0	0	0	0	0	0	0	0	0	0	0	0	0	0	0	0	0	0	0	0	0	0	0	0
KLF4	3	2	1	4	5	7	3	0	2	2	1	7	4	2	0	2	2	4	3	2	3	4	1	1	2	2	2	4	2	2	8	2	1	3	0	2	1	3	2	2	4	7	3	18	13	12	8	1	3
MAPRE1	6	9	6	3	10	9	8	5	8	4	5	4	2	5	8	4	5	9	5	5	7	9	5	3	8	6	6	4	3	5	5	3	1	7	4	6	5	15	5	8	9	10	3	1	2	2	2	0	2
MCAM	2	0	1	1	1	0	1	1	2	0	0	0	1	1	1	0	0	0	0	0	0	1	0	0	0	0	0	1	0	0	1	1	0	0	0	2	1	2	1	1	0	0	2	0	0	0	0	1	1
METAP2	12	20	16	16	14	21	17	10	13	16	17	8	12	7	15	10	10	9	16	13	5	12	7	19	13	13	9	11	19	5	12	13	18	22	13	19	20	14	17	16	20	19	13	12	10	10	9	10	8
MGAT5	72	110	93	59	74	74	72	75	79	78	90	58	47	42	49	44	54	49	34	51	47	42	46	49	43	55	48	49	48	54	50	55	73	57	75	87	44	50	82	67	75	83	57	11	4	9	5	25	24
MMD	4	1	3	4	3	2	4	0	2	4	5	3	0	1	0	2	0	3	0	3	0	4	1	4	2	1	3	2	2	3	2	2	7	1	2	0	2	2	1	1	1	0	0	2	1	1	2	0	0
MTA1	0	2	1	2	1	0	0	2	1	0	3	1	1	0	2	0	0	2	0	0	2	1	0	1	1	4	0	0	1	0	0	0	0	0	0	1	0	0	2	0	0	1	1	1	1	1	1	0	0
NF2	88	119	93	97	86	96	90	89	133	104	87	64	91	71	75	60	53	68	75	104	70	100	65	77	90	71	87	84	92	77	104	85	95	94	113	99	84	114	89	85	90	105	80	20	15	15	33	31	42
NMB	0	0	0	0	0	1	1	0	0	0	0	0	0	0	0	0	0	2	3	0	1	1	0	0	1	0	0	0	0	0	0	0	0	1	0	1	1	0	0	0	0	0	0	1	0	0	0	0	0
NME1	69	78	87	78	81	84	79	69	70	82	83	58	63	54	84	45	52	82	61	75	47	69	71	57	67	63	74	66	60	62	104	51	75	72	76	72	74	63	77	69	89	89	93	52	42	47	39	40	37
NME4	4	3	7	0	5	2	2	2	5	8	2	4	2	1	5	2	2	4	1	3	3	4	3	3	1	4	3	5	1	5	4	4	5	4	6	5	2	5	5	5	1	5	6	1	2	5	1	3	5
PLA2G4A	6	11	6	8	2	2	1	2	3	2	5	13	4	9	10	4	15	11	5	9	8	12	3	8	11	12	5	6	8	4	6	3	6	3	5	7	2	3	3	1	0	6	4	9	10	7	12	3	2
PNKP	0	1	2	1	1	1	1	0	0	2	3	2	1	0	0	0	2	3	2	1	2	2	2	2	1	2	0	3	1	2	2	0	4	1	1	0	2	2	0	1	2	2	4	0	0	1	1	1	1
PNN	96	171	140	116	113	148	97	129	122	119	140	82	80	66	89	61	62	109	86	92	78	91	75	95	100	90	103	124	97	80	115	78	118	88	126	131	105	102	108	96	130	114	119	39	34	32	62	56	53
PRPS2	4	3	7	2	1	8	2	1	5	1	1	2	0	1	1	1	3	0	0	2	0	0	0	3	1	4	2	3	0	0	1	0	3	5	2	6	2	5	3	4	5	1	7	0	0	0	2	0	3
RB1	3	2	1	1	1	2	0	1	0	0	2	0	3	2	0	0	1	2	0	0	0	0	1	3	1	0	0	2	1	4	0	0	0	1	3	1	2	2	1	1	1	2	0	0	2	0	1	0	0
RBP1	0	0	0	0	0	0	0	0	0	0	0	0	0	0	0	0	0	0	0	0	0	0	0	0	0	0	0	0	0	0	0	0	0	0	0	0	0	0	0	0	0	0	0	0	0	0	0	0	0
RBP4	2	1	0	2	0	1	1	0	0	0	0	0	0	2	0	0	0	0	0	1	0	0	0	0	2	0	0	1	0	2	0	1	0	0	0	0	0	1	0	0	0	0	0	2	0	0	0	0	1
RGS2	104	160	143	100	103	112	99	115	119	128	125	127	157	114	150	111	79	150	159	135	102	138	95	110	131	131	148	76	80	84	93	78	92	79	104	110	64	109	107	80	102	98	100	33	26	32	29	70	80
RPSA	23	29	39	25	25	27	29	25	27	33	21	30	29	38	32	15	26	28	34	24	25	28	25	26	31	37	25	22	25	24	34	28	26	32	21	29	18	22	27	20	23	25	25	20	13	17	18	29	13
RUNX1	1	1	1	0	2	2	2	2	3	3	2	1	2	0	1	0	1	0	0	0	2	1	0	1	0	1	2	0	2	0	0	1	0	1	1	2	3	2	2	0	3	0	3	2	0	0	1	0	0
SERPINE1	8	9	10	10	8	7	6	11	9	11	5	4	7	7	2	5	4	6	11	6	9	6	4	8	5	8	10	7	6	0	9	4	6	7	5	9	5	5	10	2	4	4	1	4	3	5	3	4	6
SERPINF1	0	0	0	0	0	0	0	0	0	0	0	0	0	0	0	0	0	0	0	0	0	0	0	0	0	0	0	0	0	0	0	0	0	0	0	0	0	0	0	0	0	0	0	0	0	0	0	0	0
STAT2	7	6	4	5	14	8	7	9	9	8	4	3	6	7	14	9	9	5	9	4	9	8	11	5	7	6	5	6	6	8	5	4	8	6	3	3	8	10	7	10	9	7	5	6	4	7	6	7	7
STX18	66	93	89	86	64	84	82	77	92	90	80	86	72	63	89	66	63	91	84	76	70	77	72	93	94	85	87	85	56	53	79	60	106	68	93	75	69	82	78	69	86	103	70	42	61	56	47	42	41
SUCLA2	20	24	11	14	7	14	19	19	17	10	15	16	16	15	19	13	9	14	18	21	10	21	10	14	17	13	13	15	12	9	14	11	14	20	20	21	18	22	16	22	18	18	14	2	2	3	5	15	5
TCF20	10	7	9	5	7	10	7	5	8	7	11	4	7	5	11	5	6	8	8	6	11	6	10	3	6	9	8	3	8	2	7	3	12	7	11	14	5	10	6	9	11	7	2	10	6	10	8	0	4
TEC	0	0	1	2	0	0	0	1	0	0	0	0	0	0	0	0	0	0	0	1	0	0	0	0	0	1	0	0	0	0	0	0	0	0	0	0	0	0	0	0	0	1	0	0	0	0	0	0	0
TGFB1	22	21	28	13	24	27	16	15	26	21	26	16	22	18	23	24	18	35	29	25	20	22	15	23	24	34	15	17	19	20	23	17	28	17	26	17	17	17	22	21	33	13	17	10	9	11	10	20	16
TIMP3	8	9	5	8	7	6	4	9	10	1	9	3	6	8	5	8	4	8	4	7	8	4	4	3	4	7	5	2	6	3	3	4	4	4	4	7	10	6	7	3	5	10	6	4	2	4	2	6	5
TNC	17	13	11	9	17	23	16	23	14	21	13	16	13	8	15	15	12	18	12	18	15	16	15	9	15	13	19	11	13	12	14	14	9	17	15	16	12	18	16	23	12	14	9	8	7	3	4	14	6
TTC9	11	19	22	11	8	12	12	15	11	11	11	20	13	16	20	27	13	18	13	26	16	16	10	14	21	7	17	2	14	9	17	15	17	20	14	9	16	7	17	11	14	14	14	7	10	7	7	13	13
VASP	2	7	3	8	4	6	1	8	6	4	4	5	4	2	12	5	7	7	5	4	3	5	5	4	4	3	12	6	3	2	7	2	5	4	5	7	7	2	6	2	2	2	7	1	1	3	3	1	0
VLDLR	0	0	0	0	1	1	1	1	1	0	0	1	1	0	0	0	0	3	0	1	0	1	0	0	0	0	0	0	0	0	1	0	0	0	0	1	0	0	0	0	0	0	0	0	1	0	1	1	0
BMP4	1	3	1	0	0	2	0	1	5	0	0	3	1	3	1	1	1	1	1	0	1	0	0	1	2	1	2	0	3	1	1	0	0	4	2	0	0	1	1	0	0	3	1	2	2	1	1	1	1
BTRC	5	14	8	4	7	9	5	4	8	7	5	8	4	9	8	10	3	5	6	5	4	6	8	6	10	8	10	8	1	3	8	8	3	3	10	9	5	6	4	2	3	6	8	2	2	0	2	2	4
CD44	0	1	0	0	0	0	0	0	0	0	0	0	0	0	0	0	0	0	0	0	0	0	0	0	0	0	0	0	0	0	0	0	0	0	0	0	1	0	0	0	0	0	0	1	0	0	0	0	0
CTGF	12	18	15	24	21	22	11	15	18	15	10	7	4	13	10	5	2	10	3	5	11	5	10	11	10	14	11	12	15	9	9	10	9	10	11	17	14	14	11	14	16	12	16	10	4	7	11	4	3
CXCR4	0	0	0	2	0	0	0	1	0	0	1	1	0	2	0	1	1	0	0	0	0	0	1	0	0	1	1	0	1	0	0	1	0	1	0	0	1	0	0	1	1	0	1	1	0	0	1	0	0
DKK1	9	10	14	4	10	16	5	4	8	6	17	11	8	16	16	12	8	7	10	10	12	7	6	9	14	10	9	7	7	7	9	14	9	5	5	17	9	16	24	3	16	6	11	13	8	11	4	16	13
EGFR	30	36	23	22	29	32	14	31	26	31	31	26	30	19	27	22	15	31	18	32	20	31	28	15	21	22	16	25	25	18	35	18	26	33	42	23	30	29	29	24	26	34	26	17	12	17	6	29	21
EGR1	1	0	0	1	2	6	1	1	1	0	0	2	2	1	3	0	0	3	4	1	2	3	2	1	1	0	3	0	0	1	1	0	1	1	2	1	0	0	0	1	0	1	1	2	0	0	3	0	3
FGF7	3	1	1	0	2	3	0	2	2	2	1	0	5	1	1	1	2	3	1	4	2	0	0	2	1	1	3	0	0	1	1	2	1	0	2	0	1	0	4	0	0	2	1	4	0	1	1	1	1
FN1	15	16	19	5	15	15	14	9	11	10	18	5	7	7	14	4	13	13	8	8	19	6	9	11	13	11	6	10	7	9	5	8	11	16	13	7	2	9	4	7	13	10	10	6	2	5	6	4	3
FOSL1	27	36	41	29	28	29	32	28	26	31	28	40	28	37	29	25	23	32	35	35	25	34	36	27	27	39	41	29	36	18	23	22	30	21	27	26	26	31	27	31	36	26	40	13	6	8	7	12	16
FST	43	62	59	62	58	64	56	51	55	66	59	63	47	47	78	73	61	73	62	89	60	69	79	61	54	68	62	64	54	38	54	28	51	44	56	78	48	60	55	39	59	45	63	81	80	93	75	72	74
ID2	2	5	2	0	3	8	2	2	5	3	3	1	1	1	4	1	1	3	2	5	1	0	2	0	5	2	4	3	1	2	3	2	3	4	2	0	2	5	4	1	3	2	2	0	0	0	0	0	2
IL6	7	5	5	1	4	5	5	6	2	3	4	6	2	6	8	4	4	4	8	3	5	7	4	2	4	4	3	5	5	4	8	4	2	1	1	6	3	5	5	4	3	3	1	14	16	14	10	3	5
IRAK4	1	1	3	4	2	2	1	8	3	3	3	3	4	2	4	5	1	4	2	0	4	1	1	1	2	2	0	1	2	3	3	0	5	2	3	3	2	3	4	2	2	3	3	0	2	1	2	5	3
IRS1	15	33	35	27	24	18	19	25	24	33	19	17	13	14	24	8	4	21	10	16	14	13	12	10	18	13	12	15	14	18	18	6	26	18	16	25	20	18	21	12	17	19	22	7	3	4	4	11	5
KLF5	8	12	3	7	6	5	6	2	8	5	6	5	5	7	7	4	7	6	7	4	7	11	3	2	7	1	2	4	6	1	4	2	4	3	2	4	5	1	9	1	3	7	3	3	5	5	3	10	1
LRP1	19	46	27	32	25	26	22	26	36	18	22	45	32	54	52	27	37	45	38	40	41	30	31	31	35	31	39	29	26	28	40	22	30	36	26	25	23	47	21	36	31	31	26	8	10	13	13	44	39
MET	23	37	39	35	39	23	34	34	32	28	21	23	23	23	23	18	17	26	19	28	12	21	24	18	22	29	23	20	23	12	23	13	17	24	26	22	25	25	25	21	30	18	28	6	6	5	3	9	13
MMP9	0	1	0	0	0	0	0	0	1	0	1	1	0	0	2	0	0	0	0	0	0	0	0	1	0	0	0	0	0	0	0	0	0	0	0	0	1	0	0	0	2	1	1	0	0	0	2	0	0
NANOG	0	0	0	1	0	0	1	0	0	0	1	1	1	0	1	0	1	0	0	0	0	0	1	0	1	1	0	1	1	0	0	0	1	0	0	0	0	1	0	1	0	1	0	0	0	0	0	0	0
NRCAM	0	0	0	0	0	0	0	0	0	0	1	0	0	0	0	0	0	0	0	0	0	0	0	0	0	0	0	1	0	0	0	0	0	0	0	0	0	0	0	0	0	0	0	0	0	0	0	0	0
NRP1	113	164	146	144	129	131	128	137	148	117	129	130	151	139	177	132	126	138	143	173	117	161	131	134	130	127	139	147	138	112	192	145	169	162	192	151	117	161	154	147	195	155	179	44	59	62	58	102	103
PDGFA	1	1	1	1	0	0	3	0	0	2	0	2	2	2	2	2	0	0	0	0	0	0	1	1	1	0	3	1	0	0	2	1	0	1	1	0	2	1	1	0	0	0	0	0	2	1	0	0	1
PLAUR	0	0	0	0	2	0	0	0	0	1	0	1	0	0	1	0	0	1	0	0	0	0	0	0	0	0	0	1	0	0	0	0	0	0	0	1	0	0	0	0	2	0	0	0	0	0	0	1	0
PMEPA1	0	0	0	0	0	0	0	1	0	0	0	0	0	0	0	0	0	0	0	0	0	0	0	0	0	0	0	0	0	0	0	0	0	0	0	0	0	0	0	0	0	0	1	0	0	0	0	0	0
PPARD	1	4	2	3	1	4	0	4	1	3	3	1	2	3	2	1	3	0	2	1	2	1	2	0	0	0	4	1	0	0	2	1	1	2	3	2	2	2	4	5	3	1	1	0	0	0	1	2	0
SIX1	26	40	25	25	21	31	24	32	28	30	36	23	26	10	24	23	20	31	21	28	30	26	21	22	20	19	34	22	12	29	30	23	41	29	38	37	25	20	22	20	24	26	40	70	28	42	40	15	11
TCF4	1	4	1	1	4	5	3	3	4	2	0	3	2	2	3	4	3	1	1	7	1	3	3	0	3	2	2	5	0	0	3	1	4	4	3	2	5	2	0	2	2	2	2	0	0	0	1	1	1
TCF7	9	6	11	9	4	5	4	5	7	7	12	4	8	9	6	4	1	7	0	10	5	7	7	7	10	8	4	8	3	5	16	4	5	4	3	11	8	11	8	7	8	5	8	4	1	0	1	3	2
TGFB3	3	1	1	1	0	1	1	2	0	0	1	0	1	1	0	0	3	0	1	0	0	0	0	0	0	0	0	0	2	0	1	0	5	1	4	2	0	2	1	1	0	0	1	0	0	0	0	0	0
TWIST1	0	0	0	0	0	0	0	0	0	0	0	0	0	0	0	0	0	0	0	0	0	0	1	0	0	0	0	0	0	0	0	0	0	0	0	0	0	0	0	0	0	0	0	0	0	0	0	0	0
VEGFA	2	0	3	2	2	2	3	4	0	0	2	1	1	5	3	2	2	2	4	2	4	3	2	2	1	4	4	2	5	0	2	4	2	8	5	0	4	4	4	4	5	3	0	3	4	0	2	6	5
ABL1	7	7	6	3	4	4	4	2	11	11	5	7	4	4	3	4	3	5	3	6	4	4	7	4	4	5	4	5	1	2	2	5	10	3	5	4	7	7	7	3	5	7	8	4	1	1	1	1	4
AURKA	5	6	4	4	2	1	5	8	4	4	3	3	4	2	4	0	2	4	1	0	3	5	2	1	2	3	4	3	2	4	3	1	6	5	2	4	4	0	1	0	5	5	2	2	0	1	1	0	1
HRAS	0	0	0	0	0	1	0	1	0	0	2	2	1	0	0	0	0	0	1	1	1	0	0	0	2	0	0	0	0	0	0	0	0	0	0	2	0	0	0	0	0	1	0	0	0	1	1	1	0
KRAS	0	1	0	1	2	2	0	3	1	1	1	2	1	0	1	3	2	1	2	1	4	1	1	2	2	2	1	2	1	2	0	1	2	0	2	0	1	2	3	1	1	1	0	0	1	1	0	1	0
MCL1	1	8	6	6	6	4	9	4	4	5	6	3	2	2	4	3	3	4	4	5	1	5	5	6	4	9	4	3	3	6	4	4	1	2	1	4	6	2	6	3	8	3	3	4	3	1	2	4	1
NOTCH1	1	1	1	0	1	0	0	0	0	0	1	1	0	0	0	0	0	0	0	0	0	1	1	0	1	1	0	1	0	2	0	1	1	0	1	0	0	0	0	1	0	0	0	0	0	1	1	0	0
PTCH1	0	1	0	0	0	1	1	0	1	0	4	0	0	0	0	0	0	0	0	0	0	0	0	0	0	0	0	0	0	0	0	0	0	0	0	0	0	0	0	0	0	0	0	1	0	0	0	0	0
SMAD2	8	4	11	13	12	7	12	7	12	9	16	11	12	16	15	11	8	10	7	8	3	8	8	5	10	17	10	16	8	10	14	3	19	20	16	6	8	12	10	12	17	11	13	10	10	12	9	15	6
ABCB1	0	0	0	0	0	0	0	0	0	0	0	0	0	0	0	0	0	0	0	0	0	0	0	0	0	0	0	0	0	0	0	0	0	0	0	0	0	0	0	0	0	0	0	0	0	0	0	0	0
ACSL1	7	2	3	3	7	7	6	7	8	5	4	7	3	4	8	7	2	5	5	4	5	7	7	5	5	5	5	6	2	4	4	3	3	6	5	3	6	4	4	6	1	6	8	6	3	3	1	5	4
ACVR1	0	1	0	0	0	0	0	0	1	0	0	0	1	1	0	0	0	1	1	1	1	0	0	2	0	0	1	0	0	0	0	0	1	0	0	0	1	0	0	2	0	0	1	0	0	0	0	0	0
ADIPOR1	12	14	10	9	18	8	10	9	8	7	11	2	7	6	11	5	12	6	8	11	12	9	6	8	8	4	14	10	6	10	5	9	12	7	4	7	5	4	15	8	9	10	4	2	3	5	7	7	4
AGR2	0	0	0	0	0	0	1	0	0	0	0	0	0	1	2	2	2	1	0	1	2	0	0	0	1	0	2	1	0	0	1	1	0	0	1	0	0	2	0	0	0	0	0	0	1	0	0	1	0
ANTXR1	1	1	4	3	1	0	0	0	5	2	1	0	1	1	0	2	0	0	0	0	2	0	0	1	0	1	0	1	3	1	3	0	2	3	1	1	1	0	2	4	1	3	2	0	0	0	0	0	0
BCAT1	4	4	4	4	7	5	5	5	7	7	6	5	5	5	4	3	2	8	2	10	7	6	5	3	4	6	6	5	4	4	4	4	3	6	12	3	4	4	8	3	5	8	6	5	3	4	1	4	4
BMI1	12	24	16	17	10	17	12	14	11	10	15	14	14	9	20	13	17	14	11	20	18	11	10	14	9	13	19	11	11	17	19	11	10	12	16	20	12	18	18	13	14	17	12	8	12	6	7	7	9
CCND1	4	10	4	3	6	3	11	9	5	3	4	2	5	1	5	8	7	6	6	5	2	1	4	2	4	1	9	3	3	3	5	4	3	6	8	3	4	3	3	1	5	4	4	1	1	1	0	3	2
CCNE2	0	1	0	1	1	1	0	0	0	0	0	0	0	0	1	0	0	3	0	2	0	0	0	2	1	0	1	1	1	0	0	0	0	0	1	4	0	0	0	0	0	0	1	0	0	0	0	1	1
CDC25A	0	0	1	0	0	0	0	0	0	0	0	0	0	0	0	0	0	0	0	1	0	0	0	0	0	2	0	0	1	0	0	0	1	1	0	0	0	0	0	0	0	0	1	0	0	0	0	0	0
CDH2	57	66	63	56	71	56	42	50	67	53	63	48	46	36	32	38	26	55	49	48	27	63	34	34	46	45	45	50	33	39	56	37	58	49	52	73	69	50	58	49	59	37	57	27	18	38	24	29	33
CDK4	5	7	2	7	6	3	2	13	3	4	8	1	2	4	4	12	5	2	4	4	0	3	4	6	4	8	10	2	7	6	9	2	10	8	9	3	13	0	9	9	2	8	4	5	2	3	0	3	5
CDON	1	1	5	0	1	2	1	2	1	1	0	1	2	2	1	4	4	1	4	2	3	1	6	1	3	0	1	3	1	1	3	3	0	0	2	2	1	1	4	3	0	3	2	0	2	2	0	2	1
CHD9	1	0	1	1	1	1	2	2	3	1	2	0	2	0	0	0	0	1	1	2	0	2	0	1	0	0	2	1	0	1	0	4	1	1	1	1	2	2	1	1	0	1	3	0	0	1	1	0	1
CTNNA1	0	0	0	0	0	0	1	0	1	0	0	0	0	0	0	0	0	0	0	0	0	0	0	0	0	0	0	0	0	1	0	0	0	1	0	0	0	0	0	1	0	0	0	0	0	0	0	0	0
E2F1	0	4	3	0	3	2	3	2	1	2	3	0	3	1	0	1	0	1	2	3	2	5	1	1	0	3	0	1	3	2	2	1	2	2	0	0	2	3	2	0	1	2	5	1	0	1	1	1	2
EFNB1	0	1	2	4	2	1	4	3	1	0	2	10	3	3	2	3	5	2	2	2	0	5	2	1	4	3	2	0	2	4	4	2	2	0	3	1	3	4	1	3	2	4	3	0	0	2	0	2	0
EFNB2	0	0	1	0	0	2	0	0	1	1	1	1	0	0	1	0	0	0	0	0	1	1	0	0	1	1	0	1	0	0	0	0	0	0	0	0	1	0	0	0	0	0	1	2	0	0	0	0	0
EREG	1	1	2	0	3	1	0	2	1	2	6	1	1	2	5	1	0	2	0	1	0	2	2	1	0	2	0	3	0	3	1	1	4	2	0	1	1	4	2	1	0	2	0	1	2	3	3	1	1
GCLC	16	19	24	20	12	26	17	28	20	24	17	21	13	21	29	17	14	22	14	27	21	21	27	18	12	21	20	10	17	13	20	18	23	19	16	26	23	11	14	12	11	29	22	23	42	22	14	27	19
GPX3	0	0	2	2	1	1	1	0	0	0	0	0	1	0	3	0	2	5	0	1	0	0	2	2	1	2	1	0	0	0	0	1	0	0	1	0	0	0	1	1	1	0	1	0	2	0	0	2	0
HDAC9	1	0	2	2	0	1	6	3	4	2	1	3	8	3	1	1	2	4	6	4	2	9	0	4	1	4	0	2	3	3	3	0	2	3	2	3	3	4	0	2	1	2	3	5	6	4	5	3	10
HPSE	1	2	1	4	1	2	2	0	5	8	5	0	4	1	1	0	4	2	2	1	0	1	3	5	0	2	0	4	2	1	2	3	3	1	5	3	3	3	0	2	2	3	0	1	1	4	0	7	2
IDH2	0	1	0	0	0	0	0	0	0	0	0	0	0	1	1	0	0	0	1	1	0	0	0	0	0	0	1	1	0	0	0	0	0	0	0	0	0	0	0	0	0	0	0	0	0	0	0	0	0
ILK	3	1	2	6	6	7	2	3	1	4	2	6	5	6	2	1	6	6	2	2	4	4	4	0	3	5	7	1	6	1	3	5	0	3	4	3	3	6	4	5	11	4	2	2	2	3	3	3	2
ITGA6	0	1	2	0	0	3	3	0	0	0	3	2	0	1	0	0	1	2	1	0	1	1	0	2	1	1	2	0	1	0	1	0	1	0	0	2	0	0	1	1	1	1	2	0	0	0	0	0	0
KDR	5	13	5	4	7	8	3	4	4	11	3	8	12	9	7	4	6	7	2	4	9	7	9	4	5	5	13	9	3	4	5	4	10	7	8	6	7	8	8	7	5	8	3	3	3	0	0	1	2
LEF1	0	0	0	0	0	0	0	0	0	0	0	0	0	0	0	0	0	0	0	0	0	0	0	0	0	0	0	0	0	0	0	0	0	0	0	0	0	0	0	0	0	0	0	0	0	0	0	0	0
LPL	0	1	0	0	0	0	0	0	0	0	0	0	0	0	0	0	0	0	0	0	0	0	0	0	0	0	0	0	0	1	0	0	0	0	0	0	0	0	0	0	0	0	0	0	0	1	0	0	0
MAPK14	1	0	2	0	1	1	0	1	0	1	0	0	1	0	1	0	1	0	0	2	0	0	0	0	1	0	0	1	0	0	0	0	0	0	0	0	2	2	0	0	0	0	0	1	0	0	0	1	0
NAMPT	9	3	1	6	4	4	4	5	2	5	2	1	3	3	7	4	3	5	3	4	1	3	3	1	5	2	4	2	1	2	7	3	3	1	4	5	3	2	1	2	4	3	1	6	3	2	4	2	3
PA2G4	7	16	10	4	7	14	3	9	11	7	2	4	6	7	4	2	3	7	7	14	3	9	9	2	8	3	6	7	9	7	14	6	5	9	10	5	3	9	7	7	5	6	8	4	7	4	4	3	3
PSIP1	10	10	10	12	12	24	18	18	17	22	16	16	3	6	8	10	12	14	10	8	12	20	10	8	15	14	14	9	15	14	9	11	15	16	9	17	12	11	17	13	12	10	8	7	5	8	6	4	5
SIRT2	0	0	0	3	1	1	1	1	0	0	1	0	2	2	0	1	0	1	1	1	1	0	0	0	3	0	2	0	2	0	0	0	3	0	0	0	2	0	0	2	1	0	1	2	2	3	0	3	2
SRC	4	4	3	7	5	7	3	11	6	6	3	9	3	3	6	6	3	9	4	7	1	6	3	3	5	4	6	4	6	1	5	6	5	4	6	8	3	4	8	7	3	3	6	2	0	0	3	1	0
TDG	9	2	4	3	4	3	1	3	6	4	5	2	5	4	2	2	2	2	2	4	3	6	2	4	4	6	1	2	6	0	3	5	3	4	4	5	2	1	3	3	5	4	4	3	3	5	2	4	2
TEP1	2	0	1	1	3	2	0	1	0	1	1	1	0	2	0	1	0	3	1	1	1	0	0	0	2	3	0	1	0	0	1	2	0	0	1	0	0	1	2	0	3	2	0	0	0	1	0	1	1
TIMP2	1	2	2	1	3	2	1	1	0	0	1	1	3	0	1	1	0	0	2	1	1	0	4	0	0	1	0	0	0	0	2	0	2	0	0	0	1	0	0	0	2	2	2	0	0	1	0	0	1
TLE1	0	0	1	0	0	1	0	0	3	1	0	0	1	0	2	0	0	0	0	1	1	0	1	0	0	0	0	1	0	1	2	2	1	1	1	1	1	0	2	0	0	0	0	1	0	0	0	0	0
TP53	1	0	2	1	1	1	0	3	1	1	0	2	0	2	2	1	1	1	2	0	2	1	1	0	0	2	0	2	1	3	1	3	0	3	3	1	1	0	1	0	0	3	2	2	0	1	1	0	3
WEE1	22	26	20	12	12	13	15	19	19	15	11	7	8	10	14	6	5	10	13	17	11	16	5	15	10	11	12	11	13	5	15	6	21	13	11	11	9	13	12	16	16	14	8	10	6	7	5	7	1
ACSL4	2	3	3	7	1	3	5	4	2	0	4	1	5	1	3	0	4	0	1	4	3	3	2	1	3	1	7	1	0	0	6	1	4	3	6	1	2	1	3	5	2	5	2	2	1	1	1	3	0
AHR	5	8	6	4	5	4	1	9	6	5	3	4	7	3	6	10	1	6	7	2	2	2	5	3	1	7	7	2	3	0	8	3	6	4	3	5	6	2	4	5	3	5	10	5	6	20	8	5	3
BAX	1	0	0	1	0	1	0	0	0	0	0	0	0	0	0	0	0	0	0	2	0	0	0	0	0	0	1	1	2	0	1	1	1	0	0	0	1	0	0	0	1	1	0	0	0	1	0	1	0
BBC3	4	3	2	2	3	2	1	3	2	3	2	5	3	3	1	2	1	6	6	5	0	2	6	1	4	3	3	1	1	3	3	1	4	2	1	0	2	3	1	1	3	4	2	5	5	6	4	7	3
BGLAP	0	0	0	0	0	0	1	0	1	0	0	0	1	1	0	0	0	0	0	0	0	0	0	1	0	0	1	0	0	0	1	0	0	1	2	1	0	0	0	0	0	0	1	0	0	0	0	1	0
BIRC5	3	7	6	8	7	5	0	2	9	0	4	1	1	0	6	1	3	1	5	3	2	2	3	1	4	6	8	4	3	0	0	4	7	0	7	0	5	3	3	1	4	6	3	1	4	1	1	2	3
C3AR1	0	0	0	0	0	0	0	0	0	0	0	0	0	0	0	0	0	0	0	0	0	0	0	0	0	0	0	0	0	0	0	0	0	0	0	0	0	0	0	0	0	0	0	0	0	0	0	0	0
CAPN2	28	52	37	35	40	45	30	40	41	37	38	45	48	31	54	25	30	48	28	53	31	38	26	30	33	39	34	26	40	30	36	25	33	37	40	46	28	42	34	41	25	32	51	14	7	10	3	15	16
CCL20	0	0	0	0	0	0	0	0	0	3	0	0	0	0	0	0	1	0	0	0	0	0	0	0	0	0	0	0	0	0	1	0	0	0	0	0	1	1	0	1	0	0	0	1	0	1	1	0	0
CCL5	0	0	0	0	0	0	0	0	0	0	0	0	0	0	0	0	0	0	0	0	0	0	0	0	0	0	0	0	0	0	0	0	0	0	0	0	0	0	0	0	0	0	1	0	0	0	0	0	0
CCND3	4	4	5	5	2	3	3	4	4	3	7	8	3	3	2	0	4	6	3	4	1	7	0	4	2	2	7	5	3	4	1	2	8	4	6	2	2	7	7	3	3	3	7	5	2	1	2	1	0
CFD	1	1	1	0	0	0	0	0	0	0	0	1	1	0	1	0	0	2	1	1	0	1	0	2	2	1	1	1	0	1	0	0	0	0	6	1	0	0	1	3	1	1	1	0	0	1	0	0	0
CFLAR	6	3	8	5	3	7	3	4	5	7	3	4	5	3	11	8	3	5	6	3	4	0	4	4	6	3	3	4	8	2	2	4	3	4	7	4	3	0	4	5	4	7	3	3	1	3	1	3	0
CHD7	0	1	0	0	0	0	0	0	1	0	0	0	0	0	0	0	0	1	0	0	0	0	0	0	0	0	0	0	0	0	1	0	0	0	1	0	0	0	0	0	0	0	0	0	0	0	0	0	0
CHEK1	2	5	0	3	4	1	0	3	1	2	0	0	1	3	1	1	2	2	1	2	2	1	1	0	1	2	5	2	1	1	0	1	0	1	2	1	3	0	1	1	1	1	2	0	1	0	1	2	1
CREBBP	0	0	1	1	0	0	0	0	1	1	1	0	0	0	0	1	2	0	0	0	0	0	0	0	0	0	0	0	0	0	0	0	0	0	1	0	1	0	0	0	0	0	0	0	0	1	0	0	0
CST7	0	0	0	1	0	0	0	0	1	0	0	1	0	0	2	1	0	0	0	0	0	0	0	0	0	0	0	1	0	1	0	0	0	0	0	0	0	1	1	0	0	0	0	0	1	0	0	0	1
CTBP1	1	1	0	0	1	0	0	4	1	1	0	0	2	1	0	0	1	2	0	0	1	0	0	0	2	0	2	0	1	1	0	1	0	0	0	2	1	0	3	2	0	2	2	1	0	1	0	1	0
DAB2	7	9	15	9	8	11	13	15	11	7	11	10	12	10	6	4	7	12	8	8	6	8	4	4	10	9	17	15	9	11	13	7	17	4	6	9	8	8	11	12	8	11	12	3	7	3	2	6	7
DDIT3	7	7	9	7	9	5	5	7	7	9	4	12	12	13	15	19	6	10	15	11	3	13	8	9	13	10	11	3	4	6	9	6	12	15	9	6	8	7	8	4	6	5	1	66	56	61	66	28	17
EFNA1	0	1	1	0	1	0	0	1	2	1	1	1	3	1	0	1	1	1	3	0	0	1	0	0	2	1	2	4	0	1	0	1	0	2	0	1	0	1	2	0	0	0	0	0	0	1	1	0	0
GJA1	22	29	23	24	23	28	18	29	32	33	32	36	21	18	29	19	22	28	14	38	29	37	25	16	33	22	19	25	23	13	37	20	21	22	24	23	15	23	16	30	24	31	16	14	19	21	16	11	11
IL32	0	3	5	1	3	3	1	2	5	3	4	4	0	2	0	3	2	3	3	6	1	4	7	4	3	7	6	4	4	2	3	2	2	2	4	2	8	5	2	6	4	3	2	4	7	8	3	4	2
ING4	1	2	1	0	0	2	0	0	2	0	1	1	0	1	1	1	0	0	0	0	0	1	0	1	0	1	0	0	1	0	1	0	1	2	0	1	1	2	2	0	1	0	1	0	0	0	0	1	0
ITGB2	0	0	0	0	0	0	0	0	0	0	0	0	0	0	0	0	0	0	0	0	0	0	0	0	0	0	0	0	0	0	0	0	0	0	0	0	0	0	0	0	0	0	0	0	0	0	0	0	0
MAN1A1	79	113	127	98	111	101	88	127	116	106	99	104	117	117	158	91	86	150	129	154	98	133	101	93	135	130	165	121	100	66	147	74	120	117	135	89	102	131	138	112	118	87	106	81	70	80	64	88	76
MAZ	1	3	2	3	0	5	3	3	3	1	7	1	1	1	1	2	1	2	2	2	2	4	6	1	3	1	4	4	2	1	3	5	3	1	3	1	0	0	1	3	5	5	3	0	0	1	0	0	1
MDM2	9	8	5	7	8	9	3	6	3	10	8	9	4	5	7	10	3	6	1	6	6	5	5	3	12	4	6	3	8	2	4	2	7	9	14	9	7	6	6	5	10	3	4	4	1	7	2	0	3
MYC	0	1	0	0	0	0	4	1	0	0	1	2	0	2	1	1	0	1	0	1	0	2	0	1	1	1	3	2	0	1	2	0	1	1	2	1	3	2	4	1	0	2	1	4	1	4	3	0	1
NAP1L1	65	76	72	50	69	65	46	57	72	65	65	47	55	59	71	48	32	48	65	58	37	57	46	48	64	58	54	50	40	58	61	46	81	48	72	57	45	45	61	47	52	73	62	39	30	24	27	36	31
NMU	59	60	65	44	53	56	46	73	56	59	49	41	39	34	43	19	35	43	47	42	27	43	32	33	49	37	44	41	48	36	44	33	59	47	57	58	45	51	57	48	58	53	44	22	14	13	15	22	14
PECAM1	2	3	1	2	2	2	3	3	3	5	2	5	6	8	9	4	3	6	8	6	2	6	4	4	2	9	4	4	3	1	3	3	3	1	2	3	2	1	6	5	4	3	2	0	0	0	0	3	0
PHKB	0	0	0	0	0	0	0	0	0	0	0	0	0	0	0	0	0	1	0	1	0	1	1	1	0	0	1	0	0	0	2	1	0	0	1	0	1	0	1	0	0	0	0	0	0	0	0	1	0
RUNX2	0	0	0	0	0	0	0	0	0	0	0	0	0	0	0	0	0	0	0	0	0	0	0	0	0	0	0	0	0	0	0	0	0	0	0	0	0	0	0	0	0	0	0	0	0	0	0	0	0
RUVBL1	11	45	32	20	19	15	24	28	31	22	22	16	21	19	24	9	11	15	22	19	14	18	14	17	13	21	27	29	19	17	24	17	18	13	21	21	21	21	21	23	24	33	20	11	16	18	5	10	9
SET	15	18	11	19	10	12	5	16	11	8	12	13	9	18	9	12	7	11	11	11	9	6	11	13	14	10	12	7	16	14	12	6	19	13	14	12	8	13	7	12	8	10	9	12	7	15	5	5	6
SLC2A1	0	0	0	0	0	0	0	0	0	0	0	0	0	0	0	0	0	0	0	0	0	0	0	0	0	0	0	0	0	0	0	0	0	0	0	0	0	0	0	0	0	0	0	0	0	0	0	0	0
SMAD4	10	12	9	10	6	15	11	6	10	7	7	7	6	5	7	11	4	8	9	12	7	6	9	8	9	5	13	7	10	4	12	3	5	5	16	6	1	12	11	5	6	10	12	4	4	8	6	5	8
SNAI2	40	43	54	39	35	34	19	24	35	46	39	48	46	36	58	19	20	51	31	44	24	36	36	23	41	41	48	49	36	28	42	30	38	29	39	28	31	39	46	30	32	29	33	53	29	28	33	32	29
SSTR2	0	0	0	0	0	0	0	0	0	0	0	0	1	0	0	1	0	0	0	0	0	0	0	0	0	0	0	0	0	0	0	0	0	0	0	0	0	0	0	0	0	0	0	0	0	0	0	0	0
TCF7L1	2	2	4	3	1	5	2	2	2	1	4	3	4	1	5	5	5	2	2	1	2	1	4	1	0	2	1	2	2	2	3	2	2	2	2	2	2	3	1	0	4	3	3	2	2	0	0	1	1
TLR4	0	0	0	0	0	0	0	0	0	0	1	1	0	0	0	0	0	0	0	0	0	0	2	0	0	1	1	1	0	0	0	0	0	0	0	0	1	1	0	1	0	0	0	0	0	0	0	0	0
YBX3	1	0	2	0	0	0	0	0	0	3	0	0	0	1	1	0	0	0	0	0	0	0	0	1	0	1	0	1	0	1	0	1	0	0	1	0	0	0	0	0	0	0	1	0	0	0	0	0	1
ZEB2	1	0	0	1	1	2	1	1	2	1	0	0	2	0	2	2	0	3	0	1	1	0	0	1	1	0	0	2	1	0	0	1	0	0	1	0	1	0	0	1	0	0	0	3	2	0	0	0	0
ALDOC	3	1	3	0	1	1	2	4	2	2	2	0	4	5	4	1	5	5	1	0	3	0	4	0	1	3	0	0	1	1	3	2	3	1	1	2	3	1	2	1	4	3	3	2	1	1	1	0	0
ANGPTL4	14	18	15	18	21	10	12	18	10	28	20	37	30	46	48	36	26	55	45	37	30	35	29	18	25	20	19	26	26	22	24	26	16	18	16	11	18	17	23	15	21	16	19	22	14	22	16	17	18
ARNT	0	1	0	0	0	0	0	0	0	1	0	0	0	0	2	0	0	0	0	0	0	0	0	0	0	0	0	0	0	0	0	0	0	0	0	1	2	0	0	0	0	0	0	0	0	0	1	0	0
BDNF	0	1	0	0	0	0	0	0	0	0	0	0	0	0	0	0	0	0	0	0	0	0	0	0	0	0	0	0	0	0	0	1	0	0	0	0	0	1	0	0	0	0	0	0	0	0	0	0	0
CDC34	24	30	25	11	18	11	18	25	23	18	26	15	11	11	23	8	16	17	22	11	26	11	18	12	19	16	24	24	20	18	13	14	25	13	18	14	14	20	10	14	18	17	20	14	19	12	13	25	11
CDH11	33	38	30	37	37	36	37	30	40	26	30	36	23	32	36	17	20	30	30	32	24	26	31	26	25	37	30	36	33	12	44	19	30	37	41	37	36	36	35	34	48	32	34	1	7	8	8	17	15
CDKN1B	1	0	0	0	0	0	0	0	0	2	0	2	0	3	1	1	2	1	1	1	0	1	1	1	2	0	1	1	0	1	1	1	1	1	0	0	2	0	2	0	0	0	2	0	0	0	1	2	0
CEBPD	13	19	6	21	10	11	14	12	13	10	8	16	14	19	23	11	13	17	8	9	15	14	20	14	8	9	7	11	11	11	13	8	11	13	17	11	8	7	11	4	11	15	13	39	33	36	46	12	9
DKC1	1	0	2	1	0	1	1	3	0	3	0	2	1	0	3	0	3	1	0	1	0	1	1	3	1	2	0	1	0	3	1	0	1	1	0	4	1	1	2	0	1	4	1	1	0	1	0	0	0
E2F4	0	2	1	0	0	0	2	0	2	2	0	0	0	1	1	2	1	1	1	0	1	2	0	0	0	2	0	1	1	2	0	2	0	1	1	1	0	4	1	2	3	1	0	0	0	0	0	0	0
ECT2	2	4	4	3	0	2	0	4	2	1	3	0	4	1	3	5	1	4	1	0	1	3	0	4	3	2	5	2	1	1	1	1	4	1	4	1	2	3	2	0	2	0	3	2	1	3	0	0	0
ENO1	27	24	34	25	25	26	22	30	30	24	20	26	15	17	21	23	27	17	20	14	22	26	22	20	19	27	22	22	18	16	27	17	21	20	28	22	14	21	31	16	21	24	19	13	9	14	9	11	9
EP300	9	10	13	7	10	11	9	12	5	9	9	12	12	11	8	6	9	12	4	10	7	3	7	8	12	6	14	8	9	6	13	9	16	3	8	3	12	8	8	9	9	8	11	2	4	13	3	2	10
ERBB2	0	2	1	0	1	1	1	0	0	1	0	0	3	1	1	1	0	0	1	0	0	0	1	1	0	1	1	2	0	0	1	1	1	0	2	1	1	0	0	0	1	0	0	0	0	0	0	1	0
ERCC3	0	0	0	0	0	0	0	0	1	0	0	0	0	0	0	1	0	0	0	0	0	0	0	0	1	0	0	0	2	0	0	0	2	0	0	1	0	0	0	0	0	0	0	0	0	0	0	0	0
ETS2	3	1	3	1	1	4	4	0	0	3	0	2	1	2	2	3	1	2	3	2	1	7	4	2	2	1	3	1	1	1	2	0	2	3	0	0	3	3	3	1	1	1	2	15	9	4	10	3	2
FGFR4	1	1	0	0	0	0	0	0	0	0	0	0	0	1	1	1	0	0	1	0	0	0	0	0	0	0	0	0	0	1	1	0	1	0	1	0	1	0	1	0	0	0	0	0	0	0	0	0	0
G6PD	37	62	46	44	32	39	44	34	57	35	48	70	48	70	65	52	49	64	41	59	47	45	38	46	45	41	40	43	36	30	64	42	48	50	53	52	54	39	45	35	59	50	46	28	24	33	21	33	27
GRB7	0	3	0	0	0	0	0	0	0	0	0	1	0	0	0	0	0	0	0	0	0	0	0	0	0	0	0	1	0	0	0	0	0	0	0	0	0	0	0	0	0	0	0	0	0	0	0	1	0
HDAC6	1	1	2	1	0	1	1	0	3	0	1	1	1	0	0	0	2	0	0	0	0	1	0	1	0	0	4	0	1	1	2	0	1	1	0	0	1	0	1	1	0	1	2	0	0	1	2	2	0
HES1	5	20	4	11	15	19	7	14	16	7	12	13	5	8	8	13	6	4	8	8	5	7	6	9	12	7	10	17	20	8	12	7	13	14	14	16	7	12	19	10	12	19	15	7	6	5	15	1	5
HEY1	4	3	7	8	3	3	1	5	6	4	6	9	11	5	4	4	2	11	7	8	6	5	10	3	7	6	5	5	1	3	5	2	6	3	5	9	0	3	6	3	6	4	3	4	6	3	5	4	3
HK2	32	56	43	20	30	32	27	36	29	34	30	31	21	33	34	21	26	28	28	41	27	23	17	28	26	22	34	25	30	22	36	23	34	27	41	30	19	33	29	32	33	34	30	46	29	34	41	38	17
ID1	140	158	170	140	160	157	132	137	162	154	163	164	139	123	162	110	99	137	112	137	117	141	102	120	133	116	156	157	121	105	125	121	173	147	133	164	84	134	150	158	129	163	164	19	14	11	13	65	64
ID3	4	14	8	3	5	9	6	4	6	8	0	6	7	4	7	6	7	6	4	6	5	3	3	4	5	9	3	4	6	2	7	2	5	2	5	9	3	7	7	3	7	7	7	4	1	1	0	3	2
IL18	6	9	19	8	16	14	4	12	14	7	9	9	12	14	9	8	11	6	4	8	8	8	3	8	7	12	14	7	6	9	8	2	8	11	10	9	10	11	8	6	3	6	7	9	7	14	5	13	9
IL27RA	0	1	1	2	0	3	2	0	2	2	1	1	1	0	1	1	1	1	3	0	1	3	1	0	1	1	2	0	0	2	1	1	4	1	1	1	1	3	2	1	1	0	0	0	0	0	1	0	0
INSIG1	0	4	3	4	0	2	4	4	3	2	0	5	5	6	2	3	6	7	4	5	9	7	7	4	7	9	1	2	3	2	0	2	1	2	1	2	4	1	3	2	2	1	4	4	1	2	0	1	1
ISG15	15	12	3	3	5	11	12	6	12	13	8	8	13	9	8	11	8	10	13	9	13	14	11	8	10	6	11	11	8	7	17	9	6	5	11	8	12	8	8	7	13	8	7	21	22	24	11	14	4
ITGB3	0	1	0	0	0	0	0	0	0	2	0	0	0	0	0	0	0	0	0	0	0	0	0	0	0	0	0	0	0	0	0	0	0	0	0	0	0	0	0	0	0	0	0	0	0	0	0	1	0
JAG1	2	2	2	0	2	2	4	5	1	4	1	1	4	2	3	5	5	0	3	3	1	3	5	1	2	3	3	5	1	2	3	1	2	0	2	2	3	0	4	5	5	4	1	5	6	2	3	3	2
MMP1	5	1	0	3	1	2	0	0	0	2	2	1	0	2	3	4	1	3	4	1	1	3	4	2	1	1	0	1	1	0	0	0	0	2	0	1	2	3	3	0	1	0	1	3	2	3	1	2	1
NBN	28	48	30	34	43	33	30	53	38	37	34	24	26	28	37	23	20	26	33	27	24	40	27	38	26	34	37	23	36	32	22	33	25	27	40	30	32	20	31	36	44	37	33	22	20	15	24	27	26
NPM1	74	86	76	80	67	84	85	71	82	68	78	62	60	42	64	39	49	75	52	94	70	67	44	52	70	61	76	75	70	62	88	50	84	56	69	80	61	79	69	62	68	72	66	51	36	50	27	39	30
POLB	0	1	0	0	0	1	1	0	0	0	1	0	0	1	1	0	1	1	2	0	0	1	0	0	0	0	0	1	0	0	0	1	0	0	0	1	0	0	0	0	0	0	0	0	0	0	0	0	0
PPARG	2	2	2	1	0	0	0	3	2	1	1	0	2	2	2	1	1	1	1	1	1	2	1	0	1	1	1	3	3	0	6	2	1	2	0	0	0	1	1	0	0	1	1	0	1	0	1	1	0
PTEN	0	0	0	1	0	0	1	0	1	0	0	1	0	2	1	1	0	1	0	0	0	0	0	1	0	2	0	0	2	1	0	0	1	0	0	0	1	0	0	0	0	1	0	0	0	1	0	0	0
RAB5A	0	0	2	0	5	1	2	0	1	1	5	1	1	1	2	1	2	0	2	1	0	0	2	0	3	3	2	5	0	1	0	1	1	1	3	2	0	1	3	1	0	0	2	6	1	3	1	1	0
RAC2	0	0	1	1	1	0	0	0	0	0	0	0	0	0	1	0	0	3	0	0	0	0	2	0	1	1	1	2	1	0	0	1	0	3	1	1	0	0	1	0	0	0	0	0	1	1	0	0	0
SERPINB2	1	4	1	0	2	2	1	0	1	4	1	5	1	4	2	4	4	3	2	2	7	1	2	2	0	2	3	3	6	0	5	2	4	2	4	2	2	1	0	6	1	6	3	1	1	3	2	1	2
TCF7L2	0	0	0	0	0	0	1	0	0	0	0	0	0	1	0	1	0	0	0	0	0	1	0	0	0	0	0	0	0	1	0	2	1	1	0	0	0	0	0	1	0	0	0	0	0	0	0	0	0
TGFBR3	5	8	8	6	10	9	7	6	7	8	7	6	5	3	5	4	4	6	4	6	5	7	4	2	4	4	3	5	2	2	3	2	5	10	8	7	11	9	6	7	7	3	6	2	1	1	2	7	0
TIMP4	0	0	0	0	0	0	0	0	0	0	0	0	0	0	0	0	0	0	0	0	0	0	0	0	0	0	0	0	0	0	0	0	0	0	0	0	0	0	0	0	0	0	0	0	0	0	0	0	0
ZEB1	17	25	19	13	18	17	16	20	13	19	16	15	14	11	18	11	11	18	15	24	14	17	15	16	26	15	14	23	14	7	19	15	9	17	16	16	15	20	10	14	19	17	13	14	12	8	15	10	11
NOL3	2	4	1	0	0	0	1	1	1	1	0	1	0	2	1	1	1	2	0	0	0	0	1	2	0	1	1	0	1	0	3	2	0	0	1	1	0	2	1	0	0	2	1	0	0	0	1	1	4
PTPRC	2	1	0	0	1	1	0	0	0	2	2	3	4	1	0	1	0	1	1	1	1	1	1	0	0	3	1	2	2	0	0	0	0	2	2	0	1	1	0	2	0	1	0	1	2	1	0	1	2
RHOB	2	3	2	2	2	2	3	1	4	2	6	2	2	2	3	2	2	6	5	3	1	2	1	2	0	4	3	0	1	0	1	2	2	6	1	1	2	4	1	1	0	2	1	2	2	2	1	1	2
SOCS3	264	368	330	300	299	334	265	316	294	316	333	314	280	271	336	268	236	311	268	310	243	280	292	233	283	293	334	252	227	169	280	204	278	235	274	330	258	268	279	206	240	290	230	116	68	88	83	115	131
SOX9	26	68	30	43	34	44	48	44	47	39	54	34	34	31	30	47	37	54	40	57	38	49	41	50	53	42	42	44	37	33	51	39	40	44	49	48	30	46	44	44	41	56	42	14	7	11	16	12	7
SRSF1	19	12	26	20	24	26	20	24	22	23	10	19	18	13	23	17	8	22	11	15	13	15	14	7	16	16	16	17	13	13	26	15	16	12	14	18	12	15	16	16	18	19	18	6	4	4	1	11	3
TNFSF10	0	0	0	0	0	0	0	1	0	0	0	0	0	0	0	1	0	0	0	0	0	0	0	0	0	0	0	0	0	0	0	0	0	0	0	0	0	0	0	0	0	0	1	1	0	0	0	0	1
ABL2	0	0	0	2	0	2	0	0	0	0	0	2	0	0	1	0	0	0	0	1	1	2	0	2	0	0	1	0	0	0	1	0	0	1	0	0	0	1	1	0	0	0	0	1	1	1	1	0	0
ACAT1	4	7	6	2	6	4	5	4	2	6	2	3	2	2	2	3	3	2	4	5	3	2	4	1	8	6	2	4	2	6	2	1	7	5	8	4	5	3	5	4	3	2	3	2	3	1	2	1	2
ACOT8	7	4	10	6	7	4	2	3	8	6	7	9	7	5	8	9	5	12	6	4	3	8	9	5	6	10	7	9	11	5	12	2	9	11	10	6	6	4	7	9	7	6	5	4	1	5	1	9	4
ACSL3	0	0	0	0	0	3	0	0	0	0	0	1	2	0	1	0	0	0	0	0	1	0	2	0	0	1	0	0	0	0	0	0	0	1	0	0	0	1	0	0	0	0	0	1	0	1	0	1	0
ACTA2	1	2	2	0	0	0	2	1	2	1	0	0	2	3	0	1	0	1	0	1	2	3	0	0	0	1	1	1	1	3	0	1	0	1	0	0	3	0	1	0	0	0	1	1	1	0	0	1	0
ACTR3	0	1	2	3	2	3	2	0	1	1	1	0	0	2	0	2	3	1	1	0	1	0	2	4	1	5	4	1	3	2	0	1	0	0	1	1	2	1	3	0	0	0	2	1	1	0	3	0	0
ACVR2A	2	2	1	1	0	0	1	2	1	1	1	1	0	2	2	1	0	1	1	0	2	1	0	0	0	1	1	0	0	1	0	0	0	2	1	0	0	0	1	2	0	2	1	0	0	0	1	0	0
ADCY3	6	10	12	5	3	13	4	7	5	3	6	3	6	4	5	6	5	3	1	2	2	14	2	4	4	6	8	5	7	4	11	7	3	5	7	7	2	3	4	2	7	8	6	3	1	3	2	1	2
ADORA2A	0	0	0	0	0	0	3	0	1	0	0	0	0	0	0	0	0	0	0	0	0	0	0	0	0	0	0	0	0	0	0	0	0	1	0	0	0	0	1	0	1	0	0	0	0	0	0	0	0
AFF1	1	1	1	0	1	1	0	1	1	0	0	1	0	2	0	1	2	1	0	0	0	1	1	1	1	0	1	0	1	0	1	0	1	0	2	0	0	1	0	0	1	0	0	0	1	0	2	1	0
AIMP1	8	12	11	5	7	8	9	9	10	10	4	9	6	9	6	8	6	9	6	5	5	9	9	5	7	11	8	9	7	5	5	11	11	7	5	6	4	9	8	9	8	12	7	5	7	4	2	4	7
AKR1D1	0	0	0	0	0	0	0	0	0	0	0	0	0	0	0	0	0	0	0	0	0	0	0	0	0	0	0	0	0	0	0	0	0	0	0	0	0	0	0	0	0	0	0	0	0	0	0	0	0
AKT1S1	4	9	4	3	5	7	4	2	6	6	9	10	6	12	6	2	6	3	2	5	3	4	5	2	4	3	7	1	4	3	5	3	6	11	2	4	9	5	5	3	4	3	3	2	3	1	2	3	2
ALDH3A2	0	0	1	1	2	0	0	0	1	0	0	0	0	0	1	0	0	0	1	0	1	1	0	0	0	0	0	0	0	1	2	0	2	2	0	1	1	0	0	0	1	1	0	0	0	0	0	0	0
AMOT	0	0	0	2	0	0	0	0	0	0	1	0	0	0	1	0	0	0	2	0	0	3	0	1	4	0	0	0	0	0	0	0	0	0	0	0	0	0	1	0	0	0	0	0	0	0	0	0	0
AMOTL2	6	8	8	14	13	10	6	7	6	5	16	6	12	9	4	12	5	8	9	15	10	14	14	8	12	7	10	6	8	10	11	3	8	11	10	11	5	17	13	11	6	3	6	6	7	7	5	4	3
ANG	1	2	0	0	0	0	0	3	0	0	1	0	0	0	0	0	1	0	2	1	1	0	1	2	0	0	1	1	0	0	1	0	0	0	0	0	3	1	2	0	1	0	0	0	1	2	0	1	1
ANGPTL1	0	0	0	0	0	0	0	0	0	0	0	0	0	0	0	0	0	0	0	0	0	0	0	0	0	0	0	0	0	0	0	0	0	0	0	0	0	0	0	0	0	0	0	0	0	0	0	0	0
ANKRA2	2	4	4	0	3	3	6	1	4	3	4	1	2	0	3	2	5	4	1	3	0	5	6	3	3	3	2	1	2	0	3	3	3	4	3	1	6	2	4	6	7	3	3	1	1	2	0	2	1
APOA5	0	0	0	0	0	0	0	0	0	0	0	0	0	0	0	0	0	0	0	0	0	0	0	0	0	0	0	0	0	0	0	0	0	0	0	0	0	0	0	0	0	0	0	0	0	0	0	0	0
APOC3	0	0	0	0	0	0	0	0	0	0	0	0	0	0	0	0	0	0	0	0	0	0	0	0	0	0	0	0	0	0	0	0	0	0	0	0	0	0	0	0	0	0	0	0	0	0	0	0	0
APP	6	9	11	7	10	16	15	15	14	9	16	13	9	13	12	11	6	15	14	10	16	10	12	12	12	10	16	11	9	8	19	9	14	15	11	12	15	13	12	13	11	10	9	4	5	6	4	17	9
ARG1	0	0	0	0	0	0	0	0	0	0	0	0	0	0	0	0	0	0	0	0	0	0	0	0	0	0	0	0	0	0	0	0	0	0	0	0	0	0	0	0	0	0	0	0	0	0	0	0	0
ARHGDIA	3	9	9	13	7	1	6	2	5	11	6	7	5	4	6	3	3	6	1	3	4	10	6	6	9	10	7	12	2	3	6	6	6	7	10	4	11	8	7	4	3	7	3	3	3	5	3	3	6
ARRB2	5	8	12	2	2	6	7	7	7	5	9	2	6	5	5	7	3	3	3	6	3	7	3	7	4	10	3	7	12	3	7	6	9	6	10	3	4	3	2	2	6	1	4	2	5	0	3	2	3
ARRDC3	0	2	3	3	0	0	4	0	1	1	0	4	2	4	4	2	0	5	2	3	1	0	2	2	0	2	0	1	1	1	1	2	0	0	1	0	1	1	1	2	0	2	2	1	3	3	4	2	1
ATF3	0	0	0	0	0	0	0	0	0	2	0	1	2	1	1	2	1	2	1	0	2	1	2	0	1	2	0	0	0	0	0	0	0	1	1	0	0	1	0	0	0	0	0	18	7	19	15	0	1
ATG16L1	0	3	0	0	0	1	0	0	1	0	0	1	0	2	0	0	0	0	1	0	0	1	1	0	2	0	0	0	1	1	1	0	0	1	1	2	2	2	0	0	1	0	0	0	0	0	0	0	0
ATG16L2	0	0	0	0	0	0	0	0	1	0	0	2	1	0	0	0	0	1	1	0	1	0	0	0	1	0	0	2	0	1	0	0	0	1	1	0	0	3	0	0	1	1	0	0	0	0	0	1	0
ATG3	245	291	280	265	230	249	227	264	241	237	253	197	204	230	236	175	160	217	217	258	171	213	176	173	231	236	263	206	198	193	219	167	206	232	271	263	214	258	233	219	234	241	226	172	178	188	169	204	152
ATG4D	8	5	7	4	6	12	9	10	11	8	8	10	6	6	6	1	3	7	3	6	11	10	7	7	9	9	11	8	10	7	7	11	5	7	7	4	6	12	8	4	9	12	7	1	4	3	1	4	6
ATP2B1	0	0	0	0	0	0	0	3	2	0	1	0	1	1	2	0	0	1	0	0	0	0	0	0	0	1	0	1	0	0	2	0	0	0	1	0	0	2	0	0	2	1	1	0	0	0	0	1	0
ATRX	15	16	10	10	18	13	19	19	13	19	7	12	12	9	14	13	12	15	11	15	15	11	14	8	8	9	13	10	13	5	6	10	17	14	19	9	16	11	13	15	11	9	20	4	9	1	3	4	2
B3GALTL	1	0	0	0	0	2	0	3	0	0	3	2	2	1	1	2	0	0	1	1	2	3	2	3	0	0	2	1	0	1	3	0	0	3	1	2	0	2	0	1	1	2	1	2	1	1	0	1	0
BAG3	16	8	12	3	6	14	10	10	20	10	14	12	8	10	3	9	9	11	10	11	13	6	6	6	12	10	15	8	7	3	9	6	13	9	7	10	6	10	12	12	3	14	15	4	1	3	1	3	2
BAK1	2	4	2	2	0	1	3	1	1	1	0	1	0	3	4	5	0	3	1	1	2	2	1	1	6	2	4	1	1	1	2	3	0	1	3	4	3	3	1	2	3	0	0	2	3	1	0	1	2
BCL2L2	10	4	7	14	7	12	8	10	13	13	14	12	8	13	14	11	5	7	12	12	4	6	5	9	6	4	10	7	8	6	16	8	9	8	14	11	9	11	7	8	6	8	7	2	6	4	6	11	7
BDH2	1	2	0	0	1	0	0	1	1	0	1	2	0	2	2	1	1	1	3	0	0	1	5	1	3	1	1	2	1	2	0	4	0	0	0	0	2	1	3	1	0	0	0	3	0	0	0	1	0
BIK	0	0	0	0	1	0	0	0	0	0	1	1	0	0	1	1	0	0	0	0	0	0	0	0	0	0	0	0	0	0	0	0	1	0	0	0	0	0	0	0	0	0	1	0	0	0	0	0	0
BMP6	0	0	0	0	0	1	0	0	0	0	0	0	0	0	0	1	0	0	1	0	0	0	0	0	0	0	0	0	0	0	0	0	0	0	0	0	0	0	0	0	0	1	0	0	0	0	0	0	0
BNIP3L	2	1	2	3	3	3	1	4	6	0	1	6	0	4	2	2	1	2	0	2	2	1	1	2	0	1	1	3	0	0	3	1	1	0	2	5	0	3	1	2	1	2	2	2	2	5	3	2	2
BRCA1	8	15	14	10	11	20	9	5	13	9	12	9	8	7	10	5	7	11	6	12	6	6	6	7	13	8	5	10	7	8	18	6	16	14	15	11	5	11	12	13	8	9	12	4	1	2	5	3	3
BRIP1	0	1	0	0	1	1	2	1	0	0	0	0	3	0	0	1	1	0	0	1	0	1	0	3	1	2	0	0	0	1	0	0	0	0	2	1	1	0	1	1	1	0	2	0	0	0	1	0	0
C1GALT1	3	2	1	3	3	5	3	4	4	2	3	1	4	5	3	3	2	5	4	4	3	9	4	0	7	1	5	2	4	2	2	4	7	3	1	3	3	5	4	0	5	2	3	2	5	5	3	3	4
C5	0	0	4	3	0	2	2	4	5	1	3	6	2	1	3	3	3	5	3	2	1	2	2	3	3	2	1	2	3	2	0	1	2	2	2	6	3	1	2	5	1	1	2	1	0	3	0	3	2
C5AR1	1	0	0	1	1	0	0	0	0	2	1	0	1	0	0	0	0	0	0	1	1	0	0	0	0	0	0	1	0	0	1	1	0	0	1	0	0	0	1	0	0	0	0	0	0	1	1	0	0
CAB39L	1	0	1	2	1	1	0	2	1	1	0	2	0	0	0	1	0	0	0	1	0	0	1	0	0	0	0	2	1	0	0	2	0	1	0	0	0	1	1	0	0	2	0	0	0	0	0	0	0
CAPN1	0	0	0	0	0	0	0	0	1	0	0	0	0	0	1	1	0	2	0	0	0	0	0	0	0	0	0	0	0	0	0	0	0	0	0	0	0	0	0	0	0	0	0	2	0	0	0	0	1
CASK	12	24	21	16	11	17	20	20	18	22	12	16	14	12	19	9	11	16	14	31	16	19	14	25	13	16	18	10	19	15	19	16	17	17	16	11	18	20	6	19	21	13	20	5	8	7	8	9	9
CASP3	1	1	1	0	1	1	0	0	1	0	1	1	0	1	2	0	0	2	0	1	3	0	0	0	0	0	0	0	1	0	3	0	3	0	1	0	0	0	0	1	3	0	0	3	0	0	0	0	0
CASP6	1	1	3	3	1	1	4	0	2	1	0	1	0	1	1	1	0	0	0	1	1	0	0	1	0	0	0	2	1	0	0	0	0	0	1	1	0	0	0	0	0	1	0	1	0	0	1	1	0
CCNA1	0	0	0	0	0	0	0	1	1	0	0	1	0	0	2	0	0	1	0	0	1	0	0	0	0	0	0	0	0	0	0	0	0	0	0	0	0	0	0	0	0	0	0	1	0	0	0	0	1
CCNE1	0	0	1	0	1	0	0	1	0	0	1	0	0	1	1	1	0	0	0	0	1	0	1	0	1	0	0	0	0	2	1	1	1	2	1	0	0	0	0	0	0	0	1	0	0	0	0	0	1
CCNF	2	2	2	0	1	2	2	2	1	1	5	1	2	1	1	4	0	3	0	2	0	2	0	0	0	4	3	3	1	2	2	2	4	1	2	1	2	1	2	4	4	2	2	0	1	0	1	0	0
CCNG2	8	3	6	3	3	5	6	2	3	3	4	9	4	16	7	3	5	10	4	8	4	1	11	4	5	3	4	3	3	0	5	2	8	5	6	4	2	5	6	4	3	4	5	8	8	11	7	0	1
CCRL2	16	15	11	12	5	9	7	13	11	11	4	20	18	25	23	12	11	17	14	17	10	12	17	4	15	13	15	6	8	11	10	7	16	10	7	17	11	12	22	7	11	13	14	4	16	8	4	21	13
CD47	10	26	9	6	9	16	6	12	10	8	12	8	8	11	7	7	7	7	14	7	5	10	8	8	20	7	6	8	7	9	15	6	10	13	8	16	15	14	14	7	9	15	10	7	4	6	6	8	4
CD7	0	0	0	0	0	0	0	0	0	0	0	0	0	0	0	0	0	0	0	0	0	0	0	0	0	0	0	0	0	0	0	0	0	0	0	0	0	0	0	0	0	0	0	0	0	0	0	0	0
CD70	4	2	4	2	2	6	3	7	3	5	2	7	4	4	3	0	1	5	3	4	7	4	2	3	2	2	8	2	0	2	2	3	2	1	6	1	1	1	5	2	4	2	4	1	4	2	0	0	2
CD79A	4	3	3	2	3	0	0	0	2	2	2	6	3	3	3	2	4	5	4	1	0	3	7	2	0	1	7	2	0	2	6	0	3	1	0	3	3	3	2	0	1	1	1	2	3	3	0	4	1
CDC25C	1	1	0	0	1	1	0	0	0	1	0	1	1	0	0	0	1	0	0	1	0	5	0	1	1	1	0	1	1	1	1	0	1	0	1	2	0	0	1	0	0	2	0	0	0	1	1	0	0
CDK2	1	2	1	1	1	0	2	0	0	1	3	2	0	0	0	2	0	2	1	1	0	2	0	2	1	2	0	2	1	1	1	1	2	1	1	1	1	3	0	0	1	0	0	0	1	0	0	1	1
CDK5R1	7	13	14	9	13	9	11	10	5	12	11	9	14	10	4	3	8	9	6	10	9	11	7	3	9	14	9	9	15	6	12	8	10	14	8	11	8	13	10	12	11	9	13	8	8	4	7	5	5
CDK5RAP1	27	29	24	16	27	15	13	14	17	24	20	16	15	15	18	17	6	20	9	15	13	18	9	13	24	9	13	20	12	12	21	12	16	11	15	14	15	16	20	11	24	21	17	8	12	10	13	17	8
CDR2	11	14	22	14	8	10	9	9	16	15	16	7	10	10	12	6	8	18	8	11	6	8	10	10	12	10	12	15	14	8	9	9	14	14	14	16	9	9	6	12	10	16	7	20	19	10	15	9	7
CIB1	3	4	3	0	0	4	3	6	3	1	7	3	4	1	4	3	2	4	5	6	2	5	1	3	2	5	0	4	1	4	4	2	3	3	3	6	3	2	2	1	3	1	1	1	2	1	2	3	3
CIDEB	0	0	0	0	0	0	0	0	0	0	0	0	0	0	0	0	0	0	0	0	0	0	0	0	0	0	0	0	0	0	0	0	0	0	0	0	0	0	0	0	0	0	0	0	0	0	0	0	0
CLDN12	2	7	3	4	0	3	4	3	1	4	1	3	3	4	6	4	3	3	2	8	4	5	1	3	2	3	3	2	2	1	2	5	4	3	5	3	4	2	5	4	1	4	3	5	4	4	5	5	5
GCA	3	2	2	0	1	0	0	2	0	1	2	2	2	6	0	2	1	2	0	1	0	1	0	2	3	0	0	0	0	0	3	1	0	1	2	2	0	1	1	3	0	0	2	1	1	3	0	0	0
HSPA12A	0	0	0	0	0	0	0	0	0	0	0	0	1	0	0	0	0	0	0	0	0	1	0	0	0	0	0	0	0	0	1	0	0	0	0	0	1	0	0	0	0	0	0	0	0	0	0	0	0
LY96	1	4	1	3	1	0	2	2	1	2	1	3	3	6	4	2	3	2	3	3	0	2	1	4	2	1	0	2	1	3	1	0	5	3	2	3	0	3	2	0	0	2	1	0	0	1	1	4	6
LYZ	0	0	0	0	0	0	0	0	0	0	0	0	0	0	0	0	0	0	0	1	0	0	0	0	0	0	0	0	0	0	0	0	0	0	0	0	0	0	0	0	0	0	0	0	0	0	0	0	0
MBL2	0	0	0	0	0	0	0	0	0	0	0	0	0	0	0	0	0	0	0	0	0	0	0	0	0	0	0	0	0	0	0	0	0	0	0	0	0	0	0	0	0	0	0	0	0	0	0	0	0
NAV2	2	12	3	7	9	7	4	6	4	6	8	4	10	3	8	11	2	7	4	8	3	5	3	4	7	10	6	4	6	3	3	3	7	3	5	4	4	6	2	3	8	4	2	5	1	0	5	1	0
NFIB	21	24	25	14	17	24	13	17	17	16	11	23	12	9	17	14	7	22	17	22	17	13	20	19	10	27	22	20	13	21	18	14	28	18	30	22	18	19	20	10	16	26	16	9	7	2	5	12	11
PAK1	4	7	6	3	7	8	7	5	11	7	3	7	6	5	6	6	4	7	4	3	5	6	2	5	5	4	8	5	6	6	5	3	3	4	2	7	5	5	9	11	8	4	7	3	2	8	2	5	1
PLA2G2A	0	0	0	0	0	0	0	0	0	0	0	0	0	0	0	0	0	0	0	0	0	0	0	0	0	0	0	0	0	0	0	0	0	0	0	0	0	0	0	0	0	0	0	0	0	0	0	0	0
PVRL3	13	20	12	13	15	11	10	15	12	14	11	11	10	8	13	7	8	13	7	10	7	9	6	8	9	10	15	8	10	9	13	9	15	8	13	9	11	11	13	8	17	7	14	8	7	8	3	8	11
RHOU	0	1	0	0	0	0	0	0	0	1	0	0	0	0	1	0	1	0	1	1	0	0	0	0	0	0	0	0	0	0	0	1	0	0	0	1	0	0	1	1	0	0	0	0	0	0	1	0	1
SPARC	0	0	0	0	0	0	0	0	0	0	0	0	0	0	0	0	0	0	0	0	0	0	0	0	0	0	0	0	0	0	0	0	0	0	0	0	0	0	0	0	0	0	0	0	0	0	0	0	0
SPINK1	0	0	0	0	0	0	0	0	0	0	0	0	0	1	0	0	1	0	0	1	0	0	0	0	0	0	0	0	0	0	0	0	0	0	0	0	0	0	0	0	0	0	0	0	0	2	0	0	1
TGFBI	0	1	0	0	1	0	0	0	0	1	3	0	1	0	2	0	0	2	0	3	1	0	1	0	0	1	0	0	0	2	0	1	1	1	0	0	1	0	0	2	1	1	0	0	0	1	0	0	0
TIMP1	78	106	105	90	76	101	89	88	106	94	102	114	103	101	117	105	109	121	112	127	89	109	74	90	105	99	105	84	89	76	124	99	95	76	87	102	83	98	81	83	101	119	87	41	35	46	46	79	55
TNFRSF10B	1	0	1	0	2	0	0	1	0	0	0	0	0	0	0	0	0	0	0	0	0	1	1	1	0	0	0	0	1	0	0	0	0	0	0	0	0	0	0	1	0	0	1	1	0	0	0	0	0
VDR	3	2	0	2	3	0	0	1	2	0	1	3	1	2	2	1	2	4	2	0	1	0	0	1	1	3	4	2	2	2	2	1	3	1	0	2	2	3	1	0	1	2	3	0	0	0	1	2	1
COL12A1	8	8	10	4	1	4	8	3	4	5	1	4	2	2	3	2	5	6	6	4	2	5	7	4	5	7	2	7	8	2	4	5	6	4	3	6	2	4	1	2	5	4	4	3	0	0	0	5	2
COL7A1	0	1	1	0	0	0	0	0	0	0	0	0	0	3	1	0	0	0	1	0	0	1	0	0	0	0	1	0	0	0	0	0	0	0	1	0	0	0	0	0	0	0	2	0	0	0	0	0	0
CPE	4	4	4	3	6	6	3	3	3	8	0	5	3	3	5	4	4	5	2	4	3	9	4	4	6	0	7	7	5	0	7	7	3	4	4	5	4	6	5	6	3	5	6	1	1	2	1	5	7
CREB3L4	0	0	0	1	1	1	0	0	0	0	1	1	0	0	0	0	0	0	0	0	0	0	0	1	0	0	1	0	0	0	0	0	0	0	0	1	0	0	0	0	0	0	0	0	0	0	0	1	0
CSNK1D	70	88	58	65	69	59	57	81	63	70	70	63	49	53	74	46	63	71	74	59	52	71	53	68	58	52	71	45	58	52	73	45	74	67	60	61	62	62	66	63	70	69	64	31	31	49	44	46	50
CXCR5	0	0	0	0	0	0	0	0	0	0	0	0	0	0	0	0	0	0	0	0	0	0	0	0	0	0	0	0	0	0	0	0	0	0	0	0	0	0	0	0	0	0	0	0	0	0	0	0	0
DGKZ	2	0	2	4	5	3	0	2	3	2	6	4	0	3	2	2	1	3	1	1	2	2	0	0	3	0	1	1	1	1	1	0	1	0	0	2	0	2	1	1	0	2	0	3	0	3	0	2	1
DHCR7	27	38	19	28	27	31	20	21	31	21	19	40	31	18	31	23	23	26	31	24	32	28	33	23	24	16	26	26	20	21	23	21	32	13	23	22	28	24	21	20	19	28	19	12	16	15	7	8	8
DIXDC1	0	0	0	0	2	2	1	1	0	1	1	2	0	0	0	0	1	1	0	1	1	0	0	0	0	3	0	2	1	3	0	0	1	1	0	0	0	1	0	2	1	2	1	0	0	0	0	0	0
DLX2	0	0	0	0	0	0	0	0	0	0	0	0	0	0	0	0	0	0	0	0	1	0	0	0	0	0	0	0	0	0	1	0	0	0	0	0	0	1	0	0	1	0	0	0	0	0	1	0	0
DNAJC3	41	55	59	33	40	43	44	37	36	56	48	34	36	48	46	45	29	55	31	49	37	47	37	44	33	38	46	33	40	38	40	30	49	42	51	39	60	49	39	45	46	39	41	69	70	70	50	71	41
DOCK4	2	1	1	1	2	2	2	1	0	0	2	5	2	1	2	1	1	2	1	1	2	2	1	1	0	4	2	1	0	0	2	0	2	2	4	1	2	0	3	3	1	0	1	0	0	2	1	1	1
ECHS1	4	2	5	4	1	4	3	2	4	2	6	2	4	4	1	5	2	1	1	2	2	5	5	3	7	7	7	7	6	4	3	6	2	4	2	5	9	6	1	2	2	5	4	3	1	0	1	4	3
EI24	6	4	9	7	6	6	9	12	10	9	8	4	7	8	8	4	4	6	9	8	5	5	7	6	9	10	7	9	4	7	8	7	10	8	14	11	6	9	7	3	2	4	10	6	0	2	0	5	4
EIF2AK2	36	52	52	38	32	32	50	37	54	42	37	28	34	27	41	33	31	39	33	34	22	34	20	25	39	39	28	39	31	28	36	22	26	34	54	37	39	32	46	39	43	46	31	21	15	17	9	28	14
ELK4	32	61	42	30	43	47	33	47	48	31	37	33	38	40	42	25	18	32	35	34	18	39	23	25	28	34	37	37	33	27	39	26	42	31	26	35	27	37	39	44	35	39	30	24	17	29	26	26	25
ENPP1	0	0	1	1	1	2	2	1	1	3	0	1	1	0	1	0	2	0	1	1	0	0	1	1	1	0	0	3	0	0	2	2	1	2	2	3	0	1	0	1	1	1	0	0	1	0	0	3	0
EPHA1	0	0	0	0	1	0	0	0	0	0	0	0	0	0	0	0	0	0	0	0	0	0	0	0	0	0	0	0	0	0	0	0	0	0	0	1	0	0	0	1	0	0	0	0	0	0	0	0	0
EPHA2	0	3	2	6	4	4	1	4	2	5	2	1	4	4	2	1	4	3	4	4	4	3	3	2	1	1	1	4	2	2	1	3	2	4	2	5	1	3	4	5	3	3	2	1	0	0	0	2	5
EZR	49	62	64	65	50	44	53	59	60	60	56	52	53	46	73	43	51	73	58	54	49	58	41	41	51	65	53	47	52	35	59	45	46	64	50	54	37	46	57	34	56	60	51	35	40	23	33	32	30
FBXO32	0	0	0	2	1	0	0	0	0	1	0	1	0	1	0	3	0	1	1	0	1	1	3	0	2	2	1	0	1	1	1	1	0	1	0	0	3	1	0	0	0	0	1	2	0	1	0	2	0
FBXW4	4	7	4	8	3	11	6	4	5	7	2	5	5	7	3	3	6	3	7	9	10	4	4	8	3	7	5	4	4	5	7	3	7	8	6	4	3	7	5	4	8	9	3	0	4	5	3	4	5
FDFT1	19	16	30	12	12	21	17	14	17	17	28	19	22	19	18	22	12	15	19	21	25	17	16	10	17	20	17	18	15	13	20	12	30	12	14	12	16	21	26	24	14	23	24	13	6	10	8	5	13
FEN1	55	81	67	52	62	53	61	58	66	59	66	35	24	17	45	24	23	33	40	41	38	46	51	31	37	64	53	62	51	47	70	46	57	46	54	64	42	66	53	52	66	53	64	12	11	19	13	13	15
FKBP1A	19	33	24	35	22	21	17	24	19	20	33	15	18	21	23	9	9	24	24	28	15	24	19	17	28	20	31	17	16	13	26	24	20	26	17	30	24	16	35	22	29	22	20	8	6	8	6	11	7
FLNB	3	4	7	8	3	3	0	4	4	6	8	3	2	4	6	3	5	6	4	5	5	7	9	5	6	5	6	5	4	1	6	5	4	4	1	5	4	4	3	6	5	2	3	2	2	1	2	4	4
FRS2	2	4	2	1	2	1	3	0	2	1	1	0	3	4	6	2	0	1	2	1	2	2	4	3	3	1	5	4	2	2	2	3	3	2	6	3	1	1	3	1	4	0	3	3	1	3	0	2	1
FSTL3	0	1	1	0	3	1	1	1	1	1	2	2	0	2	3	1	1	2	4	2	2	0	1	4	0	1	1	3	1	1	2	1	4	1	2	3	2	4	1	3	2	5	3	1	3	1	2	4	0
FURIN	3	0	0	3	3	0	0	3	1	3	0	0	1	0	2	4	0	0	1	3	0	0	2	0	0	0	0	1	0	0	1	2	3	2	2	2	0	0	0	1	2	0	1	2	0	0	0	2	1
FUT11	26	37	31	27	30	35	25	21	37	25	31	34	33	14	18	30	27	26	35	33	25	19	34	24	27	29	24	21	14	29	22	24	27	30	45	24	31	27	36	24	19	33	23	4	7	15	9	19	17
FUT8	264	338	278	328	302	260	240	306	315	310	271	241	259	235	317	201	182	265	226	272	199	257	208	223	234	277	284	231	228	177	252	198	293	236	291	263	221	284	263	250	248	275	241	63	47	60	43	123	133
GALNT2	23	35	25	29	30	22	24	30	21	25	20	25	14	23	28	14	14	26	29	28	17	18	24	16	13	21	20	25	23	15	32	20	29	24	30	26	31	31	29	26	21	35	17	4	5	3	8	15	9
GBP1	19	31	31	29	12	24	37	38	30	19	25	35	30	30	28	29	29	39	26	31	24	28	28	27	18	21	33	27	26	12	29	28	26	34	32	32	33	28	24	19	24	34	27	20	23	26	18	22	22
GCLM	13	10	8	9	8	9	10	12	8	7	10	10	8	11	11	7	5	9	6	11	10	11	9	9	11	7	16	5	4	8	9	5	10	9	5	5	9	7	8	14	7	8	12	8	8	5	6	10	6
GLB1	3	2	2	2	4	3	2	2	3	1	0	2	2	1	5	4	0	1	1	2	3	4	1	0	0	4	0	1	2	1	3	7	3	3	2	1	1	1	0	0	1	6	3	1	0	0	0	2	1
GLRX	6	4	6	3	6	2	2	5	4	5	3	5	0	4	7	4	4	9	8	2	7	3	3	1	7	3	8	8	2	1	4	5	3	4	2	5	3	6	2	0	5	4	4	4	1	5	3	4	5
GNPTAB	5	6	6	3	3	4	5	2	4	4	4	7	9	2	4	2	3	6	4	6	6	2	2	6	1	5	4	3	4	3	3	3	7	5	2	8	2	9	3	1	5	6	2	2	2	3	1	3	0
GTSE1	17	20	18	21	19	25	15	14	20	19	19	9	16	16	7	8	8	16	11	10	5	17	9	7	19	16	18	16	14	12	15	16	15	10	8	24	18	19	17	18	16	26	17	3	3	9	3	3	3
GULP1	8	3	10	8	4	3	6	9	5	4	5	10	6	10	10	8	7	16	7	13	9	6	8	7	13	8	16	8	8	6	5	8	11	8	8	8	9	6	10	5	10	7	6	10	7	5	7	9	4
HK3	0	0	0	0	0	0	0	0	0	0	0	0	0	0	0	0	0	0	0	0	0	0	0	0	0	0	0	0	0	0	0	0	0	0	0	0	0	0	0	0	0	0	0	1	0	0	0	0	0
HMGCS1	3	2	2	1	3	2	1	0	0	1	2	1	3	2	4	3	3	1	3	1	6	4	6	1	2	1	2	1	2	0	2	1	3	1	3	2	0	1	0	1	3	2	3	3	0	3	3	0	1
HOXA3	0	0	4	0	0	4	0	2	1	2	0	2	0	0	0	0	0	1	1	1	0	1	0	2	0	0	0	1	1	3	1	2	2	3	3	0	0	1	3	0	0	1	3	1	0	1	0	0	0
HRH1	7	11	9	7	5	4	5	10	6	5	1	8	6	8	9	5	6	7	5	5	13	7	7	6	1	7	8	7	4	4	2	4	9	7	10	5	5	5	10	7	5	6	6	0	3	2	2	1	7
HSPA4L	9	15	18	12	8	8	13	10	14	13	9	4	6	14	8	6	6	9	4	7	9	6	11	5	9	7	9	5	10	12	12	5	14	7	12	7	6	10	7	6	4	6	10	0	6	5	3	6	4
HSPD1	19	21	18	31	33	18	20	22	27	21	30	17	20	29	20	21	15	29	19	18	8	19	23	14	12	25	17	15	15	18	25	22	33	25	31	24	24	19	24	14	17	24	29	13	11	12	9	11	12
HUS1	2	3	3	3	0	8	0	1	1	1	6	9	2	2	2	1	1	0	6	2	2	5	0	3	3	3	0	1	0	1	6	2	3	6	9	5	2	5	1	3	2	6	4	0	3	5	2	4	0
IDI1	15	15	12	12	11	3	8	7	6	10	7	25	22	22	26	25	15	23	14	23	17	14	28	13	15	15	10	4	11	8	4	11	10	7	15	5	4	8	5	10	13	12	12	4	4	6	3	2	4
IFI6	23	31	32	23	27	22	19	27	30	29	51	30	26	30	41	24	27	32	20	30	29	19	20	22	19	10	37	30	29	22	25	12	20	20	29	25	58	31	33	27	27	34	34	19	19	15	14	26	16
IFNAR1	103	138	130	110	114	126	119	112	95	121	102	98	99	93	103	81	85	97	91	113	65	99	94	97	112	114	119	97	97	98	104	91	122	105	127	105	106	136	113	105	102	108	116	40	45	39	27	54	61
IFNGR1	0	0	1	0	3	1	2	0	0	0	0	0	0	0	2	0	0	0	0	1	0	0	0	0	0	0	0	0	1	1	0	1	0	0	1	0	0	0	1	0	0	0	1	0	0	0	0	0	1
IGF1R	3	5	1	5	2	2	4	3	4	0	3	2	5	1	0	2	0	0	1	3	1	2	3	0	0	6	5	4	0	0	3	3	1	2	3	5	2	2	3	1	4	3	1	3	1	1	4	2	2
IGFBP1	0	0	0	0	0	0	0	0	0	0	0	0	0	0	0	0	0	0	0	0	0	0	0	0	0	0	0	0	0	0	0	0	0	0	0	1	0	0	0	0	0	0	0	0	0	0	0	0	0
IGSF6	0	0	0	0	0	0	0	0	0	0	0	0	0	0	0	0	0	0	0	0	0	0	0	0	0	0	0	0	0	0	0	0	0	0	0	0	0	0	0	0	0	0	0	0	0	0	0	0	0
IKBKAP	14	20	27	20	22	19	14	21	22	19	16	13	19	16	21	10	28	20	9	22	19	12	13	14	21	17	11	19	15	18	20	15	26	12	14	17	21	23	16	17	10	21	12	9	13	7	3	6	16
IKBKG	3	1	0	0	1	0	1	0	2	0	0	1	2	1	1	0	0	0	3	1	1	0	2	1	0	0	0	0	1	2	0	0	2	1	3	1	0	1	0	1	2	1	1	1	0	1	0	0	0
IL11	0	0	0	0	0	1	0	0	0	0	0	2	1	0	0	0	0	0	0	0	1	0	0	0	1	0	0	0	0	0	0	1	0	0	0	1	0	0	0	0	1	0	0	1	0	0	0	0	0
IL15	0	1	1	2	1	1	0	1	1	2	0	2	1	1	0	0	1	1	2	1	0	0	1	1	2	0	0	3	1	1	1	1	2	1	1	3	0	2	0	3	0	0	1	0	3	2	3	0	0
IL17RA	0	0	1	2	1	1	0	2	1	1	0	0	0	3	3	0	0	1	0	0	1	1	1	0	2	0	1	0	0	0	0	0	1	0	1	1	0	1	1	0	2	1	2	1	0	0	0	0	1
IL1R1	0	0	0	0	1	1	0	0	0	1	0	0	1	0	0	0	0	2	0	0	0	1	0	0	0	0	0	0	0	0	0	0	0	0	0	0	0	0	0	0	0	0	0	0	0	0	0	1	0
IL7R	0	1	0	1	0	0	0	0	0	0	0	0	0	0	1	0	0	0	1	0	0	0	0	0	0	0	0	1	0	1	0	0	0	2	0	1	0	1	0	1	0	0	0	1	0	0	1	0	0
IL8	0	0	0	0	0	0	1	1	0	0	0	0	0	1	1	0	0	0	0	0	1	1	0	0	1	0	2	0	0	0	0	0	0	0	0	0	0	0	0	0	0	0	0	29	7	16	13	1	0
INHBA	59	55	54	44	50	51	48	48	45	54	42	105	137	85	142	83	142	150	167	155	102	132	120	109	98	124	136	88	104	55	122	74	85	80	104	50	86	71	87	55	77	87	94	88	101	109	80	55	48
INHBB	28	36	41	34	27	33	20	22	33	24	37	22	24	10	14	12	8	18	15	20	14	14	18	18	19	17	15	26	30	19	24	15	18	29	31	22	19	21	21	23	26	29	24	6	1	1	2	9	8
IQGAP1	11	6	3	7	10	5	1	2	5	6	4	5	7	4	4	1	5	4	4	2	4	2	8	2	0	0	5	4	3	4	4	7	5	2	2	4	2	4	2	5	5	2	9	2	1	4	2	7	5
ITCH	29	33	38	24	33	28	29	28	25	32	18	28	32	26	22	24	17	32	30	35	20	40	20	21	19	25	23	15	26	17	30	24	27	26	36	27	19	29	41	23	32	33	36	15	18	12	17	19	17
ITPKB	13	8	18	11	6	13	8	7	14	19	11	12	8	14	11	11	15	10	12	9	9	15	11	16	18	10	9	10	9	4	8	2	15	11	9	9	8	9	13	13	7	18	8	2	4	3	3	10	7
KLF10	0	1	3	1	1	2	3	1	2	1	1	3	1	1	1	1	0	0	1	1	2	2	3	0	0	1	0	1	1	0	1	4	1	0	1	3	1	2	2	3	0	2	0	1	1	0	0	3	0
LDLR	6	2	4	3	2	4	2	3	2	4	3	6	4	3	5	8	9	3	1	10	3	6	4	10	4	4	1	1	5	0	3	3	5	4	3	7	3	1	1	5	3	3	3	3	1	4	1	1	1
LIG3	3	6	2	3	5	7	6	4	3	5	1	2	2	2	8	2	3	4	3	1	3	6	0	1	3	3	2	2	2	1	1	1	0	7	5	1	10	2	5	2	5	1	1	5	5	2	3	3	0
LMO2	0	0	0	0	0	0	0	0	0	0	0	0	0	0	0	0	0	0	0	0	0	0	0	0	0	0	0	0	0	0	0	0	1	0	0	0	0	0	0	0	0	0	0	0	0	0	0	0	0
LMO7	17	26	34	34	29	24	22	28	23	13	26	13	11	8	18	14	5	14	7	17	17	15	16	13	15	23	18	18	15	13	16	8	26	13	18	16	19	19	9	14	11	14	20	3	6	8	12	6	6
LRMP	0	0	0	0	0	0	0	0	0	0	0	0	0	0	0	0	0	0	0	0	0	0	0	0	0	0	0	0	0	0	1	0	0	0	0	0	0	0	0	0	0	0	2	0	0	0	0	0	0
LRP12	5	8	3	8	6	3	7	6	7	2	5	3	3	2	4	5	1	3	1	7	4	6	5	3	5	6	3	2	3	4	3	2	4	6	5	6	4	3	7	7	2	3	7	4	5	7	2	8	2
MAN1B1	2	2	10	4	2	9	2	8	5	5	1	6	7	5	8	3	4	9	6	3	6	4	4	3	5	8	3	3	4	7	6	1	5	4	2	3	2	2	5	6	6	1	8	3	2	2	2	7	2
MAN1C1	0	0	0	0	1	1	0	0	0	0	0	1	0	0	0	0	0	0	0	0	0	0	1	1	0	0	1	0	0	1	0	0	0	0	0	0	0	0	0	1	0	1	0	0	0	0	0	0	0
MAN2A2	0	1	0	1	0	0	0	0	1	0	0	1	0	0	0	0	3	0	0	0	0	0	0	0	0	1	0	0	0	0	0	0	0	1	0	1	0	4	0	0	0	1	0	0	1	0	2	0	0
MAP1LC3A	0	1	0	0	0	1	0	2	1	3	1	0	0	0	2	1	1	0	0	0	1	1	1	1	0	0	1	1	1	2	2	0	0	0	0	0	1	0	0	2	0	1	0	0	0	0	1	0	0
MAP1LC3B	33	36	35	38	44	41	39	27	30	40	23	41	52	55	54	36	32	46	29	52	35	36	34	44	50	31	46	35	27	40	42	27	16	26	54	34	34	38	40	30	42	27	35	45	51	47	39	45	35
MAP2K6	7	7	7	7	8	9	3	5	7	6	9	10	9	7	6	5	5	6	6	8	4	4	3	5	6	6	7	7	9	4	8	1	5	7	5	9	7	5	6	8	4	4	7	1	2	2	3	1	0
MAP3K1	0	0	0	0	0	0	0	0	0	0	0	1	0	0	0	0	0	0	0	0	0	0	0	0	0	0	0	0	0	0	1	0	0	0	0	0	0	0	0	0	0	0	0	0	0	0	0	0	0
MAP3K2	0	1	1	5	1	2	1	0	2	2	2	1	1	2	3	1	0	2	3	0	1	2	0	0	1	0	0	2	0	2	0	3	1	1	4	4	0	1	2	0	1	0	0	0	1	0	2	2	0
MAPKAP1	6	11	19	18	18	15	17	19	25	16	18	13	18	11	12	10	12	20	8	10	13	18	13	14	16	10	18	5	9	9	16	9	13	9	16	15	14	10	10	14	9	10	19	8	3	9	8	11	8
MAPKAPK3	27	42	36	32	32	34	19	32	29	26	25	28	29	26	37	23	17	29	46	31	23	23	21	27	36	28	37	24	15	27	35	21	31	33	31	36	25	32	39	29	31	27	24	10	20	15	9	21	18
MAPRE2	7	13	6	9	16	10	8	4	7	18	12	13	14	11	6	6	10	12	7	15	12	10	12	14	7	13	15	19	7	6	8	4	11	10	10	14	11	11	15	12	11	10	14	9	5	6	5	10	8
MDH2	2	5	5	5	5	4	0	1	6	3	2	0	2	3	5	4	3	5	3	8	4	6	0	2	5	8	4	4	1	3	6	3	6	3	3	5	3	7	4	3	5	5	4	5	2	4	1	6	2
MEF2C	0	0	1	0	0	0	0	0	0	0	0	0	0	0	0	0	0	1	0	0	0	0	0	0	1	0	0	0	0	0	0	0	0	0	0	0	0	0	1	0	0	1	0	0	0	1	0	0	0
MEN1	2	2	3	1	1	4	1	1	2	2	2	3	0	0	1	1	1	2	3	4	4	1	1	1	1	3	2	2	1	2	1	1	0	0	2	2	1	2	1	1	4	2	0	0	0	2	0	0	1
MERTK	0	0	0	0	0	0	0	0	0	0	0	1	0	0	0	0	0	0	0	0	0	0	0	0	0	0	0	0	0	0	0	0	0	0	0	0	0	0	0	0	0	0	0	0	0	1	0	0	0
MGAT1	1	0	0	0	3	0	0	0	0	1	0	0	1	0	1	0	0	0	0	0	0	0	0	2	2	1	1	0	0	0	2	0	2	1	0	2	0	0	2	0	0	0	0	0	0	1	0	0	0
MICA	28	28	26	19	21	32	17	17	23	18	18	26	21	24	31	31	28	28	24	26	23	29	20	35	21	18	21	19	11	16	17	17	19	17	25	12	20	23	32	11	22	22	13	10	16	14	6	11	5
MOB1A	3	1	3	0	0	0	1	2	2	1	1	0	0	0	1	0	0	0	0	1	0	2	2	2	0	0	1	0	0	3	1	1	0	2	0	0	0	1	2	0	3	1	1	2	1	1	1	2	1
MOB1B	7	12	8	11	8	10	10	9	2	7	5	8	7	3	6	10	4	8	9	9	3	8	2	7	5	5	3	6	7	6	12	4	10	5	7	4	7	5	4	6	10	8	9	4	2	2	2	5	6
MOK	1	3	9	4	11	13	7	8	7	8	12	5	10	10	13	3	2	5	10	4	11	8	10	6	6	9	8	7	4	4	12	4	17	5	12	6	8	11	9	5	9	9	7	1	7	4	1	3	3
MRE11A	0	6	2	4	5	4	2	0	10	3	4	4	2	3	4	4	0	4	2	5	0	3	2	2	3	1	2	1	0	4	1	2	6	2	5	3	5	2	5	5	1	10	6	4	4	2	1	2	3
MTCP1	2	0	0	0	0	0	1	0	1	1	0	0	0	0	1	0	0	0	0	1	0	0	1	0	0	0	1	0	0	1	0	1	1	0	0	0	0	1	0	1	1	0	0	0	0	0	0	0	0
MUTYH	3	2	3	6	1	3	1	4	1	4	5	8	3	5	4	5	1	4	1	6	0	5	2	3	2	5	9	1	4	4	3	3	3	3	5	3	3	2	6	1	4	3	2	5	0	3	1	2	4
MVD	0	0	0	0	0	0	0	1	0	0	0	1	0	0	0	0	0	1	1	1	0	0	0	0	0	1	0	0	1	0	0	0	1	0	0	0	0	0	0	0	0	0	2	0	0	0	0	0	0
MVK	1	0	2	0	0	0	0	0	0	1	0	1	2	2	1	1	2	1	1	0	2	2	1	2	0	2	1	0	1	2	0	0	0	0	0	3	0	1	0	0	0	2	0	0	1	0	0	2	0
MYH10	12	8	8	9	5	7	10	8	5	13	6	2	6	2	9	7	9	7	6	7	2	6	8	5	9	5	8	5	10	10	6	7	10	9	9	9	8	7	5	9	7	6	8	11	0	2	1	3	4
MYLK	4	9	3	3	3	6	6	8	4	6	2	5	6	11	10	8	12	11	6	4	9	10	4	6	3	7	8	3	3	10	8	4	4	6	7	6	5	7	1	6	6	8	3	4	6	2	0	7	8
NCK1	6	10	6	9	6	8	7	5	7	5	12	8	8	4	5	5	4	1	13	8	9	6	7	10	7	14	5	3	8	3	11	3	7	8	9	12	0	6	7	7	12	5	8	12	9	7	6	10	5
NDUFB6	405	455	397	359	364	383	341	395	356	391	424	335	335	290	415	292	320	358	344	362	270	375	332	332	358	338	358	364	318	306	403	329	401	352	394	387	338	406	346	393	349	373	369	190	175	185	152	244	205
NEIL3	10	10	15	14	9	10	12	15	10	17	5	10	7	5	7	4	2	7	5	12	2	13	11	7	11	10	14	8	9	8	13	6	19	14	11	13	6	18	8	8	10	6	12	5	1	6	1	2	3
NF1	2	0	1	1	0	1	0	2	0	0	0	0	0	0	1	0	0	0	1	1	0	0	2	0	0	0	1	1	1	0	1	0	0	0	3	0	0	0	0	0	0	0	0	0	0	0	0	0	0
NFKBIL1	2	1	3	3	0	3	1	1	1	1	1	2	3	3	2	1	5	1	1	6	1	2	3	3	2	3	4	2	5	1	5	1	2	1	9	1	1	5	6	1	0	2	7	4	3	2	3	0	3
NKD1	0	0	0	0	0	0	0	0	0	0	0	0	0	0	0	0	0	0	0	0	0	0	0	0	0	0	0	0	0	0	0	0	0	0	0	0	0	0	0	0	0	0	0	0	0	0	0	0	0
NLK	0	0	0	0	0	0	1	2	0	0	1	1	0	0	1	1	0	0	0	1	0	0	1	0	0	0	1	1	0	1	1	0	0	1	0	0	0	1	1	2	0	0	1	0	0	0	0	0	1
NLRP1	0	0	0	0	0	0	0	1	0	0	0	0	0	0	0	1	0	0	0	0	0	0	0	0	0	0	0	0	0	0	0	0	0	0	0	0	0	0	0	0	0	0	0	0	0	1	0	0	0
NPC1L1	0	0	0	0	0	0	0	0	0	0	0	0	0	0	0	0	0	0	0	0	0	0	0	0	0	0	0	0	0	0	0	0	0	0	0	0	0	0	0	0	0	0	0	0	0	0	0	0	0
NR1H2	5	9	4	3	3	3	1	4	1	9	6	6	7	6	1	6	6	5	2	3	3	2	6	3	10	4	1	4	7	0	2	3	5	3	5	2	4	5	3	3	3	7	6	3	0	1	1	2	0
NR1H4	0	0	0	0	0	0	0	0	0	0	0	0	0	0	0	0	0	0	0	0	0	0	0	0	0	0	0	0	0	0	0	0	0	0	0	0	0	0	0	0	0	0	0	0	0	0	0	0	0
NRF1	6	6	8	7	3	5	6	4	6	7	2	6	2	6	3	5	2	5	6	1	1	7	3	4	4	4	3	4	0	8	4	2	3	3	1	4	2	5	9	3	3	6	7	2	6	2	3	13	5
NTHL1	8	20	17	21	20	19	14	20	16	19	16	13	16	17	24	15	14	20	23	12	19	13	16	12	18	10	14	24	14	16	21	15	17	23	11	24	17	27	17	9	15	19	8	5	6	5	10	6	14
OSMR	7	3	5	1	2	3	1	9	4	7	5	2	2	7	8	4	6	5	4	2	7	2	5	5	5	7	2	6	6	2	8	5	10	2	6	7	7	8	3	3	7	7	5	0	2	7	4	3	1
PANX2	48	42	44	43	50	25	48	46	39	35	40	68	46	61	68	35	49	72	56	48	29	52	36	48	40	51	50	39	41	33	43	29	45	36	48	22	27	51	54	37	44	42	39	25	14	12	11	34	42
PARD6G	0	2	0	0	2	2	1	2	2	3	2	0	3	0	3	0	1	0	1	1	2	2	3	0	2	1	0	1	0	0	0	0	2	1	3	3	0	2	0	1	1	5	1	0	0	0	1	0	0
PARP3	19	26	36	30	26	23	22	17	31	21	23	23	22	22	33	24	22	27	25	27	27	21	35	22	12	23	30	23	25	26	26	16	14	12	26	15	19	18	35	19	29	16	25	15	15	19	11	32	27
PAWR	14	14	16	21	22	13	10	13	16	19	17	20	17	11	10	11	7	10	16	19	16	11	12	8	12	12	15	18	12	9	19	6	19	13	25	16	11	15	16	19	14	13	14	30	29	31	29	14	6
PCGF2	0	0	0	1	1	0	0	1	1	2	0	0	0	0	0	2	0	0	0	0	0	1	0	1	1	1	0	0	1	1	1	0	2	0	0	2	0	3	0	0	1	0	1	0	0	0	0	0	0
PDGFC	2	1	1	0	1	0	0	0	1	1	0	0	0	3	1	0	1	0	1	0	1	2	1	1	3	1	1	3	0	2	1	0	0	2	1	0	3	0	1	0	0	0	1	1	1	0	0	0	1
PDHB	8	10	8	13	9	16	16	6	11	5	9	11	11	6	15	6	9	17	6	14	4	4	12	12	11	9	11	16	16	7	15	10	8	9	10	12	1	6	9	7	4	8	8	7	2	3	3	14	9
PDK3	0	0	0	1	0	2	4	0	0	0	2	1	0	0	0	0	2	0	0	0	0	1	0	1	1	1	1	0	0	1	0	0	0	0	1	1	0	1	0	0	0	0	0	0	0	0	0	0	0
PDK4	1	0	1	0	0	3	1	1	0	0	3	3	1	3	3	3	3	1	2	2	1	1	1	3	1	1	4	1	0	2	1	0	2	2	1	0	0	1	0	2	1	0	0	6	3	2	4	1	0
PDP1	52	72	63	69	52	50	47	60	64	47	59	81	74	74	85	56	50	66	57	80	58	74	59	41	65	69	66	53	49	35	75	40	54	44	57	68	45	51	63	57	55	49	55	57	59	59	48	75	52
PER2	0	0	0	0	0	1	0	1	0	0	0	0	0	1	0	0	0	0	0	0	0	0	0	0	0	0	0	0	1	0	0	0	0	1	1	1	0	0	1	0	0	0	1	0	0	0	0	0	0
PGK1	2	2	1	0	2	4	1	0	0	0	0	0	0	0	0	0	0	0	0	3	1	1	1	1	0	0	1	0	1	2	0	1	0	1	1	2	1	0	2	2	1	1	0	0	0	0	0	1	1
PGM3	4	8	3	3	6	4	4	4	4	7	6	5	5	2	5	7	3	4	6	5	2	2	7	3	7	2	6	8	1	2	12	5	6	7	5	6	0	5	4	4	5	5	5	4	8	4	5	5	6
PHKA1	2	3	1	6	5	2	3	3	2	4	3	2	6	7	10	5	3	4	4	3	0	3	3	7	2	1	5	0	2	1	2	1	1	1	5	2	1	5	3	3	1	5	4	3	0	1	0	3	2
PHKG2	2	1	2	1	3	2	1	2	1	0	1	1	1	4	1	0	0	1	1	5	4	4	3	3	2	2	2	2	6	0	3	2	1	0	2	2	2	4	4	2	1	1	0	2	0	0	1	2	1
PIAS1	1	5	2	2	1	1	1	0	1	4	3	2	2	0	0	0	1	1	1	1	0	0	1	0	1	2	0	1	0	3	0	3	1	0	2	2	1	1	0	1	1	1	2	0	0	1	0	3	0
PIAS3	26	22	12	20	12	11	16	13	23	24	17	13	15	21	20	11	11	14	13	18	14	8	14	12	21	16	18	25	17	17	20	19	19	16	20	19	17	25	16	10	21	13	13	9	9	10	9	8	14
PIK3R1	1	3	0	3	1	2	0	1	0	1	1	0	3	0	0	1	1	0	1	2	0	0	1	0	1	0	0	0	1	0	2	0	2	1	0	2	0	0	0	1	1	0	0	4	2	1	0	1	0
PIK3R2	11	18	13	11	12	14	9	10	15	14	7	9	9	9	12	9	7	16	7	11	16	11	12	11	15	14	14	12	6	9	14	9	9	10	12	14	8	11	14	13	10	13	8	4	6	5	7	5	3
PLA2G12B	0	0	0	0	0	0	0	0	0	0	0	0	0	0	0	0	0	0	0	0	0	0	0	0	0	0	0	0	0	0	0	0	0	0	0	0	0	0	0	0	0	0	0	0	0	0	0	0	0
PLA2G6	0	0	0	0	0	0	0	0	1	0	0	0	0	0	0	1	0	0	0	0	0	0	1	0	0	1	0	0	0	0	0	0	0	0	0	0	0	0	0	0	0	0	0	0	1	0	0	0	0
PLAU	72	106	86	91	76	98	64	68	85	90	66	72	84	61	92	76	54	82	90	83	64	96	71	82	86	71	103	80	96	75	98	70	91	100	114	69	80	105	102	93	91	102	91	36	33	26	31	31	18
PLCB2	0	0	0	0	0	0	0	0	0	0	0	0	0	0	0	0	0	0	0	0	0	0	0	0	0	0	0	0	0	0	0	0	0	0	0	0	0	0	0	0	0	0	0	0	0	0	0	0	0
PNPLA3	0	0	0	0	0	0	0	0	0	0	0	0	0	0	0	0	0	0	0	0	1	0	1	0	0	0	0	0	0	0	0	0	0	0	0	0	0	0	0	0	0	0	0	0	0	0	0	0	0
POMGNT1	6	3	7	6	4	2	7	8	2	3	2	9	6	8	2	3	2	10	5	7	2	5	8	6	10	7	9	4	6	3	5	6	5	6	4	2	6	8	10	7	7	3	2	2	0	2	1	7	2
POMT2	0	1	1	0	0	0	0	0	0	1	0	1	0	0	2	1	2	0	0	0	0	0	2	0	1	0	1	1	1	0	0	2	0	1	1	0	0	1	0	0	0	1	1	0	0	0	0	0	0
POU2F2	6	7	9	8	9	11	9	10	8	9	6	12	11	13	10	9	13	8	7	6	9	10	8	6	6	5	9	6	10	5	13	4	9	8	9	3	9	8	12	4	7	12	6	1	3	3	2	6	6
PPP2CA	18	23	27	23	22	22	19	25	31	17	16	20	22	18	15	8	21	23	16	16	17	20	17	10	17	21	27	14	22	15	25	21	18	21	19	16	24	20	22	17	28	13	19	14	13	14	5	9	6
PPP2CB	3	12	9	3	8	9	4	3	2	2	8	8	6	7	8	2	2	5	1	5	5	6	3	7	6	8	8	7	6	5	2	5	4	9	2	5	4	7	8	7	5	5	9	3	0	4	1	5	3
PRKAB2	3	3	2	3	3	4	3	2	2	0	4	2	2	4	4	0	4	4	2	0	0	3	1	0	2	5	5	2	1	2	5	1	4	1	3	4	2	3	1	4	3	3	0	1	1	2	4	0	1
PRKCI	43	42	41	36	48	36	46	34	32	51	48	36	26	34	41	24	31	45	25	48	22	35	33	30	34	31	40	30	41	26	27	22	30	40	45	48	31	53	44	28	26	47	39	17	16	20	26	30	23
PTPN1	29	54	48	43	44	45	42	42	51	47	35	41	40	42	49	36	28	64	46	42	40	37	46	36	26	42	38	30	53	30	49	32	67	37	42	45	46	49	36	53	29	44	45	20	32	19	15	28	25
PVR	0	4	4	0	3	4	0	0	2	2	3	1	1	1	2	0	3	0	1	2	1	0	2	2	3	0	3	2	1	0	1	1	1	1	1	1	2	2	0	1	3	3	2	3	1	2	1	0	0
PXN	13	30	20	19	20	22	12	17	21	11	22	15	18	18	14	12	18	17	20	22	16	21	26	17	18	17	16	18	15	10	16	13	11	15	24	18	17	21	15	17	14	18	21	5	5	6	10	9	10
RAB4A	24	37	34	32	32	33	28	28	42	37	36	30	25	22	45	20	19	31	27	32	28	39	28	30	34	30	38	43	29	23	45	30	42	23	42	32	29	33	38	35	28	28	38	22	19	24	18	21	23
RELA	57	76	70	66	61	61	62	66	54	46	61	56	47	63	68	36	39	68	56	66	45	65	63	47	75	66	75	57	47	45	57	38	57	48	47	52	46	44	62	57	56	62	52	47	44	51	46	44	42
RELN	0	0	0	0	0	0	0	0	0	0	0	0	0	0	0	0	0	0	0	0	0	0	0	0	0	0	0	0	0	0	0	0	0	0	0	1	0	0	0	0	0	0	0	0	0	0	0	0	0
ROCK2	21	32	33	29	26	20	32	34	23	30	34	14	29	25	20	15	21	19	15	25	23	18	20	15	32	30	20	23	39	12	27	22	28	26	27	31	21	29	28	14	33	31	28	15	11	12	13	19	14
RPS6KA5	8	13	18	8	10	6	8	16	14	14	12	13	6	11	15	10	3	5	11	19	7	9	11	11	7	7	9	4	9	6	10	7	16	12	12	8	10	9	9	13	15	16	10	3	3	5	5	5	3
SCAP	0	1	0	2	1	2	1	1	0	0	2	0	0	1	1	1	1	0	0	0	1	1	1	1	3	0	0	2	1	1	0	2	1	4	1	3	0	1	0	2	3	1	0	0	0	1	2	1	0
SLC2A2	0	0	0	0	0	0	0	0	0	0	0	0	0	0	0	0	0	0	0	0	0	0	0	0	0	0	0	0	0	0	0	0	0	0	0	0	0	0	0	0	0	0	0	0	0	0	0	0	0
SLC31A1	0	2	0	0	3	1	0	1	1	0	0	2	0	1	0	0	0	0	1	0	1	0	0	0	0	1	0	0	0	0	4	0	0	1	1	0	0	0	0	1	2	0	0	0	0	1	0	0	1
SOCS1	4	4	5	2	3	7	2	3	3	3	1	4	7	4	8	4	3	8	7	3	6	4	3	3	4	2	3	8	2	6	9	2	6	3	5	4	3	8	3	9	7	1	2	2	1	0	1	2	1
SORL1	5	8	10	5	8	12	6	8	8	6	13	5	2	6	7	6	6	4	7	5	7	3	6	9	10	4	5	6	8	4	6	7	8	4	7	9	7	6	5	5	11	8	11	2	0	0	1	5	5
STARD3	0	0	1	0	1	1	2	1	1	2	0	0	0	2	1	1	2	0	0	0	1	2	0	1	3	2	0	0	0	0	0	0	0	0	1	0	1	0	3	0	1	1	1	0	1	0	0	0	1
STAT3	0	0	0	0	0	0	1	0	0	2	0	0	2	0	0	1	1	1	0	1	0	1	0	0	0	1	0	1	0	0	0	0	1	0	0	0	0	0	1	1	2	1	0	0	0	1	1	0	0
STEAP1	6	4	7	3	6	6	4	6	1	6	7	9	4	9	15	3	2	14	5	9	4	3	7	5	5	3	3	7	6	8	13	4	8	11	6	3	4	9	6	4	3	4	3	6	6	2	7	10	4
STUB1	96	118	90	93	98	80	107	98	94	98	119	93	85	82	100	73	69	97	84	82	85	106	86	87	77	106	93	86	82	66	116	85	102	96	126	102	100	131	90	87	99	103	90	55	58	38	46	89	64
STXBP2	1	0	0	0	1	0	0	2	2	0	1	1	0	1	1	2	0	0	0	0	0	1	0	0	1	2	2	0	0	1	0	0	1	0	0	0	0	3	0	0	0	1	2	0	0	0	1	2	0
SUMO1	98	108	92	100	94	99	77	107	111	97	93	79	63	74	83	67	72	86	79	86	73	81	62	71	82	99	103	91	82	73	115	59	94	94	93	81	53	105	100	93	89	64	85	40	34	36	33	53	34
TAB1	0	0	5	4	2	4	0	2	2	1	1	1	1	1	3	2	0	4	1	1	1	3	2	0	1	0	1	2	0	0	4	1	0	3	3	2	1	2	2	3	0	2	2	1	0	1	1	1	0
TIRAP	1	0	1	1	0	1	0	0	1	0	0	1	0	0	0	0	0	1	1	0	0	1	0	0	0	0	0	1	0	0	1	1	0	0	0	0	0	0	0	0	0	0	1	0	0	0	1	2	0
TNFSF4	1	0	0	2	0	0	0	1	0	1	0	1	1	0	0	0	2	0	1	1	0	0	0	0	1	0	0	0	1	0	0	0	0	0	1	2	0	0	0	0	1	0	0	0	1	1	0	0	0
TNFSF9	13	19	25	15	20	19	12	13	14	16	15	33	19	37	22	21	15	21	23	25	28	20	17	24	16	18	15	23	16	16	9	9	18	19	22	18	15	12	11	9	20	24	8	9	13	11	13	16	16
TOP3A	5	10	2	4	3	5	3	3	2	4	4	0	3	4	1	0	1	0	2	3	3	4	7	3	2	6	4	2	2	2	3	3	5	2	1	3	1	7	4	1	3	0	3	0	3	0	1	0	4
TOPBP1	3	7	1	0	3	5	1	3	1	3	0	0	1	1	4	1	3	1	4	0	1	2	2	0	0	2	0	1	1	1	2	3	1	1	0	0	5	2	3	1	3	2	1	1	2	0	1	0	1
TOX3	0	0	0	0	0	0	0	0	0	0	0	0	0	0	0	0	0	0	0	0	0	0	0	0	0	0	0	0	0	0	0	0	0	0	0	0	0	0	0	0	0	0	0	0	0	0	0	0	0
TP53BP2	1	1	1	0	0	4	0	1	2	1	0	1	0	1	2	1	1	2	0	2	1	3	0	1	0	1	0	2	1	0	3	2	0	2	1	1	0	3	0	0	0	1	1	0	1	1	1	1	0
CACNA2D3	0	1	0	0	0	0	0	0	0	0	0	0	0	1	0	0	0	0	1	0	0	1	0	0	0	0	0	0	0	0	0	1	0	0	0	1	0	0	0	1	0	0	1	0	0	0	0	0	0
CCL2	0	1	1	0	0	0	0	0	0	0	0	0	0	0	0	0	0	0	0	0	0	0	0	0	0	0	0	0	0	0	0	0	1	0	0	0	0	0	1	0	0	0	0	0	0	0	0	0	0
CDH1	3	4	6	9	1	6	8	2	2	3	7	2	3	2	2	6	1	6	1	1	3	5	2	6	5	3	3	3	5	4	4	2	1	7	6	5	1	6	5	5	4	4	2	2	0	3	1	1	3
CRYAB	0	0	0	0	0	0	0	0	0	0	0	0	0	0	0	0	0	0	0	0	0	0	0	0	0	0	0	0	0	0	0	0	0	0	0	0	0	0	0	0	0	1	0	0	0	0	0	0	0
CXCL12	0	0	0	0	0	0	0	0	0	0	0	0	0	0	1	0	0	1	0	0	0	0	0	0	0	0	0	0	0	0	0	0	0	0	0	0	0	0	0	0	0	0	0	0	0	0	0	0	0
DLK1	0	0	0	0	0	0	0	0	0	0	0	0	0	0	0	0	0	0	0	0	0	0	0	0	0	0	0	0	0	0	0	0	0	0	0	0	0	0	0	0	0	0	0	0	0	0	0	0	0
ENG	0	0	3	1	0	2	1	0	0	1	1	0	0	0	3	0	0	1	0	1	1	0	0	0	0	0	0	2	1	0	1	1	0	1	0	2	1	1	0	0	0	1	0	0	0	0	0	0	1
FRAT1	6	8	5	2	5	15	4	11	12	7	5	12	12	7	10	9	7	8	7	9	10	13	8	7	13	12	3	8	7	3	6	10	6	8	6	5	6	4	5	3	7	9	6	4	0	2	5	4	4
GNRH1	1	2	3	3	1	3	1	2	4	5	3	5	0	3	6	6	2	6	2	2	2	1	1	1	2	1	1	2	0	5	4	4	0	3	5	6	2	0	1	2	0	4	4	2	1	1	5	2	3
HNRNPA2B1	4	6	10	2	6	4	2	2	5	6	3	3	2	2	4	1	0	1	4	4	0	0	1	1	3	3	1	3	1	3	1	1	3	4	7	6	6	5	2	3	2	3	7	1	0	0	1	0	0
ITGA4	0	0	0	0	0	0	0	0	0	0	0	0	0	0	0	0	0	0	0	0	0	0	0	0	0	0	0	0	0	0	0	0	0	0	0	0	0	0	0	0	0	0	0	0	0	0	0	0	0
KITLG	3	2	3	3	5	1	2	3	2	2	2	3	2	5	3	1	2	3	1	6	7	3	3	0	5	4	3	2	4	1	2	1	3	0	2	1	2	0	1	0	0	2	1	5	7	2	3	4	4
KRT14	0	0	0	0	0	0	0	0	0	0	0	0	0	0	0	0	0	0	0	0	0	0	0	0	0	0	0	0	0	0	0	0	0	0	0	0	0	0	0	0	0	0	0	0	0	0	0	0	0
MBD4	10	19	20	7	9	18	14	19	15	14	19	7	14	13	6	8	12	16	14	20	15	11	10	9	10	14	16	14	13	14	15	13	9	16	13	8	19	9	15	14	10	14	16	2	7	5	2	11	5
MGMT	0	0	0	0	0	0	1	0	1	1	1	0	0	1	0	1	0	0	0	0	1	0	1	0	0	1	0	0	0	0	2	3	0	0	0	2	0	0	0	0	1	1	0	0	0	0	0	1	0
MMP10	0	0	0	0	0	0	0	1	0	0	0	0	0	0	0	0	0	0	0	0	0	1	0	0	0	0	0	0	0	0	0	0	0	0	0	0	0	0	0	0	0	0	0	0	0	0	0	0	0
MMP3	2	0	1	0	1	0	0	0	1	0	1	1	0	0	0	1	0	0	0	0	2	0	0	0	1	0	0	0	0	0	0	0	0	0	0	1	0	0	0	0	0	0	0	1	0	0	0	1	0
NCOA2	1	2	1	2	4	2	1	2	2	2	0	0	1	1	3	0	1	1	2	5	3	3	1	2	3	4	2	1	1	1	1	1	2	2	3	1	2	2	5	0	1	2	3	0	0	1	1	0	1
NCOA3	1	1	3	2	1	2	2	0	3	2	2	4	0	3	2	2	1	3	2	2	1	8	3	1	1	5	5	1	2	2	3	2	1	1	3	4	4	3	4	1	0	2	4	3	1	3	5	3	3
NCOR2	26	47	36	26	23	33	13	33	43	37	23	25	15	17	23	30	12	25	14	18	17	28	13	27	21	40	32	33	27	20	18	22	23	25	22	27	27	29	23	20	25	33	21	12	9	12	9	12	7
PDGFRB	0	0	0	0	0	0	0	0	0	0	0	0	0	0	0	0	0	1	0	0	0	1	0	0	0	0	0	0	0	0	0	0	0	0	0	0	0	0	0	0	0	0	0	0	0	0	0	0	0
POU5F1	0	0	0	0	0	0	0	0	0	0	0	0	1	0	0	2	0	0	0	0	0	0	0	0	0	0	0	0	0	0	0	0	0	0	0	0	0	0	0	1	0	0	0	0	0	0	0	0	0
PPAP2B	0	1	1	0	0	1	0	1	1	0	0	0	0	0	1	1	2	2	2	0	0	0	0	0	2	0	0	0	0	1	1	0	0	1	0	2	1	1	0	0	0	2	0	1	0	0	0	1	1
PRMT6	6	7	5	2	3	8	3	4	11	5	2	7	3	3	3	4	2	4	5	7	3	2	5	7	3	5	4	6	9	5	4	2	9	5	7	6	4	8	4	5	3	5	1	3	1	3	0	1	1
S1PR3	16	24	19	19	10	17	20	20	12	16	14	11	13	13	14	17	14	14	10	23	9	3	10	7	9	11	24	25	10	10	9	6	10	15	16	10	15	19	12	19	11	8	15	2	0	3	0	3	10
SERPINA3	0	0	0	0	0	0	0	0	0	0	0	0	0	0	0	0	0	0	0	0	0	0	0	0	0	0	0	0	0	0	0	0	0	0	0	0	0	0	0	0	0	0	0	0	0	0	0	0	0
SIRT1	6	8	9	10	7	6	4	8	6	6	6	4	14	12	14	10	6	11	14	21	5	12	16	7	8	17	8	6	7	4	4	6	8	9	7	10	5	9	7	7	11	5	7	15	12	15	22	11	6
SMO	0	0	0	0	0	0	0	0	0	0	0	0	0	0	0	0	0	0	0	0	0	0	0	0	0	0	0	0	0	0	0	0	0	0	0	0	0	0	0	0	0	0	0	0	0	0	0	0	0
SYK	0	0	0	0	0	0	0	0	0	0	0	0	0	0	0	0	0	0	0	0	0	0	0	0	0	0	0	0	0	0	0	0	0	0	0	0	0	0	0	0	0	0	0	0	0	0	0	0	0
TRAF3	22	14	17	16	24	22	14	20	17	13	25	23	17	10	18	9	13	9	20	14	8	15	17	14	16	17	18	18	16	12	18	13	24	18	19	15	15	18	16	13	16	18	20	6	6	7	9	3	6
TRAF6	0	2	0	3	3	0	2	1	3	0	1	3	1	1	0	1	0	1	2	2	1	0	2	0	0	2	2	0	0	0	1	0	1	0	1	2	1	1	1	0	0	0	1	2	2	0	1	1	1
TSC2	0	0	0	1	0	0	0	2	1	1	3	1	0	0	0	1	0	0	1	0	2	3	0	3	1	1	2	1	3	2	3	2	1	0	1	0	1	1	0	1	1	0	2	1	1	1	0	0	1
TSC22D3	0	1	1	0	0	0	0	0	2	1	0	2	1	0	2	2	1	2	1	2	1	2	1	1	3	4	2	1	1	0	0	1	0	0	1	0	1	1	0	0	0	3	0	0	0	1	2	2	0
TSPAN13	1	0	1	1	0	0	1	1	1	2	2	1	0	1	2	1	1	0	0	2	0	1	0	0	6	2	1	1	2	0	0	0	2	1	1	2	2	1	2	0	1	2	0	3	1	2	0	0	1
TXNIP	7	12	13	14	9	22	8	10	10	11	11	6	8	16	16	12	5	10	17	9	8	13	10	9	5	6	8	3	14	3	12	6	15	11	4	6	10	6	9	6	1	9	10	9	5	7	2	6	6
UGP2	3	8	2	4	4	6	4	6	2	8	3	1	5	3	4	1	4	7	4	1	0	6	5	3	3	13	6	6	3	2	1	2	4	4	3	7	3	5	3	6	3	5	2	1	2	2	3	6	2
USP54	4	1	1	1	5	2	4	2	1	5	5	2	2	1	3	4	5	1	2	4	1	4	1	2	3	3	1	2	1	5	5	1	5	4	4	1	4	4	4	3	3	6	4	2	2	1	0	0	0
UVRAG	0	3	0	2	1	1	2	1	0	2	0	2	2	0	1	3	2	3	2	1	0	2	2	0	0	1	2	2	0	4	1	1	1	3	4	1	0	1	1	4	0	2	1	0	1	1	0	3	1
VAMP3	4	11	7	2	7	9	5	13	6	4	4	6	6	3	10	7	6	9	6	7	10	10	5	6	11	10	12	7	10	6	7	7	4	5	7	7	8	13	8	7	10	11	9	2	2	8	1	8	4
VAV1	0	0	0	0	0	0	0	0	0	0	0	0	0	0	0	0	0	1	0	0	0	0	0	0	0	0	0	0	0	1	0	0	0	0	0	0	0	0	0	0	0	0	0	0	0	0	0	0	0
VTN	0	0	0	0	0	0	0	0	0	0	0	0	0	0	0	0	0	0	0	0	0	0	0	0	0	0	0	0	0	0	0	0	0	0	0	0	0	0	0	0	0	0	0	0	0	0	0	0	0
WASL	0	0	2	0	0	1	0	0	1	0	1	0	0	2	0	0	3	1	1	0	1	1	0	1	1	0	0	0	1	3	0	0	1	0	1	0	1	0	2	0	1	0	0	0	1	1	0	0	0
WIPI1	1	0	0	0	0	0	0	0	0	0	0	0	2	0	0	1	0	2	0	2	0	0	0	0	0	0	0	0	0	0	0	0	0	0	1	0	0	0	0	0	1	0	0	0	0	0	0	0	1
WNT5B	0	1	0	1	2	1	1	1	1	2	0	1	0	1	1	1	0	1	0	0	1	1	0	1	1	0	0	0	0	1	1	1	0	0	1	0	1	2	0	1	0	0	0	1	1	0	1	0	0
WWC1	42	62	59	59	51	58	50	45	55	47	65	40	42	39	51	33	28	50	46	45	36	35	34	29	34	58	65	34	39	38	46	31	51	47	43	55	46	50	40	44	58	46	64	18	26	16	14	18	14
WWOX	4	1	4	4	4	3	1	5	6	4	1	4	2	2	3	0	3	3	0	3	2	8	2	3	7	6	7	1	4	3	5	3	2	7	3	4	5	5	6	2	2	4	1	6	3	0	1	2	2
XAB2	5	6	2	1	8	6	5	2	1	2	1	3	7	7	5	6	1	7	4	6	3	2	1	4	2	2	3	4	3	2	8	2	0	4	4	3	3	7	4	6	5	0	0	5	1	6	2	2	2
XPC	38	58	39	36	28	32	34	39	48	36	32	31	22	24	29	26	17	48	18	32	27	29	42	33	33	35	34	26	23	20	33	24	41	35	35	43	43	26	31	32	29	44	38	10	10	13	17	26	42
XRCC2	14	20	8	8	7	7	10	10	8	9	9	6	3	0	3	4	3	3	4	12	4	6	4	5	12	11	11	5	3	7	13	7	13	10	7	10	6	7	5	17	11	8	13	2	2	1	1	0	2
XRCC3	1	1	0	1	0	0	0	2	2	0	0	0	1	0	0	0	0	0	0	1	0	0	1	1	1	1	0	0	1	0	0	0	1	0	0	1	2	0	0	0	1	1	0	0	1	0	0	1	0
XRCC4	5	4	3	2	1	3	2	1	2	2	4	2	5	2	3	2	1	3	0	0	2	1	1	1	0	0	1	3	1	3	2	1	2	1	2	1	4	2	1	2	1	5	2	3	1	1	3	3	3
ZFP36	2	7	6	5	3	4	5	8	3	14	7	11	12	13	16	12	7	10	10	12	7	11	13	9	14	7	11	5	6	8	12	9	8	13	8	4	6	9	7	8	4	6	8	27	24	28	24	11	8
ZHX3	25	27	43	37	16	17	27	25	27	32	23	23	25	15	27	17	16	27	19	24	21	24	23	20	13	20	28	15	19	19	24	20	35	22	21	22	14	19	23	32	18	16	29	8	7	7	10	17	15
ACKR3	1	4	3	1	0	5	1	1	3	3	2	4	2	1	2	2	1	3	0	0	1	1	1	2	3	1	1	1	4	6	6	2	1	3	3	3	0	5	4	8	4	3	4	2	0	1	1	1	2
AK2	2	0	3	4	3	1	3	4	0	2	2	3	2	0	1	4	4	4	4	1	2	4	3	4	2	3	5	3	2	0	3	2	1	1	5	7	4	6	0	6	3	3	3	3	6	8	5	7	1
AKR1C2	0	0	0	0	0	1	0	0	0	0	1	0	0	2	0	1	0	1	0	0	0	0	0	0	0	1	0	0	1	0	0	0	0	0	0	0	0	2	0	0	0	0	0	0	0	0	0	1	0
ALDH8A1	0	0	0	0	0	0	0	0	0	0	0	0	0	0	0	0	0	0	1	1	0	0	0	0	0	0	0	0	0	1	0	0	0	0	0	0	0	0	0	0	0	0	1	0	0	0	0	0	0
ARF6	1	3	5	1	2	5	1	6	3	4	3	4	2	4	2	0	0	2	3	2	2	3	3	1	2	2	5	6	3	5	2	3	3	8	3	6	3	5	3	1	3	2	2	3	0	2	1	0	5
ASB13	1	4	3	8	1	4	2	1	3	0	6	1	7	4	7	3	5	2	2	3	1	3	5	3	4	5	5	3	1	1	3	2	2	3	2	4	2	1	2	1	2	4	1	0	0	0	1	0	2
ATF2	44	45	42	49	49	50	35	42	53	55	50	30	49	31	53	31	32	65	39	51	31	48	38	39	50	44	39	61	45	39	35	30	48	56	45	41	38	38	49	44	44	46	43	58	41	66	38	43	30
ATG12	4	15	21	7	7	9	8	8	13	10	11	9	8	7	14	9	14	12	11	13	6	10	9	5	13	18	10	6	14	8	7	5	13	11	9	11	16	8	14	11	7	10	7	11	9	15	5	12	5
ATG5	5	11	8	11	13	13	13	15	13	14	10	6	10	12	15	10	5	9	11	13	8	8	3	8	11	7	15	10	14	9	14	12	6	8	10	11	7	7	19	8	9	19	10	8	3	11	5	7	8
ATXN3	3	13	4	7	8	12	1	6	20	11	10	10	8	8	14	6	5	6	7	6	2	7	9	5	4	5	8	6	2	7	6	2	10	11	10	6	4	7	10	4	8	5	5	12	4	11	10	6	4
B3GNT2	4	2	3	2	0	0	3	0	3	3	2	0	2	2	2	1	4	4	1	3	2	1	2	2	3	1	3	3	1	1	1	1	2	2	2	1	2	1	5	1	2	6	3	0	4	2	1	2	4
B3GNT3	0	0	0	1	1	0	1	1	1	0	1	2	2	1	1	3	0	2	2	0	0	0	1	0	2	1	1	2	0	0	0	1	0	3	0	0	1	3	1	1	0	0	0	0	0	0	0	1	0
BAD	29	34	33	30	28	32	21	28	26	26	27	27	27	23	38	22	17	34	28	28	20	21	16	23	20	25	36	32	22	19	33	23	34	24	35	24	28	26	29	24	19	25	33	20	10	12	13	22	18
BAG4	19	34	27	25	23	25	24	21	25	22	22	18	22	15	17	16	23	21	26	19	23	22	25	15	20	23	23	25	29	14	33	9	20	32	25	24	21	23	23	29	20	11	27	9	21	17	17	21	18
BAMBI	4	6	5	3	3	6	5	2	6	3	4	4	5	8	8	4	1	5	5	10	4	5	3	4	3	3	6	3	3	4	3	9	0	4	3	4	2	3	1	6	2	7	4	7	2	1	9	1	4
BCAR1	3	6	8	4	2	5	4	4	3	5	3	1	4	1	2	2	5	3	1	8	1	3	4	2	5	6	2	7	4	4	0	2	0	3	2	1	3	1	1	4	0	5	3	1	3	0	4	1	1
BCL10	80	98	89	70	74	94	57	91	83	97	94	98	90	97	80	80	88	112	89	102	76	104	97	75	71	67	77	69	69	63	99	65	91	81	73	74	84	97	87	101	92	93	71	73	75	86	67	48	52
BID	3	1	5	4	0	4	7	7	3	6	3	3	4	3	3	1	5	5	1	3	2	2	4	3	4	4	3	3	5	6	7	6	4	2	2	1	1	1	2	5	3	5	1	3	0	3	1	0	2
BOD1	19	26	16	27	19	17	9	24	18	15	15	17	11	9	8	12	12	16	15	21	6	12	13	18	20	20	24	11	12	13	12	13	16	20	21	21	9	11	23	13	19	11	14	5	11	12	15	15	8
BPGM	3	6	3	4	6	2	4	3	1	9	5	3	3	4	3	2	1	1	2	5	1	6	3	2	3	1	3	4	1	1	1	2	3	2	1	0	9	0	0	4	1	3	3	4	2	1	5	2	3
BTG1	2	5	6	2	2	5	6	3	7	5	3	2	7	4	3	1	3	5	1	2	1	3	2	2	5	5	1	2	5	3	4	0	2	2	1	2	2	4	2	2	3	3	2	7	5	2	3	2	2
BTG2	1	1	1	1	0	2	2	0	0	0	0	2	0	0	2	0	0	2	1	1	1	0	0	0	2	4	0	0	0	2	1	1	0	0	0	1	0	1	1	0	1	3	0	3	1	1	1	0	0
CARD6	19	25	20	17	27	19	14	15	23	20	19	38	33	35	38	42	24	37	37	50	36	26	29	18	25	37	31	26	16	15	25	22	18	27	36	22	19	21	21	24	21	21	18	13	11	8	12	15	9
CASP8	9	9	10	9	8	12	6	5	11	6	9	4	9	14	17	2	6	15	10	13	7	7	7	10	10	16	11	10	11	14	9	6	14	8	13	10	10	12	15	16	9	9	12	7	6	5	4	3	2
CCL1	0	0	0	0	0	0	0	0	0	0	0	0	0	0	0	0	0	0	0	0	0	0	0	0	0	0	0	0	0	0	0	0	0	0	0	0	0	0	0	0	0	0	0	0	0	0	0	0	0
CCL23	0	0	0	0	0	0	0	0	0	0	0	0	0	0	0	0	0	0	0	0	0	0	0	0	0	0	0	0	0	0	0	0	0	0	0	0	0	0	0	0	0	0	0	0	0	0	0	0	0
CCL28	0	1	0	0	1	0	0	0	0	0	0	0	2	0	0	0	0	2	0	0	0	0	0	0	0	0	1	0	0	0	1	0	2	0	0	0	1	0	2	0	0	0	0	0	0	0	0	0	1
CCL3	0	0	0	0	0	0	0	0	0	0	0	1	0	0	0	0	0	0	0	0	0	0	0	0	0	0	0	0	0	0	0	0	0	0	0	0	0	0	0	0	0	0	0	0	0	0	0	0	0
CCL3L1	0	0	0	0	0	0	0	0	0	0	0	0	0	0	0	0	0	0	0	0	0	0	0	0	0	0	0	0	0	0	0	0	0	0	0	0	0	0	0	0	0	0	0	0	0	0	0	0	0
CCL4	0	0	0	0	0	0	0	0	0	0	0	0	0	0	0	0	0	0	0	0	0	0	0	0	0	0	0	0	0	0	0	0	0	0	0	0	0	0	0	0	0	0	0	0	0	0	0	0	0
CCL8	0	0	0	0	0	0	0	0	0	0	0	0	0	0	0	0	0	0	0	0	0	0	0	0	0	0	0	0	0	0	0	0	0	0	0	0	0	0	0	0	0	0	0	0	0	0	0	0	0
CCR1	0	0	0	0	0	0	0	0	0	0	0	0	0	0	0	0	0	0	0	0	0	0	0	0	0	0	0	0	0	0	0	0	0	0	0	0	0	0	0	0	0	0	0	0	0	0	0	0	0
CD274	4	8	7	5	5	7	4	1	8	4	7	4	7	3	2	4	6	3	5	3	2	5	4	7	7	3	4	7	6	2	5	3	4	2	2	9	3	5	8	1	2	7	0	2	1	6	5	10	3
CD59	42	54	38	38	39	35	36	27	37	35	36	48	35	32	45	35	26	49	33	39	44	34	41	31	38	40	48	40	31	22	31	39	36	47	41	39	25	31	50	39	32	51	46	5	9	10	8	20	16
CD86	2	0	0	0	0	0	0	0	0	0	0	0	0	0	0	0	0	1	0	0	0	0	0	0	0	0	0	0	0	0	0	0	0	0	0	0	0	0	0	0	0	0	1	0	0	0	0	1	0
CDK1	134	190	185	154	161	169	159	159	126	206	189	57	73	61	75	58	49	94	105	98	76	141	94	80	94	99	109	116	108	131	146	63	165	163	136	132	131	157	154	112	125	174	158	24	16	35	20	24	26
CDKN1A	59	78	93	82	86	58	36	60	85	74	70	95	82	83	98	102	78	98	94	73	80	95	80	70	68	85	78	65	69	47	82	56	65	68	92	62	75	77	77	43	70	69	74	39	53	57	35	48	32
CHAC1	0	0	0	0	0	0	0	0	0	0	1	0	0	0	0	0	0	1	0	0	0	0	0	0	1	0	0	0	0	0	0	1	0	1	0	2	0	0	0	0	0	0	1	0	0	0	0	2	2
CHSY1	1	1	1	0	1	0	1	0	1	1	0	0	0	2	2	1	0	0	1	2	0	0	1	0	0	1	1	1	0	0	2	1	1	0	0	1	0	1	0	0	0	0	3	1	0	0	0	2	0
CKS1B	152	189	173	132	150	151	128	145	166	149	168	89	125	104	102	75	82	131	116	131	86	135	128	108	134	132	143	134	144	101	134	109	135	160	160	170	149	158	142	131	133	154	142	89	121	107	92	90	86
COL8A1	0	4	2	5	0	1	4	7	0	3	3	4	1	3	4	2	1	0	0	2	6	2	7	1	1	4	5	2	1	1	2	0	4	2	2	2	2	2	2	2	5	2	0	1	1	0	1	0	1
COMMD4	6	6	6	4	8	5	10	9	9	10	7	12	3	4	9	4	6	6	4	6	4	9	8	5	5	3	4	6	6	13	7	9	9	11	7	11	3	7	7	9	7	9	5	5	2	5	5	9	6
CRADD	0	0	1	0	2	1	0	0	0	1	0	1	0	3	0	1	1	1	0	0	0	0	1	0	2	0	0	2	0	0	0	0	1	0	0	0	0	0	0	2	2	1	0	0	0	0	0	1	0
CRKL	3	3	10	4	2	7	9	3	3	4	6	1	4	7	4	3	2	7	2	3	2	6	4	3	6	6	5	9	7	5	6	3	5	4	3	1	6	5	4	1	4	10	5	3	2	2	5	1	4
DDIT4	0	0	0	0	0	1	0	0	0	0	0	0	2	1	1	1	0	1	1	1	1	0	1	0	0	0	0	0	0	0	0	0	0	0	0	0	0	1	0	0	1	0	0	0	0	0	0	0	0
DDIT4L	0	0	0	0	0	0	0	0	0	0	0	0	0	0	0	1	0	0	0	0	0	0	0	0	0	0	0	0	0	0	0	0	0	0	0	0	0	0	0	0	0	0	0	0	0	0	0	0	0
DIABLO	1	3	9	7	6	7	0	6	8	4	4	1	4	6	2	2	2	4	5	5	5	1	1	2	2	0	5	5	1	3	6	3	4	9	3	6	8	4	1	3	4	1	2	1	0	0	2	2	2
DUSP14	7	11	5	2	2	6	2	5	8	4	4	3	7	7	3	5	1	8	8	0	5	2	4	1	2	4	6	5	5	5	3	6	6	5	5	2	4	5	8	3	5	6	2	9	7	2	3	7	7
DUSP4	16	16	25	20	16	16	16	17	23	20	9	19	14	13	20	21	9	26	13	24	11	32	17	22	13	18	12	16	21	14	16	14	18	25	16	21	16	17	14	10	16	27	15	7	6	8	6	8	10
ECSIT	11	22	8	13	12	10	8	5	11	11	10	12	8	14	14	8	10	7	5	16	6	10	7	13	5	5	9	7	13	6	10	7	9	6	8	8	12	9	8	12	8	6	15	9	6	8	5	6	4
EIF4EBP1	3	3	2	5	2	1	0	4	4	8	3	2	5	3	3	1	4	7	2	1	1	3	1	1	0	1	2	6	1	10	4	1	1	4	6	4	5	3	2	7	3	5	4	3	2	1	4	5	4
EIF4EBP2	2	8	6	2	5	2	3	6	6	2	2	1	1	2	2	2	3	3	5	2	3	2	2	3	5	2	3	4	4	3	3	2	4	4	5	6	3	7	3	2	3	4	5	1	1	3	0	0	2
ERCC8	3	2	5	2	3	5	4	3	0	3	3	3	1	8	4	0	0	1	1	3	3	2	1	1	0	1	2	0	0	1	4	2	5	1	1	3	1	1	1	0	2	1	4	0	1	3	1	3	0
ETS1	6	4	5	1	4	6	2	1	5	4	2	2	0	2	2	3	5	4	8	2	2	1	4	6	3	5	1	3	3	2	3	1	3	4	2	2	0	4	2	4	1	5	5	0	2	0	4	0	4
ETV1	13	16	14	11	8	12	14	5	15	14	8	6	16	10	11	7	2	15	10	18	10	14	7	10	14	14	6	8	10	15	17	13	10	4	11	12	10	12	13	9	13	17	6	5	10	7	6	11	9
FADD	21	32	35	26	25	24	23	29	17	26	23	27	18	16	20	13	12	22	20	27	16	27	19	24	22	25	22	24	19	17	31	22	24	32	20	22	24	25	18	21	21	28	30	8	12	2	10	26	12
FOXA1	2	4	3	2	3	3	2	0	2	5	3	2	2	2	7	0	2	0	1	1	2	4	3	1	5	3	2	4	4	0	4	1	4	3	5	2	2	1	4	3	7	4	3	1	0	3	2	3	5
FOXO1	0	0	0	0	0	0	0	0	0	0	0	0	0	0	0	0	0	0	0	0	0	0	0	0	0	0	1	0	0	0	0	0	0	0	1	0	0	0	0	0	0	0	0	0	0	0	0	0	0
FOXO3	45	49	49	37	35	39	40	48	44	39	45	49	43	49	68	33	47	56	43	61	35	71	49	32	53	57	45	53	40	27	45	37	58	36	42	53	51	53	56	47	41	43	47	60	42	66	59	40	25
GATA2	0	0	0	0	0	0	1	0	0	0	0	0	0	0	0	0	1	1	0	0	0	0	0	0	0	0	0	0	0	0	0	0	0	0	0	0	0	0	0	0	0	0	0	0	0	0	0	0	0
GDF7	0	0	0	0	0	1	0	0	0	0	0	0	0	0	0	0	0	0	0	0	0	0	0	0	0	0	0	0	0	0	0	0	0	0	0	0	0	0	0	0	0	0	0	0	0	0	0	0	0
GJB2	0	0	0	0	0	0	0	0	0	0	0	0	0	1	0	0	2	1	1	1	0	1	1	0	1	0	0	1	2	0	2	0	2	0	0	1	0	2	1	0	0	1	1	2	0	1	0	1	0
GRB2	0	0	1	1	0	0	0	0	0	1	0	0	0	0	1	0	0	0	0	0	1	1	0	2	0	0	0	0	0	1	0	0	0	0	2	0	0	2	0	0	2	0	1	0	0	0	1	0	0
HSPB1	2	5	10	1	8	0	2	6	5	1	4	5	2	9	1	3	4	7	5	9	1	1	3	2	6	3	2	5	2	10	4	5	7	6	7	5	3	3	3	3	5	7	9	5	2	0	3	3	3
IFITM2	3	1	2	3	1	1	5	2	0	1	1	0	1	3	2	1	4	2	4	4	1	3	1	1	1	2	4	5	3	2	2	2	1	1	1	2	2	3	5	1	4	2	3	1	1	0	0	0	1
IRF3	0	0	0	0	0	0	0	0	0	0	0	0	0	0	0	0	0	0	0	0	0	0	0	0	0	0	0	0	0	0	0	0	0	0	0	0	0	0	0	0	0	0	0	0	0	0	0	0	0
KLF13	1	1	2	0	0	0	0	0	0	0	1	0	0	0	0	1	1	0	0	1	0	1	1	1	0	0	0	1	0	0	1	0	0	0	0	0	1	0	0	1	0	0	0	0	0	0	0	0	0
KLF2	2	2	3	5	1	1	2	0	1	4	0	1	0	1	0	1	2	1	1	1	1	4	1	0	1	0	1	0	2	1	0	0	1	0	2	3	3	0	2	1	1	3	2	1	4	2	1	1	0
KLF9	0	0	0	0	0	0	0	0	0	1	0	0	0	0	0	1	0	0	0	0	0	0	0	0	0	0	0	0	0	0	0	0	0	0	0	0	0	0	1	0	0	0	0	0	0	0	0	0	0
LAMTOR3	3	4	2	6	3	4	4	5	4	5	4	6	8	4	8	2	3	3	7	6	3	3	7	8	8	7	8	1	3	1	4	1	5	5	2	2	2	8	3	4	1	5	4	7	2	6	1	7	4
LRG1	0	0	0	0	0	0	0	0	0	0	0	0	0	1	1	0	0	0	0	0	1	0	0	0	0	0	0	0	0	0	0	0	0	0	1	0	0	0	0	1	0	0	0	0	0	0	0	0	1
MDK	332	470	425	364	350	362	304	392	415	352	359	381	384	395	464	297	323	447	394	422	279	404	369	308	341	358	407	381	337	285	380	243	388	327	363	395	353	396	362	328	346	339	360	201	209	204	195	315	261
MDM4	1	1	2	3	2	3	3	5	1	3	5	3	4	5	2	1	1	0	1	1	3	3	3	2	0	3	0	0	2	0	2	1	2	3	3	2	1	3	3	2	6	3	2	5	7	1	3	5	1
MIF	14	20	24	24	22	16	22	12	35	27	29	25	17	23	31	19	19	25	21	28	22	25	19	25	28	19	29	32	33	23	24	21	24	29	16	23	22	27	26	21	29	18	27	14	13	15	19	21	13
MOGS	0	1	0	1	1	0	1	3	1	0	1	0	4	0	1	1	0	1	0	0	0	1	2	0	1	1	0	0	0	1	1	0	0	1	1	1	3	0	3	1	1	1	2	0	0	0	1	0	1
MT1A	9	11	10	8	9	8	3	9	3	11	8	8	10	17	10	4	10	13	7	9	5	11	12	10	10	9	8	7	5	4	6	8	12	7	7	8	6	11	18	16	4	9	16	40	30	47	29	12	8
MT1E	12	17	8	9	23	18	10	18	9	17	13	11	15	24	28	7	22	20	9	20	9	27	25	15	22	13	17	15	15	16	11	13	7	10	24	17	15	11	15	14	16	19	10	43	22	30	34	17	11
MT2A	194	204	214	191	198	174	165	213	194	206	196	227	202	231	247	193	166	259	186	188	182	231	217	190	218	209	229	171	167	162	226	165	196	197	226	171	196	195	218	190	180	213	184	455	316	391	412	155	162
MTFP1	0	1	1	1	2	0	0	0	0	1	1	0	1	2	0	0	0	0	0	1	0	0	0	0	2	2	0	2	0	1	0	1	2	0	1	0	0	2	0	2	0	1	0	0	1	3	1	0	0
MYL9	3	4	2	4	1	3	5	4	4	0	1	1	4	3	4	2	3	8	2	6	4	1	2	4	4	5	4	1	1	5	5	2	5	2	3	3	3	5	3	4	4	2	2	1	2	3	1	5	1
NQO1	6	8	7	2	10	8	7	9	7	7	4	13	5	6	22	6	5	10	10	9	9	10	3	7	6	4	4	8	7	10	7	12	9	6	9	9	11	12	7	12	9	6	4	4	7	1	7	6	3
NR3C1	0	0	0	0	0	0	0	0	0	0	0	0	0	0	0	0	0	0	0	0	0	0	0	0	0	0	0	0	0	0	0	0	0	0	0	0	1	0	0	0	0	0	0	0	0	0	0	0	0
OGG1	10	17	11	6	13	24	13	10	13	14	11	10	11	14	12	6	13	9	9	12	12	11	13	15	11	12	12	13	17	10	5	7	12	11	8	11	11	8	16	11	15	16	10	6	2	6	0	9	10
PERP	9	4	5	9	5	7	4	3	5	2	6	5	7	0	6	4	4	7	2	2	9	1	6	2	3	4	7	2	3	2	1	4	6	8	5	6	3	5	5	4	8	3	5	2	2	3	2	3	2
PF4	1	0	0	0	0	0	0	2	1	3	1	0	0	3	2	4	0	3	2	1	2	0	0	0	2	0	0	2	1	0	2	2	1	1	2	0	1	0	3	2	1	0	1	0	0	0	0	1	1
PF4V1	2	0	0	1	0	1	0	1	0	0	1	0	0	0	0	2	1	0	0	0	1	0	0	0	0	0	0	0	0	0	2	0	0	0	1	0	0	0	0	0	1	2	0	0	1	0	0	1	0
PFN1	9	18	10	13	11	11	10	13	19	14	20	14	3	3	16	8	5	15	7	11	13	10	11	6	10	16	18	16	11	8	10	12	13	9	14	9	17	17	9	7	10	17	13	7	9	8	5	8	3
PIN1	26	59	39	29	23	29	29	37	32	35	24	35	20	21	43	30	15	33	39	35	28	39	18	20	31	33	36	41	31	16	30	27	26	33	39	34	25	22	31	29	30	32	40	21	16	16	21	10	15
PPBP	0	0	0	0	0	0	0	0	0	0	0	0	0	0	0	0	0	0	0	0	0	0	0	0	0	0	0	0	0	0	0	0	0	0	0	0	0	0	0	0	0	0	0	0	0	0	0	0	0
PRPS1	6	7	14	2	7	6	4	4	3	9	6	6	3	4	10	4	3	5	5	7	10	2	6	8	4	3	3	9	7	8	11	4	5	3	4	10	3	4	9	6	7	2	6	2	1	2	3	2	1
PTGER2	1	0	0	1	1	0	0	2	0	0	0	1	3	0	1	0	0	2	0	0	0	0	0	1	0	0	1	1	0	0	0	0	0	0	1	1	0	0	0	0	0	0	1	0	0	0	0	0	0
RAD1	42	64	59	32	39	38	48	44	36	40	29	31	34	31	35	38	28	44	39	34	29	39	30	31	44	34	41	42	36	31	47	32	51	43	38	57	40	33	44	48	45	45	47	29	23	30	10	20	16
RAP1B	17	17	27	15	14	20	15	22	22	15	14	16	20	14	27	11	17	29	17	17	20	19	16	13	13	14	13	6	14	14	21	12	23	16	17	16	15	23	16	15	16	22	15	15	26	15	20	11	10
RDX	0	2	1	1	2	1	1	0	3	4	0	1	2	2	0	3	3	2	1	1	0	1	3	0	1	1	0	3	1	1	4	1	0	0	2	2	0	1	0	0	0	1	0	0	0	2	0	1	0
RND3	29	41	31	25	35	24	22	32	15	26	28	57	48	79	50	52	47	56	55	71	34	55	54	40	44	36	52	23	14	32	31	27	32	27	22	17	20	37	29	28	28	30	27	359	298	372	295	72	72
S100A8	0	0	0	0	0	0	0	0	0	0	0	0	0	0	0	0	0	0	0	0	0	0	0	0	0	0	0	0	0	0	0	0	0	0	0	0	0	0	0	0	0	0	0	0	0	0	0	0	0
SERTAD1	9	12	21	9	6	12	12	13	19	11	15	10	17	10	15	11	9	10	20	17	9	9	8	9	16	17	6	4	14	12	7	7	19	10	16	8	9	13	17	12	8	11	12	7	9	9	4	8	13
SLC19A1	5	4	2	3	0	4	1	5	2	1	3	0	5	1	4	0	3	1	4	0	2	2	0	1	0	2	2	1	0	3	3	1	6	0	0	3	3	4	2	2	0	4	0	2	0	1	1	0	1
SP1	25	24	27	23	29	38	22	22	21	20	12	23	29	20	27	27	20	27	22	26	20	19	21	20	21	29	29	22	23	15	31	13	29	22	28	28	32	28	20	30	36	24	24	22	21	18	9	25	12
SPATA2	17	10	11	13	8	17	11	9	14	8	15	10	4	8	14	9	8	18	8	8	1	8	8	6	11	12	7	8	13	9	9	8	12	13	12	7	12	7	13	8	5	13	9	6	6	6	7	8	3
SPI1	0	0	0	0	0	0	0	0	0	0	0	0	0	0	0	0	0	0	0	0	0	0	0	0	0	0	0	0	0	0	0	0	0	0	0	0	0	0	0	0	0	0	0	0	0	0	0	0	0
ST8SIA4	1	0	0	2	1	0	0	0	0	0	0	0	1	0	0	0	0	0	0	0	0	0	1	0	1	0	0	1	0	0	1	0	0	0	0	0	0	1	0	0	0	1	0	2	3	2	1	0	1
TRIB3	3	2	2	0	2	2	0	2	0	2	1	1	3	3	4	0	3	0	3	5	3	5	0	1	2	2	2	2	0	1	0	3	2	2	2	2	3	4	3	2	3	1	4	20	21	23	19	26	21
TUBB3	3	3	5	3	4	4	1	3	3	4	4	1	3	3	3	5	2	3	6	3	0	3	3	1	4	4	1	1	4	1	2	1	3	2	3	1	5	4	4	0	3	6	3	3	1	1	1	0	0
TXN	664	902	839	759	695	751	688	753	758	763	759	906	845	931	1106	680	706	980	860	796	671	814	737	658	738	786	760	768	681	677	818	654	801	700	790	745	719	816	769	696	657	719	730	427	465	469	422	628	552
TXNL4B	3	1	1	2	0	3	1	2	1	1	2	0	1	0	3	0	0	0	0	2	0	2	1	0	3	2	3	1	1	1	0	2	2	1	0	0	3	2	1	0	1	0	0	3	0	1	0	0	1
UTS2	0	0	0	0	0	0	0	0	0	0	0	0	0	0	0	0	0	0	0	0	0	0	0	0	0	0	0	0	0	0	0	0	0	0	0	0	0	0	0	0	0	0	0	0	0	0	0	0	0
VAMP7	0	2	0	0	1	1	1	1	1	0	0	0	1	0	0	0	0	1	0	1	0	4	2	0	2	1	1	2	0	0	0	3	1	1	1	1	0	0	0	0	0	2	0	0	1	0	1	1	0
YWHAH	1	6	4	4	4	0	4	4	1	4	4	0	3	1	0	2	2	1	3	3	3	2	5	1	2	1	5	4	4	2	4	2	5	6	2	4	8	2	5	2	2	5	8	1	1	3	1	0	0
ZBTB7B	3	3	2	1	2	5	9	2	0	2	0	1	2	2	3	3	0	1	4	4	2	3	1	5	1	4	3	2	3	3	2	0	3	2	1	0	4	0	4	2	1	1	3	2	3	2	2	1	3
ACAA1	33	44	45	31	34	32	31	40	33	37	29	35	49	30	30	31	20	34	28	30	20	29	38	28	23	30	39	42	35	30	35	30	37	35	38	32	29	29	43	29	42	32	25	11	13	15	22	31	24
ACTG1	3	6	7	0	7	10	3	7	2	7	3	7	6	3	4	5	3	8	3	2	5	2	5	3	4	2	3	12	6	4	11	6	10	9	2	5	7	7	4	7	6	5	5	5	2	3	4	3	1
ADARB1	1	3	0	1	1	1	1	1	0	4	0	0	0	0	1	1	1	1	1	2	0	2	0	0	1	3	2	0	0	3	0	2	2	1	0	1	4	1	1	0	1	3	2	0	1	0	0	1	0
AES	15	13	11	7	6	10	12	17	11	14	13	19	7	9	11	19	8	11	12	12	13	11	7	7	8	10	7	8	15	10	17	10	13	9	9	10	13	9	14	6	12	12	12	6	6	3	4	6	10
AGA	2	4	2	4	9	3	3	3	4	3	6	3	1	4	2	1	1	3	1	4	1	3	2	1	3	2	1	2	3	1	3	1	2	1	2	2	1	4	2	0	0	0	4	1	1	1	2	6	2
AGT	0	0	0	0	0	0	0	0	0	0	0	0	0	0	0	0	0	0	0	0	0	0	0	0	0	0	0	0	0	0	0	0	0	0	0	0	0	0	0	0	0	0	0	0	0	0	0	0	0
AHNAK	17	39	27	19	23	21	18	29	24	18	15	19	25	16	23	13	13	17	17	16	11	22	16	21	15	20	30	16	10	16	11	9	16	17	13	23	18	18	27	18	15	22	17	25	15	13	15	13	13
AIFM1	43	47	31	35	28	34	29	32	38	32	37	40	29	25	25	36	24	42	38	38	36	32	29	25	34	37	40	33	39	38	36	26	39	37	30	51	38	32	49	32	42	42	37	14	25	17	26	22	19
AIM2	0	3	0	0	1	0	0	0	1	1	1	0	3	0	1	0	0	1	0	0	2	0	0	0	0	0	0	1	2	0	2	1	0	0	0	0	1	0	4	2	0	2	0	0	1	0	1	0	0
AK4	2	4	1	2	1	1	0	1	5	0	1	3	3	4	1	2	2	1	1	2	1	0	1	2	1	1	5	0	4	1	2	1	2	1	3	1	0	2	5	2	2	2	2	0	1	0	1	1	0
APEX2	0	2	1	3	0	2	1	3	2	0	0	1	1	2	0	0	1	2	0	1	0	0	0	1	1	0	3	0	1	1	1	0	1	0	3	1	1	1	1	1	5	1	2	1	0	0	0	0	0
APOA1	0	0	0	0	0	0	0	0	0	0	0	0	0	0	0	0	0	0	0	0	0	0	0	0	0	0	0	0	0	0	0	0	0	0	0	0	0	0	0	0	0	0	0	0	0	0	0	0	0
APOA2	0	0	0	0	0	0	0	0	0	0	0	0	0	0	0	0	0	0	0	0	0	0	0	0	0	0	0	0	0	0	0	0	0	0	0	0	0	0	0	0	0	0	0	0	0	0	0	0	0
APOE	1	0	1	0	0	0	0	0	0	0	0	1	1	1	1	0	2	0	0	0	0	0	0	0	0	1	0	2	0	0	0	1	0	0	2	0	0	0	1	1	0	0	0	0	0	1	0	1	1
APOL2	0	0	0	1	0	0	0	0	0	0	0	0	0	0	0	1	0	0	0	0	0	0	0	1	0	0	0	1	0	0	0	0	0	0	0	0	0	0	1	0	0	0	0	0	0	0	0	0	0
ARHGAP5	24	31	24	26	25	28	18	38	26	30	31	34	24	37	29	23	23	29	17	34	7	16	24	23	32	32	28	22	20	22	25	10	31	21	25	31	30	37	21	20	30	28	26	15	15	20	23	25	18
ARHGDIB	0	2	1	1	1	3	2	4	2	3	2	3	3	1	0	0	4	4	0	4	2	4	1	2	3	2	0	1	0	1	2	4	1	0	0	8	1	4	1	1	1	1	2	4	1	0	3	3	0
B4GALT1	44	50	56	50	50	47	46	42	49	34	59	42	42	54	60	31	32	53	27	25	26	52	38	31	28	41	41	32	40	29	44	37	43	33	49	41	35	50	41	34	40	48	39	26	22	19	13	34	42
B4GALT2	34	33	46	24	19	30	33	46	33	34	35	27	27	21	30	27	32	35	26	30	28	27	33	32	32	22	44	33	22	20	55	21	31	35	37	35	35	27	38	25	47	36	36	16	8	21	17	15	25
B4GALT3	3	1	1	2	2	4	2	1	1	2	4	0	3	1	1	3	1	0	0	2	3	1	0	2	2	4	2	2	4	2	4	0	0	0	0	1	4	4	2	0	1	1	3	1	1	1	0	2	3
BCCIP	0	3	7	2	3	1	0	3	3	1	1	0	2	0	1	1	0	1	5	2	0	3	1	4	1	2	2	0	1	1	0	2	4	5	2	3	4	1	2	3	2	2	0	2	0	1	1	0	0
BDH1	0	1	1	1	0	0	0	0	0	1	0	2	0	2	1	1	1	1	0	0	0	0	1	0	0	0	1	1	0	0	0	1	1	0	0	0	0	1	0	0	1	0	0	0	0	0	0	0	0
BNIP3	21	20	35	26	30	29	20	28	28	26	28	24	31	24	27	23	17	33	14	21	19	21	20	16	26	21	21	16	16	14	26	16	21	18	25	24	15	18	24	14	17	24	16	20	15	21	10	18	12
BTG3	0	0	1	0	0	0	1	0	0	0	1	0	0	0	2	0	1	1	0	0	0	0	0	0	0	0	2	1	1	1	1	2	0	1	0	0	1	1	0	1	1	1	0	0	0	1	0	0	0
CASP10	8	8	3	6	8	6	5	3	6	4	1	6	4	4	7	7	6	7	7	6	4	5	2	3	1	4	4	6	6	3	2	4	5	5	3	5	6	8	4	5	4	3	3	1	2	0	2	5	2
CBLL1	5	17	8	7	6	7	5	11	13	7	8	9	6	3	4	10	6	9	5	13	8	6	6	9	6	10	8	5	9	4	10	3	8	10	9	8	2	7	9	7	12	2	9	2	7	10	2	4	11
CCL15	0	0	0	0	0	0	0	0	0	0	0	0	0	0	0	0	0	0	0	0	0	0	0	0	0	0	0	0	0	0	0	0	0	0	0	0	0	0	0	0	0	0	0	0	0	0	0	0	0
CCNG1	18	21	17	11	21	13	5	14	16	25	16	14	13	10	15	17	13	19	16	19	11	13	11	14	16	22	18	22	20	9	7	14	12	13	12	12	13	19	19	17	14	10	17	8	10	8	9	16	10
CD74	1	1	1	4	1	1	1	4	2	1	1	2	1	3	0	4	2	3	3	1	2	2	2	0	1	1	0	2	3	1	3	2	1	2	5	1	1	1	3	3	3	1	1	0	2	2	1	0	3
CD99	3	7	0	4	2	5	3	3	2	3	5	5	5	3	2	4	2	1	2	0	3	7	2	6	1	4	3	6	4	3	4	2	9	4	6	5	5	2	6	4	5	2	2	1	2	2	2	1	2
CDC42	61	76	75	73	61	66	55	60	69	59	67	58	64	63	75	48	52	81	70	63	57	46	62	53	84	53	62	61	57	58	69	54	66	57	69	59	54	68	62	60	58	72	67	35	22	25	26	33	31
CDKN3	768	949	843	816	805	771	734	837	857	814	720	542	546	444	562	394	371	571	574	623	435	600	427	463	677	651	679	655	602	553	625	516	786	721	720	847	616	739	657	679	716	752	613	345	236	343	293	236	200
CFL1	653	895	744	703	642	683	635	716	727	646	663	570	625	548	619	520	529	656	646	663	531	612	554	481	654	698	665	634	576	525	707	480	720	609	689	664	576	673	670	605	677	704	691	384	284	307	330	342	310
CLIC4	100	137	138	113	109	126	101	114	112	95	100	92	86	75	105	75	73	103	92	107	66	95	94	89	86	96	96	88	85	63	92	79	103	113	102	114	88	85	94	85	103	93	116	73	68	54	51	62	68
CSNK1A1	7	16	23	10	12	10	8	11	16	22	14	12	10	12	18	11	8	14	15	16	9	14	7	16	15	12	16	11	11	10	15	13	16	14	18	12	14	29	15	19	19	10	12	10	6	6	8	14	14
CSNK2B	1	3	6	8	7	9	3	5	6	4	8	4	2	4	6	3	3	8	6	5	2	5	2	3	3	3	1	7	5	4	13	2	11	9	6	6	3	11	6	2	4	6	5	2	6	2	2	2	4
CTNNBIP1	15	9	13	16	6	19	12	14	14	14	14	16	9	11	9	14	8	13	10	10	9	9	8	16	6	9	14	9	12	13	20	7	14	12	11	14	13	15	6	14	14	17	14	4	5	6	1	5	4
CTSS	0	0	0	0	1	0	0	1	0	0	0	1	0	0	0	0	0	0	0	1	1	0	0	0	0	0	0	0	0	1	0	0	0	0	0	0	0	0	0	0	0	1	1	0	0	1	0	0	0
CXCL16	0	0	0	0	1	1	1	0	0	0	0	0	0	0	1	0	0	0	0	1	0	0	0	0	0	1	0	0	0	0	1	0	0	0	0	0	0	0	1	0	0	0	1	0	0	0	0	0	1
CXCL3	0	2	0	0	2	0	1	0	0	0	2	0	1	1	0	1	0	0	2	0	0	0	0	0	1	0	0	0	0	0	0	0	0	0	0	0	0	0	2	0	0	0	0	17	13	10	18	0	0
CXCL5	6	7	7	8	7	9	6	8	7	6	5	6	5	10	7	8	12	13	6	5	9	8	10	10	4	5	6	13	10	6	6	5	9	6	12	5	3	16	7	11	5	6	11	11	8	8	10	4	0
CXCL6	98	113	97	98	103	105	54	99	76	94	79	86	78	91	108	66	65	95	83	59	69	85	92	107	80	87	104	72	91	71	110	69	87	97	97	85	124	100	101	77	76	88	87	136	90	127	112	50	33
DAXX	3	4	0	7	5	6	3	4	3	3	1	3	5	3	3	2	4	2	6	3	3	2	1	1	4	2	3	4	2	4	1	1	5	6	2	4	2	5	5	0	5	3	1	2	4	0	3	4	2
DGAT2	2	0	1	0	0	1	2	1	0	0	0	1	1	1	0	0	0	0	1	1	1	0	0	0	0	0	0	1	1	0	0	0	1	0	0	0	1	0	0	1	0	1	0	0	0	0	0	0	0
DOK1	0	0	0	0	0	0	0	0	0	0	0	0	0	0	0	0	0	0	0	0	0	0	0	0	0	0	0	0	0	0	0	0	0	0	0	0	0	0	0	0	0	0	0	0	0	0	0	0	0
DUSP1	0	0	0	0	0	0	0	0	0	0	0	1	0	0	0	0	0	0	0	0	1	0	0	0	0	0	0	0	0	0	0	0	0	0	0	0	0	0	2	0	0	2	0	1	0	0	0	0	0
E2F3	1	2	4	1	3	0	2	1	0	2	0	3	1	1	1	1	0	1	1	3	2	1	0	1	1	1	0	0	3	2	2	0	1	0	1	1	1	0	0	3	1	2	1	0	1	0	0	1	1
EMP1	2	5	4	5	4	1	1	0	3	1	2	2	0	3	3	1	1	1	3	7	1	2	2	1	1	1	3	0	1	0	3	2	5	2	2	3	2	3	0	0	1	1	2	1	1	0	0	3	1
ERCC1	0	2	4	1	2	3	2	1	1	1	3	0	2	1	2	1	1	1	2	3	0	1	2	4	1	1	3	2	2	0	1	0	5	0	1	1	0	3	1	0	0	1	2	3	0	1	0	2	1
ERRFI1	2	7	4	2	2	4	6	1	5	8	6	8	6	6	15	6	10	12	9	11	4	7	6	8	10	7	2	4	6	4	4	5	3	5	2	1	5	3	6	4	7	2	7	16	26	21	22	11	9
FABP1	0	0	0	0	0	0	0	0	0	0	0	0	0	0	0	0	0	0	0	0	0	0	0	0	0	0	0	0	0	0	0	0	0	0	0	0	0	0	0	0	0	0	0	0	0	0	0	0	0
FABP5	44	42	52	42	45	41	34	48	36	31	31	20	33	33	36	22	27	30	45	18	20	35	17	28	40	39	54	35	36	31	40	30	43	30	41	37	47	39	41	37	27	36	36	25	14	28	20	14	9
FBP1	37	55	45	35	31	29	32	36	38	48	34	23	31	28	30	29	19	26	35	28	31	25	30	24	24	33	25	37	26	28	40	27	30	29	28	33	21	37	45	36	31	41	34	11	12	13	5	13	18
FCER1G	0	0	0	0	0	0	0	0	0	0	0	0	0	0	0	0	0	0	0	0	0	0	0	0	0	0	0	0	0	0	0	0	0	0	0	0	0	0	0	0	0	0	0	0	0	0	0	0	0
FCGR2A	2	0	2	3	2	2	1	2	2	3	1	0	0	0	0	1	0	1	0	1	1	1	0	2	0	0	3	3	1	0	1	0	0	1	0	2	0	0	3	5	2	1	4	1	0	1	0	1	2
FKBP5	3	3	5	1	4	3	3	1	2	2	2	1	3	3	2	3	2	1	1	3	1	3	1	2	4	3	1	5	1	5	4	0	2	4	1	2	5	1	1	0	3	1	1	2	1	1	1	2	0
FOSL2	2	1	0	1	2	1	1	2	1	2	0	1	1	1	2	0	1	0	1	1	3	1	0	0	1	1	0	0	1	0	3	1	1	2	0	0	1	0	0	1	0	3	0	2	1	3	2	2	0
FTH1	4313	5638	4880	4422	4649	4459	4169	4574	4817	4607	4532	11602	9705	14550	12776	8523	7712	10741	8907	8846	6240	7704	7098	5301	6505	6252	6944	5487	5275	4661	6027	4712	5691	5016	5590	4064	4794	5749	5659	4773	5169	5376	5387	7426	9023	8529	8167	11204	8742
FZD6	33	43	31	35	40	29	21	47	35	32	38	28	27	17	22	25	27	19	25	33	46	35	29	28	52	32	33	29	50	22	18	27	76	25	23	29	55	35	27	23	40	32	29	17	10	24	10	20	25
GABARAP	133	126	111	113	112	125	128	120	134	129	92	141	118	117	161	92	95	157	123	153	114	134	138	100	114	135	140	93	101	109	126	100	119	108	131	134	119	131	147	121	126	117	124	96	81	93	61	140	110
GABARAPL1	5	4	11	7	8	9	6	5	8	11	6	21	10	26	18	10	10	15	11	9	12	6	13	8	6	7	9	8	8	11	10	11	7	7	7	8	9	8	5	5	8	8	11	16	18	12	12	7	8
GABARAPL2	0	1	0	2	0	1	0	2	0	0	0	1	1	1	0	0	0	0	0	0	0	2	1	0	1	1	0	1	0	0	0	2	0	1	0	0	0	0	0	1	1	0	0	0	0	0	0	0	0
GLUL	14	18	21	12	17	26	14	22	22	19	14	16	20	12	21	11	15	15	14	19	18	8	14	14	23	16	15	15	10	7	23	18	18	15	21	19	13	14	15	13	12	16	7	8	3	6	3	6	7
H6PD	1	1	1	1	1	1	0	3	0	0	1	0	2	1	1	1	0	1	2	0	1	1	2	1	2	0	0	0	0	0	0	1	0	1	1	0	1	0	0	0	0	1	0	0	0	1	1	1	0
HAS2	1	0	1	2	0	0	1	1	1	0	2	0	2	0	0	1	1	0	1	0	0	1	1	1	0	0	1	0	0	0	0	0	0	0	0	1	1	0	0	0	2	2	3	3	0	2	0	0	2
HERPUD1	25	26	20	35	28	28	27	33	30	28	27	24	31	39	39	31	36	34	26	43	27	29	28	33	21	25	31	37	19	18	31	24	24	25	30	26	23	18	40	28	30	34	29	67	72	68	55	61	51
HMGB1	28	24	28	29	23	17	20	26	32	24	29	20	22	13	10	12	5	17	16	18	10	20	8	14	21	27	23	21	13	15	20	22	26	13	26	22	20	22	26	24	18	20	14	4	9	11	9	4	13
HMGCL	0	1	0	1	1	1	0	1	0	0	1	3	3	1	2	1	1	1	0	0	0	1	0	0	1	1	1	0	0	1	1	1	0	1	0	1	0	1	2	0	0	0	1	0	0	0	1	4	0
HNF4A	0	0	0	0	0	0	0	0	0	0	0	0	0	0	0	0	0	0	0	0	0	0	0	0	0	0	0	0	0	0	0	0	0	0	0	0	0	0	0	0	0	0	0	0	0	0	0	0	0
HSPA8	1	2	4	3	6	0	2	0	2	1	3	0	0	1	0	2	1	1	4	0	3	2	2	0	2	2	4	2	2	1	2	3	2	0	2	2	3	1	2	1	0	2	1	1	0	0	1	2	1
IGFBP4	20	42	26	22	38	36	31	29	30	26	39	26	27	24	32	32	27	21	39	47	25	31	33	21	28	31	28	32	37	23	38	26	41	30	36	39	27	37	31	30	31	32	30	14	7	18	10	22	16
IL6R	0	1	0	0	1	0	0	0	0	0	0	0	0	0	0	0	0	0	0	0	0	0	1	0	1	0	1	0	0	1	0	0	0	0	1	0	1	1	0	0	1	1	0	0	0	0	0	0	0
INSIG2	1	4	5	1	5	5	2	2	4	2	6	6	4	0	4	2	2	2	3	3	0	4	2	4	1	0	2	2	2	3	3	2	0	4	2	4	2	2	0	4	1	1	2	0	3	1	1	4	3
IRF7	0	1	2	1	1	2	1	1	1	1	1	0	0	2	2	2	1	1	3	1	0	2	2	3	2	1	1	1	0	1	2	0	0	4	0	2	1	1	0	0	0	2	1	1	1	1	0	0	0
KLF3	7	5	14	5	10	8	5	6	6	6	8	12	9	11	12	7	9	10	10	4	4	9	5	3	5	7	8	11	4	9	9	6	4	10	9	4	6	11	8	9	8	14	8	3	4	4	2	8	12
KLHL13	2	1	6	1	4	4	3	3	2	2	4	7	3	2	1	4	5	4	2	4	3	2	2	4	5	2	5	6	4	2	3	5	1	3	4	4	7	4	6	3	2	2	2	2	2	2	1	2	0
KREMEN1	0	0	0	0	0	0	0	0	2	0	0	0	2	0	0	0	0	0	0	0	0	0	0	0	0	0	0	0	1	0	0	0	0	0	0	0	0	0	0	0	0	0	0	0	0	0	0	0	0
KRT18	1	1	3	2	1	2	2	3	1	1	5	2	3	2	2	6	0	1	2	5	1	1	5	1	0	0	2	2	4	1	2	2	1	1	2	2	2	3	3	2	1	0	2	1	2	0	0	2	1
KRT19	17	13	7	12	13	14	16	24	16	19	21	22	17	21	12	16	21	19	20	14	22	20	14	11	11	21	13	16	17	9	13	23	12	6	20	6	9	19	18	11	13	15	13	8	5	7	8	10	7
LCAT	0	0	0	0	0	0	0	0	1	0	0	0	0	0	0	0	0	1	0	0	0	0	1	1	0	0	0	0	0	0	0	1	0	0	0	0	0	0	0	1	0	0	0	0	0	0	0	0	1
LOX	1	0	0	1	0	0	2	0	1	3	1	1	0	2	0	0	0	1	0	1	1	1	1	0	0	1	1	0	1	0	0	0	0	1	0	1	0	1	0	0	1	1	0	0	0	1	1	1	1
MAD2L1	4	15	13	4	10	6	5	3	8	5	4	1	2	3	2	1	4	2	2	4	2	3	9	1	7	4	6	3	4	3	5	7	8	5	5	4	5	6	9	4	2	5	5	2	4	3	1	3	3
MAPK3	18	21	27	28	21	24	23	21	15	29	8	23	19	17	31	20	16	28	15	15	18	17	31	14	19	19	14	14	13	17	21	19	23	25	25	22	16	14	26	28	15	21	25	11	13	15	6	21	13
MAPK6	4	7	5	2	6	8	1	5	6	4	0	3	2	1	6	6	2	7	6	4	5	4	3	4	7	2	3	3	8	6	7	2	4	3	8	2	5	1	7	4	6	5	3	0	2	0	2	9	5
MAPK9	12	21	20	14	17	7	6	11	15	18	16	11	11	14	19	8	10	11	10	10	8	8	16	8	10	10	9	5	9	9	22	11	14	5	9	12	10	8	14	9	9	10	13	11	4	7	4	4	4
MBD1	5	7	5	5	7	5	10	8	5	7	6	6	8	7	9	4	3	7	5	5	3	7	5	4	4	5	7	5	3	5	2	3	14	6	3	9	4	5	5	5	6	7	10	5	4	1	8	5	5
MCPH1	28	26	24	21	17	17	18	24	13	17	15	17	31	15	26	18	16	34	24	31	20	14	24	15	18	13	18	23	15	14	19	13	19	24	12	24	22	29	19	17	17	20	22	19	14	27	16	17	13
MFGE8	0	1	1	1	1	1	1	2	0	1	0	0	1	2	0	1	0	0	2	1	0	0	0	1	0	1	0	0	0	0	2	1	0	0	2	3	2	0	1	0	1	0	1	1	1	0	0	1	0
MKNK1	0	0	0	0	0	0	0	0	0	0	0	0	0	0	2	0	1	0	0	0	0	0	0	1	0	0	0	0	0	0	0	2	0	0	0	0	0	0	1	0	0	1	0	0	0	0	0	1	0
MLYCD	0	0	0	0	0	2	1	0	0	0	0	0	2	0	3	0	0	0	0	0	0	0	0	0	0	0	0	1	0	0	0	0	0	0	1	0	0	1	0	0	0	0	0	0	0	1	0	0	0
MNAT1	6	3	11	4	6	8	4	10	9	1	4	4	6	1	1	1	5	6	4	7	2	3	0	9	6	10	4	4	5	4	2	3	1	2	1	4	5	3	9	3	8	5	5	7	1	1	5	2	2
NRIP1	11	11	15	16	16	13	11	18	10	13	11	14	12	10	13	7	7	20	10	15	2	10	9	11	9	11	12	9	16	12	18	15	16	15	13	10	11	15	8	11	9	12	11	2	7	3	5	8	1
PANX1	6	6	6	11	11	9	1	9	8	14	8	7	12	11	9	5	7	8	11	6	11	4	15	7	12	7	12	13	7	10	10	3	5	6	6	4	7	9	8	14	7	8	11	8	8	6	7	4	2
PDCD7	1	4	1	0	0	1	0	1	5	0	1	1	0	1	0	0	0	1	0	1	1	1	1	0	0	2	0	1	1	0	0	1	0	1	1	0	0	1	0	0	1	0	0	1	0	0	1	1	0
PDLIM7	21	26	34	25	14	17	23	16	32	20	32	24	17	30	31	11	16	19	16	22	17	18	14	18	19	21	21	15	18	19	27	18	14	13	30	15	20	27	19	21	25	21	25	13	8	15	18	13	10
PGLS	29	33	33	37	38	41	28	44	38	39	43	43	35	41	47	49	39	45	43	43	41	48	42	41	26	46	49	53	35	30	41	29	30	46	47	32	41	44	29	35	49	42	42	28	32	20	29	44	37
PKM	1	5	0	3	1	2	1	1	2	5	2	5	2	1	3	7	2	3	4	1	4	2	2	3	3	3	5	3	0	5	7	1	1	3	0	5	5	4	3	2	2	4	4	1	2	1	0	0	0
PML	11	10	6	5	7	11	9	14	11	12	4	4	7	9	9	4	8	12	6	5	4	8	6	8	15	10	7	13	8	10	12	4	11	10	9	9	6	10	9	6	11	15	4	9	2	4	0	3	4
PMS1	62	62	65	58	68	65	61	50	72	63	69	48	55	43	50	56	36	48	41	67	42	62	46	50	61	56	57	35	54	41	67	63	70	42	61	54	46	52	60	65	61	59	62	22	25	30	31	50	45
PMVK	2	3	1	0	0	2	2	2	2	4	7	1	0	1	3	0	0	4	1	1	0	1	2	3	3	0	3	0	1	3	1	1	2	3	2	0	1	2	0	2	1	3	3	2	1	1	0	1	1
POFUT1	16	23	30	18	20	22	20	25	22	19	14	22	23	20	17	13	12	9	12	13	12	19	17	16	20	15	14	21	24	15	20	17	13	19	16	17	17	13	21	24	21	14	21	8	6	6	7	11	8
POLL	0	0	1	0	0	0	2	3	2	1	1	0	1	0	0	2	0	1	1	2	0	1	1	1	0	0	1	1	1	0	0	0	2	1	0	1	1	0	0	1	0	2	1	1	0	1	0	0	1
PPP2R2D	8	12	9	10	10	9	6	5	9	10	7	5	3	8	5	4	2	7	3	10	5	7	9	5	5	9	8	5	7	4	6	4	6	9	9	4	10	11	11	8	3	5	6	9	1	7	7	5	9
PRDX1	116	143	118	119	121	120	79	118	112	107	123	160	128	158	166	135	119	136	137	148	93	145	99	106	128	97	114	129	96	94	134	92	102	110	118	112	106	122	119	124	108	119	128	43	30	25	16	79	56
PRDX6	56	87	69	61	68	67	53	63	90	59	75	66	44	53	81	69	61	69	53	71	46	48	69	49	62	65	52	76	55	46	63	53	79	58	71	58	56	55	52	63	59	68	79	32	33	43	35	39	48
PRKAP	7	8	11	15	8	12	4	11	9	12	12	8	10	5	4	4	5	6	6	8	4	9	10	2	6	9	7	7	8	12	12	5	12	2	13	11	7	8	9	6	8	9	7	3	3	1	1	7	4
PTN	32	63	64	41	53	35	30	44	32	43	40	31	32	26	34	28	30	31	27	41	23	29	28	36	42	41	24	42	35	30	40	25	30	37	31	37	31	36	36	22	55	40	38	28	22	16	13	30	20
PVRL1	1	1	3	3	0	2	0	2	2	8	2	0	6	1	3	3	4	1	1	1	0	3	1	2	2	1	2	1	1	2	2	0	0	3	7	0	2	3	4	1	0	5	2	0	2	0	0	1	1
PVRL2	0	1	1	3	3	2	2	2	0	2	3	2	0	1	2	2	1	1	2	1	2	2	0	1	0	1	1	1	0	3	3	1	0	1	3	2	5	5	1	1	1	3	1	0	0	0	2	0	1
RAB24	1	1	0	1	0	1	1	0	0	4	2	1	1	1	3	1	3	0	0	1	2	0	0	0	3	1	1	2	0	0	0	3	2	1	2	1	1	2	2	1	2	1	3	4	2	4	1	2	4
RAC1	60	66	53	61	33	45	51	47	37	43	58	36	38	27	43	36	27	35	28	47	41	44	49	36	46	48	50	29	41	53	48	37	46	42	39	39	34	54	52	37	35	36	42	30	24	30	31	22	25
RAD23A	4	5	2	1	2	3	4	3	4	3	1	3	3	3	3	1	1	0	1	2	3	3	2	0	0	2	5	5	4	1	2	2	1	2	2	1	3	3	1	3	4	7	5	1	3	3	2	0	1
RALA	90	82	96	81	84	86	75	96	83	79	84	88	86	99	72	48	57	90	97	90	63	88	76	84	75	67	64	79	48	72	79	64	88	82	89	75	87	81	78	68	65	66	87	128	117	128	93	75	77
RALB	31	34	21	30	28	28	25	29	28	32	25	30	26	26	30	22	12	33	26	33	17	26	20	17	21	25	24	33	24	17	29	28	35	27	30	29	23	20	35	20	25	34	35	11	10	21	9	20	17
RASSF1	1	3	4	2	1	1	2	3	4	6	4	4	1	2	5	4	5	3	2	3	1	1	2	3	0	5	5	8	0	5	1	0	3	2	0	0	1	2	7	1	1	8	2	3	1	2	2	0	1
RGS19	0	1	0	0	0	0	0	0	1	0	1	0	3	0	0	0	3	0	0	0	0	0	0	2	4	0	0	1	0	1	0	0	0	0	0	0	0	1	0	0	2	0	0	1	0	1	0	0	1
RHOA	104	163	187	142	126	141	137	138	136	160	133	120	129	130	124	95	92	134	116	121	90	148	126	110	133	128	153	139	134	108	136	120	144	135	155	156	150	138	147	130	120	159	134	58	53	59	48	79	57
RHOC	6	4	4	2	2	2	5	4	7	7	4	2	4	2	8	6	7	7	4	3	0	4	2	4	6	8	3	8	0	9	5	3	5	2	6	6	5	6	3	1	4	3	4	0	0	1	1	6	2
RNF8	196	240	213	176	187	200	180	227	215	211	213	151	172	159	217	142	147	218	161	227	151	203	151	117	197	188	197	184	152	168	186	147	200	189	186	198	179	204	203	144	205	189	191	120	111	131	99	132	110
RRAGC	8	11	8	4	10	8	7	11	7	7	6	9	10	12	13	8	2	10	8	7	8	7	8	4	5	2	10	10	3	4	5	5	7	6	4	6	6	5	5	2	6	5	3	15	11	13	3	10	9
RRAS2	20	32	30	30	26	18	21	12	27	21	17	20	24	24	32	18	13	16	26	28	13	8	15	16	22	27	18	18	16	18	19	14	17	22	20	22	21	22	30	28	25	24	23	23	12	16	12	25	13
RUNX3	1	0	0	1	0	0	0	0	0	0	0	1	0	0	1	0	0	0	0	0	0	0	1	0	1	0	0	0	0	0	0	0	0	1	0	0	1	0	0	0	0	0	2	0	0	0	0	0	0
RYBP	3	0	1	1	2	3	2	1	1	2	1	0	1	1	2	2	0	2	0	2	2	3	1	0	0	2	2	1	2	1	0	1	2	1	1	0	2	1	1	1	2	0	0	4	1	3	0	1	1
SAV1	13	13	16	12	10	15	11	12	9	9	13	12	11	2	11	13	12	13	14	7	14	12	14	6	8	15	10	5	7	7	8	7	9	10	12	6	9	9	9	11	16	11	9	3	6	4	5	9	5
SGCE	13	11	17	7	7	5	7	11	7	15	14	7	9	7	12	9	11	11	6	7	12	7	8	5	16	5	4	15	12	8	7	6	11	4	12	12	18	10	13	7	14	8	6	4	14	9	6	10	11
SPP1	0	0	0	0	0	0	0	0	0	0	0	0	0	0	0	0	0	0	0	0	0	0	0	0	0	0	0	0	0	0	0	0	0	0	0	0	0	0	0	0	0	0	0	0	0	0	0	0	0
TAB2	56	75	72	63	70	57	71	69	76	79	56	57	64	63	70	52	42	73	52	69	43	57	69	42	54	77	70	66	65	26	80	47	67	67	80	83	77	69	60	54	62	76	68	52	35	51	45	51	50
TAPBP	0	0	0	2	0	1	1	1	0	0	0	4	0	2	2	1	0	2	1	1	2	0	0	2	0	0	1	0	0	1	3	0	0	0	0	0	3	2	1	1	0	3	0	0	0	0	0	1	0
TBP	47	57	46	52	51	54	43	54	53	53	56	31	35	34	34	31	31	37	45	40	42	47	35	43	48	45	48	33	38	47	53	26	50	48	59	49	39	53	48	44	51	37	50	28	22	23	22	29	22
TFDP2	7	10	8	5	3	3	7	4	8	5	7	4	4	11	5	4	4	7	2	5	4	5	3	7	7	3	5	4	6	9	1	7	6	0	5	4	5	4	4	7	4	7	6	3	5	3	4	4	5
TJAP1	0	0	0	0	0	0	2	0	0	0	0	0	0	0	0	0	0	0	0	0	0	0	0	0	0	0	0	0	0	0	0	0	0	0	0	0	0	0	0	0	0	0	0	0	0	0	0	1	0
TLR1	0	0	0	0	0	0	0	0	0	0	0	0	0	0	1	0	0	2	0	0	0	0	0	0	0	0	0	1	0	0	0	0	0	0	0	1	0	0	0	0	0	0	0	0	0	0	0	1	0
TLR3	2	1	0	4	0	2	0	0	1	2	3	0	2	3	1	1	4	3	2	2	0	0	4	2	1	2	2	3	4	5	0	0	4	3	3	3	3	2	2	5	0	4	3	0	3	4	0	3	0
TNFRSF11B	1	0	0	1	0	0	0	1	0	0	3	1	1	2	1	1	0	0	0	0	0	0	0	1	0	2	0	0	2	0	1	0	0	0	0	1	0	0	1	0	1	2	0	0	2	0	0	0	0
TNFRSF12A	9	11	11	7	6	15	8	6	9	7	7	8	6	14	7	7	6	15	7	14	6	12	11	9	8	6	7	12	9	3	11	16	14	9	12	5	12	9	6	11	6	12	10	7	6	9	13	8	12
TNNI2	0	0	0	0	0	0	0	0	0	0	0	0	0	0	0	0	0	0	0	0	0	0	0	0	0	0	0	0	0	0	0	0	0	0	0	0	0	0	0	0	0	0	0	0	0	0	0	0	0
TUBA1C	10	7	8	4	11	7	8	6	7	7	8	2	4	3	5	6	5	3	8	5	1	7	7	2	8	7	8	7	5	7	9	4	6	5	9	5	5	4	6	6	12	6	4	3	2	2	1	4	3
TUBA4B	7	15	8	11	9	12	12	17	15	3	10	5	10	4	10	12	5	10	5	11	5	12	5	5	6	4	7	10	8	5	7	6	10	7	5	15	3	11	11	7	6	4	12	1	4	2	4	1	3
TUBB2A	1	0	2	3	4	5	0	2	0	2	5	0	2	0	2	2	0	2	0	2	1	2	2	1	2	1	1	1	0	2	2	0	2	1	3	3	0	1	0	2	3	1	2	2	1	1	0	2	1
TUBB4B	6	7	3	3	8	5	3	7	3	5	5	0	3	2	7	3	2	3	2	2	2	7	3	3	2	2	3	6	5	3	3	5	4	4	5	3	2	3	4	5	5	4	4	3	3	2	1	0	5
UBE2N	22	21	17	21	16	21	17	23	28	13	15	13	16	26	22	12	13	21	20	15	14	17	18	12	20	16	23	11	24	19	20	14	20	22	15	23	16	21	20	16	12	22	19	8	14	14	12	6	10
UNG	2	8	6	5	5	10	4	10	6	7	8	0	2	2	0	4	1	3	3	6	5	6	1	3	6	7	6	3	4	7	10	3	9	7	7	4	5	3	9	7	9	6	10	2	1	1	2	5	2
VAPA	48	43	75	65	64	60	49	55	50	51	58	59	49	45	45	53	31	55	45	54	31	55	44	36	71	62	37	52	45	50	60	46	50	56	62	54	44	50	63	50	57	54	61	47	40	34	31	26	21
VEGFB	153	194	180	160	160	153	160	182	176	186	165	168	184	219	207	156	130	217	166	178	167	191	195	149	180	190	194	166	162	134	160	122	195	157	180	181	149	180	160	146	157	194	155	142	127	141	112	180	217
WNT11	0	0	0	0	0	0	0	0	0	0	0	0	0	0	0	0	0	1	1	0	0	0	0	0	0	0	0	0	0	0	0	0	0	0	0	0	0	0	0	0	0	0	0	0	0	0	0	1	0
WNT7B	0	1	0	0	1	1	0	1	0	0	0	0	1	0	0	1	2	0	0	0	0	1	0	2	0	0	1	0	1	0	1	2	0	0	2	1	0	1	1	0	1	0	0	2	1	0	0	0	0
XBP1	99	140	146	135	117	136	95	126	149	150	111	105	104	132	138	120	110	137	116	144	115	138	122	104	103	126	130	116	121	90	128	89	147	107	110	110	120	122	117	106	109	109	108	430	330	349	340	201	145
XPA	1	0	3	0	1	0	1	1	0	3	3	0	2	2	1	0	0	2	0	1	2	2	1	0	2	3	2	1	2	2	0	0	2	0	5	1	0	2	1	3	1	2	4	1	4	0	0	1	0
YAP1	48	65	72	52	50	73	58	50	58	53	71	55	56	51	58	49	42	59	57	47	38	68	52	40	44	37	55	46	45	41	50	50	51	52	59	72	47	33	47	51	53	61	55	34	26	27	28	43	40
YWHAB	347	369	375	354	376	355	300	364	387	300	362	330	305	325	349	281	291	393	349	349	256	350	268	286	332	302	321	341	238	297	361	233	371	330	363	318	345	392	375	286	282	341	366	217	233	215	216	197	228
YWHAE	43	46	38	42	37	39	45	52	56	41	44	39	41	39	40	43	36	45	49	44	32	50	32	33	40	57	51	30	46	38	40	32	51	52	46	54	40	31	50	44	61	47	48	33	21	23	18	27	23
YWHAZ	575	866	775	668	660	670	606	687	738	690	604	657	682	705	813	566	537	793	696	716	510	715	616	603	705	726	703	601	576	497	703	461	742	594	699	628	582	720	680	578	683	656	674	371	319	403	346	383	377
YY1	9	13	12	18	9	14	5	8	11	14	11	8	7	9	15	5	8	11	8	9	2	14	9	7	12	4	9	13	5	8	10	4	9	15	14	11	16	14	6	7	6	7	13	5	9	14	10	11	5
ACADM	1	5	1	3	2	0	3	2	3	4	3	2	2	6	2	0	2	2	1	3	0	3	3	0	2	2	5	3	2	0	3	1	3	1	4	4	3	7	6	4	1	1	2	0	1	0	2	4	0
ACAT2	231	321	263	267	230	230	224	222	281	248	252	349	352	289	410	341	311	348	363	376	347	348	356	304	293	270	333	223	225	206	269	187	281	243	258	251	255	279	273	234	241	255	252	132	115	116	96	87	95
ACOT7	31	41	55	49	54	48	41	44	67	44	48	45	37	50	50	35	40	36	44	55	44	50	41	42	48	54	43	40	44	41	56	41	64	48	43	44	69	35	52	41	52	40	37	31	26	23	25	23	13
ACTC1	0	0	1	0	0	1	1	1	2	1	1	1	1	1	4	0	0	2	3	0	2	0	0	0	0	2	1	1	1	2	0	1	0	0	4	0	0	0	0	3	1	0	0	1	0	0	2	0	0
ACTR2	14	7	4	5	4	7	5	4	10	7	7	4	9	5	5	4	6	3	4	4	5	7	1	4	3	8	3	7	5	7	3	2	8	8	7	5	1	4	7	2	7	4	2	2	2	2	2	2	4
ADCY1	0	1	0	2	1	1	0	0	0	0	0	1	1	1	1	1	1	2	1	2	0	2	0	2	0	1	3	0	1	1	1	2	1	0	1	2	1	0	1	2	2	0	0	1	1	0	0	0	2
AGFG1	0	0	0	0	0	0	0	0	0	0	0	0	0	0	0	0	0	0	0	0	0	0	0	0	0	0	0	0	0	0	0	0	0	0	0	0	0	0	0	0	0	0	0	0	0	0	0	0	0
AHSG	0	0	0	0	0	0	0	0	0	0	0	0	0	0	0	0	0	0	0	0	0	0	0	0	0	0	0	0	0	0	0	0	0	0	0	0	0	0	0	0	0	0	0	0	0	0	0	0	0
ALDOA	7	8	5	12	5	3	4	5	5	3	8	6	4	2	11	9	2	5	4	7	6	5	4	9	6	6	7	7	9	3	8	8	6	5	6	12	3	2	9	4	5	6	3	2	3	1	0	2	5
ARID5B	10	8	11	9	11	6	17	9	8	9	8	11	9	11	19	2	11	11	12	11	4	8	12	5	13	6	12	4	6	4	6	5	5	10	8	5	4	13	6	9	9	5	13	11	7	9	14	6	6
ATF1	64	76	66	68	76	64	77	63	76	70	57	69	47	53	64	39	52	72	54	67	35	54	61	40	66	60	77	58	61	47	65	51	56	53	73	72	63	61	60	57	55	71	55	46	47	42	40	41	41
ATG10	3	5	4	9	6	6	7	3	5	0	3	1	0	2	7	10	3	3	8	2	2	2	5	1	2	1	6	5	2	4	5	6	5	6	6	5	8	3	3	7	5	8	5	0	2	2	0	0	3
ATP5C1	25	36	29	24	21	29	22	31	28	33	22	28	25	34	23	18	12	26	31	28	16	16	19	21	30	34	32	24	19	28	18	22	32	32	23	27	24	39	21	31	37	26	36	19	16	18	9	14	15
ATRIP	1	3	4	5	1	1	0	3	3	6	2	1	0	2	0	2	0	2	2	1	0	0	1	3	2	1	1	2	0	1	1	1	5	4	5	1	4	1	1	2	0	1	1	2	0	1	0	1	0
AXIN1	0	1	2	0	1	0	0	0	0	0	0	1	1	1	1	2	0	0	0	1	0	0	0	0	0	1	2	2	0	0	4	1	2	1	0	1	0	2	0	0	1	1	0	1	0	0	0	0	0
B4GALT5	2	3	1	1	0	2	0	3	0	2	3	5	2	3	3	2	4	3	1	1	1	2	3	2	4	2	0	2	1	4	2	0	1	3	1	3	2	8	1	2	3	2	4	2	1	4	5	0	2
BAG1	11	10	2	9	11	9	4	7	11	13	5	3	8	9	6	7	7	9	7	9	3	8	3	5	6	6	10	7	8	7	9	9	10	9	11	12	11	6	10	7	7	8	17	8	7	5	12	11	5
BCL3	7	15	10	17	10	12	13	7	12	22	17	24	22	24	30	11	19	23	25	15	20	21	19	19	17	9	6	14	14	11	23	18	16	11	13	20	11	15	17	23	21	15	11	10	6	13	10	8	8
BCL6	4	6	3	1	11	9	5	8	5	3	10	3	7	3	3	6	6	4	7	4	2	2	10	7	7	7	4	4	1	3	9	1	4	3	0	6	3	0	5	4	6	7	8	7	13	11	8	3	2
BFAR	13	19	14	7	18	8	9	12	13	13	12	9	8	4	6	9	4	8	8	12	12	5	2	6	6	12	11	11	8	4	8	8	8	15	7	6	9	12	9	9	11	9	10	7	3	4	2	5	4
CAB39	1	0	1	1	2	4	5	1	1	3	6	3	3	0	1	0	3	3	3	0	2	1	2	3	2	4	5	4	3	3	3	3	5	1	2	1	1	1	1	3	2	4	7	2	0	1	2	1	0
CADM1	0	0	0	0	0	1	0	0	0	0	0	0	0	0	0	0	0	0	0	1	0	0	0	0	0	1	0	0	0	0	0	0	0	0	0	0	0	0	0	0	0	0	0	0	0	0	0	0	0
CALD1	7	12	10	8	11	6	15	13	10	11	10	12	6	7	11	8	12	12	8	9	6	11	11	10	9	10	10	9	10	6	10	8	8	9	19	8	9	10	10	7	9	10	10	9	2	7	3	4	8
CASP4	10	13	5	6	9	15	7	7	7	16	10	4	6	7	9	8	5	15	10	11	6	6	6	8	11	7	12	8	4	5	12	1	11	5	8	11	11	4	7	13	10	10	6	7	10	7	7	15	3
CCNA2	56	77	53	43	52	65	46	48	56	45	41	30	28	30	28	31	33	31	38	39	43	40	33	38	44	52	25	40	40	34	53	39	45	42	52	46	45	46	45	52	56	63	56	13	7	4	12	6	11
CCNB2	63	85	72	52	70	61	77	72	81	63	53	42	43	42	41	36	37	48	39	47	41	72	46	44	72	56	65	62	47	37	59	42	64	75	52	63	46	58	58	55	63	59	57	19	8	27	18	14	18
CCNH	148	178	186	161	184	174	173	218	184	142	175	145	159	137	182	125	146	164	144	166	128	157	128	141	159	150	167	169	152	125	155	136	163	159	165	177	164	152	154	164	173	164	159	191	195	199	189	112	106
CCNT1	5	4	8	8	7	5	6	2	5	4	7	7	2	8	2	4	2	5	4	6	3	4	2	6	4	5	4	5	3	4	5	4	3	4	2	0	2	5	3	12	2	4	4	2	2	1	5	5	4
CD276	47	79	57	61	68	26	44	65	50	61	57	73	68	67	67	48	58	78	68	70	37	58	63	53	73	65	82	61	47	44	60	40	58	45	54	47	45	61	54	47	61	64	58	28	14	20	34	34	25
CD40	0	2	1	0	1	0	0	1	1	0	0	0	1	2	0	0	1	1	0	1	1	0	0	1	0	0	0	0	0	0	0	1	0	0	1	1	2	1	0	0	1	1	0	0	2	1	2	0	1
CD81	6	6	8	5	6	4	6	3	7	1	8	5	3	5	3	6	5	7	7	6	1	3	5	2	7	6	1	8	3	10	10	0	6	1	8	4	6	6	5	6	7	10	5	6	1	1	2	5	1
CDK6	0	1	2	1	0	2	2	1	1	1	1	0	1	1	2	2	0	1	1	1	2	3	2	0	0	1	0	0	1	0	2	0	1	2	1	0	1	2	1	1	2	4	0	0	1	0	0	0	1
CREB1	19	30	33	34	31	26	11	24	22	26	20	26	17	21	27	25	21	24	19	37	25	21	20	22	23	22	25	25	26	19	23	23	19	27	27	32	23	26	27	13	23	24	27	16	16	15	18	19	14
CTSB	2	3	7	5	3	3	0	5	4	3	2	3	1	3	3	5	2	5	4	8	0	4	4	0	6	1	9	5	2	4	1	1	0	2	5	7	2	1	5	4	1	4	3	2	2	2	0	4	1
CTSD	9	11	6	12	5	6	17	13	13	15	8	17	18	19	10	13	14	15	15	14	14	12	10	9	3	15	6	8	9	8	16	7	11	14	5	10	9	6	13	6	10	13	8	11	2	10	9	9	16
CYB5R3	0	0	1	0	1	0	0	1	1	0	0	0	0	2	1	0	1	0	0	0	1	1	1	1	0	0	0	1	0	0	0	1	0	0	1	0	0	0	1	4	0	0	1	0	0	0	1	0	0
CYP27A1	3	1	0	0	0	1	1	0	1	3	1	0	1	0	4	0	3	1	0	0	1	1	1	0	1	0	0	0	0	1	3	1	1	0	0	1	0	0	0	1	0	0	2	0	0	2	0	0	1
CYP51A1	4	2	8	3	5	3	4	6	9	4	8	6	6	4	7	14	6	9	8	4	5	15	5	4	2	8	4	5	5	6	4	4	6	5	5	6	2	2	2	7	4	6	2	3	5	2	0	4	4
DLD	6	4	10	2	4	11	1	4	4	7	9	2	6	3	6	5	5	6	3	7	5	6	2	2	4	4	6	6	6	10	5	8	10	8	9	4	3	5	4	4	4	5	4	3	1	5	1	4	2
DNAJA1	35	59	35	31	42	46	41	35	52	50	40	32	35	34	32	31	23	50	34	37	36	45	41	31	36	45	31	48	35	35	53	24	46	41	37	57	34	53	38	34	50	31	39	15	11	17	8	18	9
DRAM1	10	15	14	12	10	8	13	12	16	15	10	11	10	9	19	10	8	14	13	17	6	20	11	16	8	19	17	8	11	3	16	10	14	13	12	16	7	11	13	11	15	14	13	2	11	8	10	11	12
ECI2	6	12	7	11	7	5	4	8	7	9	11	10	5	6	5	6	8	11	4	3	5	6	6	3	11	6	5	12	6	6	11	13	9	12	5	10	6	10	6	10	7	5	4	2	4	5	2	3	2
EDEM2	8	4	6	2	3	3	5	1	6	2	2	5	3	4	5	6	1	1	1	5	3	2	7	4	3	2	5	4	3	2	2	2	5	6	1	8	0	1	2	3	3	4	2	9	4	1	1	4	4
EDIL3	11	17	8	14	11	14	16	17	14	6	15	8	10	11	17	8	11	19	8	16	8	19	12	7	8	9	17	12	3	12	16	6	11	19	15	9	12	12	16	14	9	18	13	1	3	6	6	7	11
EIF2B1	20	25	30	19	29	28	15	26	20	30	19	30	24	30	15	20	15	21	26	20	26	18	27	26	13	13	19	11	22	20	30	20	23	18	21	22	25	28	22	13	24	20	24	12	6	13	16	19	10
ENO3	1	2	2	10	5	3	4	2	6	3	4	4	2	2	4	4	4	8	4	4	3	6	8	6	4	1	4	4	3	1	4	5	1	4	5	7	4	7	3	4	5	2	3	1	2	3	1	6	4
EPB41	0	1	1	0	0	0	1	2	3	1	1	0	0	1	2	0	0	1	0	0	0	1	2	0	0	1	0	1	1	2	2	0	2	0	1	1	0	0	0	2	3	0	0	0	0	0	0	0	0
FDPS	28	34	36	36	28	26	37	27	34	25	19	24	35	41	28	45	41	42	36	36	41	47	38	36	35	38	38	25	21	19	30	16	30	20	27	29	30	32	23	24	39	32	27	12	11	15	8	11	9
FHIT	0	1	2	2	0	0	1	2	0	1	0	0	0	0	0	2	2	0	0	3	0	0	0	0	0	0	0	0	0	0	0	0	0	1	1	0	1	0	1	0	0	0	1	0	0	0	2	0	0
FKBP8	0	0	0	0	0	0	0	1	0	0	0	0	0	0	0	0	0	0	1	0	0	0	0	0	0	0	0	0	0	0	0	0	0	1	0	0	0	0	0	0	0	0	0	0	0	0	0	0	0
FRK	0	1	0	0	0	0	0	0	0	0	0	0	0	0	0	0	0	0	0	0	0	0	0	0	0	0	0	0	0	0	0	0	0	0	1	0	0	0	1	0	0	0	0	0	0	0	0	0	0
FUCA1	4	3	7	5	2	2	3	4	7	3	10	7	10	3	7	7	4	4	3	3	7	8	6	3	5	4	5	5	7	5	5	5	6	0	7	3	2	7	7	3	7	6	5	5	1	2	0	1	3
FUCA2	102	137	100	104	99	120	122	111	116	100	115	125	108	97	125	84	73	111	108	119	74	112	101	84	101	110	123	97	123	87	111	98	111	106	125	104	94	121	104	113	102	120	109	55	54	57	49	90	62
FYN	0	1	3	1	0	0	1	2	0	1	0	0	0	0	0	1	0	1	1	1	0	1	0	0	0	2	0	0	0	5	0	1	0	0	0	2	1	0	0	1	1	2	1	2	0	0	0	0	1
GATA4	0	0	0	0	0	0	0	0	0	0	0	0	0	0	0	0	0	0	0	0	0	0	0	0	0	0	0	0	0	0	0	0	0	0	0	0	0	0	0	0	0	0	0	0	0	0	0	0	0
GDPD1	5	6	7	3	5	7	2	6	4	9	3	6	7	9	8	2	9	7	9	10	6	7	9	6	8	15	4	6	5	10	8	9	3	2	4	3	7	4	6	4	5	8	10	2	3	6	2	6	10
GOT1	0	1	0	0	1	2	0	1	0	1	0	0	0	1	0	0	0	0	1	0	0	0	0	1	0	0	0	1	1	0	0	0	0	0	0	1	0	1	0	0	0	0	0	0	0	0	0	0	1
GSTA3	0	0	0	0	0	0	0	0	0	0	0	0	0	0	0	0	0	0	0	0	0	0	0	0	0	0	0	0	0	0	0	0	0	0	0	0	0	0	0	0	0	0	0	0	0	0	0	0	0
GSTP1	33	34	31	23	37	19	22	39	24	15	38	31	34	26	39	23	25	30	22	26	20	30	23	24	23	26	29	23	24	21	14	19	29	21	23	24	34	20	26	26	24	23	24	14	12	18	10	15	18
GUCY1A2	0	0	0	0	0	0	0	0	0	0	0	0	0	0	0	0	0	0	0	0	0	0	0	0	0	0	0	0	0	0	0	0	0	0	0	0	0	0	0	0	0	0	0	0	0	0	0	0	0
HAVCR2	0	0	0	0	0	0	0	0	0	0	0	0	0	0	0	0	0	0	0	0	0	0	0	0	0	0	0	0	0	0	0	0	0	0	0	0	0	0	0	0	0	0	0	0	0	0	0	0	0
HNF1B	1	0	0	1	0	0	0	0	0	0	0	0	0	0	0	0	0	1	2	0	0	0	0	0	0	0	0	0	0	0	0	0	1	0	0	0	0	1	1	0	0	0	0	0	0	0	0	0	0
HSP90AB1	656	802	734	691	643	665	606	701	728	709	663	614	568	582	647	474	464	669	547	602	456	623	534	507	583	650	615	638	556	522	662	489	722	643	778	773	826	702	683	584	678	726	692	343	315	322	275	273	265
HSPA5	193	279	268	217	219	263	200	246	230	271	289	213	174	406	241	204	175	241	137	180	168	179	186	183	197	169	212	195	242	182	244	198	241	244	230	225	201	248	224	200	216	241	218	623	605	664	571	387	296
HSPBAP1	0	0	0	0	1	1	1	0	0	0	1	0	0	0	0	0	0	0	0	2	0	1	3	0	1	1	1	1	0	0	0	1	0	0	0	1	0	1	0	1	0	0	0	2	0	3	1	2	0
ICAM1	1	0	1	0	0	1	0	0	0	2	0	0	1	0	0	0	0	0	0	0	0	0	1	0	0	0	0	0	1	0	0	0	0	0	0	0	0	0	0	0	0	0	0	0	0	0	0	0	0
IFNGR2	29	38	42	33	28	45	38	37	43	35	41	48	32	26	43	44	32	34	40	33	31	46	47	29	36	28	40	41	33	27	30	28	42	28	51	31	34	32	38	33	43	35	40	26	20	20	16	22	30
IFRD1	5	10	7	10	7	14	7	6	7	6	8	5	6	8	8	5	7	10	10	10	4	6	3	6	11	4	7	2	4	6	11	4	8	5	7	6	4	6	3	6	7	3	11	5	5	9	2	6	8
IL10RB	0	0	2	2	2	1	0	2	2	0	0	2	1	2	2	1	1	2	0	2	2	0	1	0	3	2	1	3	3	0	0	2	5	2	4	1	3	4	3	0	1	2	1	1	1	0	0	1	2
IRF2	0	0	1	0	0	0	0	0	0	0	0	1	0	0	0	0	0	1	0	0	0	0	1	0	0	1	2	0	0	1	0	1	0	0	0	0	1	0	0	0	0	1	1	1	0	1	2	0	1
IRF9	0	0	0	0	0	0	0	1	1	0	2	0	0	1	0	0	0	0	0	2	0	0	0	2	0	0	2	0	0	0	1	0	0	0	0	0	0	0	0	0	0	1	0	0	2	0	1	1	3
KRT7	65	91	81	86	76	75	71	73	76	75	75	51	44	51	62	52	58	56	43	64	42	70	44	43	64	60	81	83	76	52	71	52	75	60	78	70	69	64	89	71	93	78	77	37	21	23	34	23	16
LAMP1	0	1	0	0	0	0	0	1	0	0	0	1	0	0	2	1	0	1	0	0	0	0	4	0	0	0	1	0	0	1	2	1	2	0	0	1	0	1	2	1	0	1	1	0	2	0	0	1	0
LATS2	4	2	6	4	4	4	2	2	6	1	1	5	6	7	4	4	2	0	3	2	4	7	1	5	2	6	6	2	0	1	4	3	3	2	4	0	3	2	3	3	5	1	2	6	4	2	1	0	2
LMNA	0	3	1	3	0	1	0	2	3	0	1	0	2	0	0	2	0	2	1	0	3	1	0	2	1	3	3	1	0	0	4	3	0	0	0	4	1	0	4	1	1	0	3	2	0	0	0	1	0
LOXL1	8	16	18	14	13	21	10	16	6	12	13	12	11	11	13	11	10	6	9	21	15	13	6	9	6	10	17	14	14	12	17	15	11	11	8	13	16	13	16	7	15	11	11	4	4	2	1	8	15
LPP	2	0	1	1	2	1	0	0	2	1	0	1	0	2	1	0	0	1	0	3	1	0	2	1	0	2	0	0	0	0	0	0	2	2	1	0	3	0	4	0	1	1	1	2	0	0	0	1	1
LRP10	15	18	24	13	14	17	11	17	18	20	11	23	23	23	30	20	23	21	21	29	14	30	8	21	21	26	19	21	16	12	17	16	13	23	12	20	25	15	20	11	16	18	24	10	11	12	5	18	15
LRPAP1	3	3	5	2	2	1	2	1	4	2	0	5	5	3	4	3	1	2	0	1	3	2	4	2	3	1	2	0	3	1	1	2	5	1	5	2	3	2	2	2	0	4	3	1	0	1	1	1	1
MAD2L2	119	127	114	96	110	115	96	135	115	109	124	83	76	69	103	62	77	93	89	82	56	96	69	72	89	108	124	81	71	79	97	77	117	99	111	98	90	102	113	82	88	115	100	59	52	62	61	83	56
MAP1B	0	2	6	2	0	1	2	2	3	0	3	5	1	1	3	1	0	3	2	4	1	1	4	1	3	1	2	2	0	1	1	5	0	4	2	1	4	0	1	2	0	1	3	2	1	0	2	0	1
MAP2K7	2	1	0	4	0	0	0	1	3	1	1	1	1	2	1	1	3	2	1	1	1	2	1	1	2	3	0	1	1	0	5	2	1	1	0	3	1	4	0	2	0	0	2	3	3	1	2	3	4
MAPK1	10	12	8	3	4	5	7	2	1	8	9	8	2	4	10	6	4	10	7	6	1	7	6	6	10	4	7	7	8	7	5	4	10	1	3	3	9	4	2	6	2	1	11	7	2	8	3	4	2
MAPK13	17	19	36	32	23	22	20	38	21	30	25	32	25	25	30	24	19	35	20	24	24	26	25	25	28	28	29	19	24	25	22	12	29	29	26	29	22	18	35	13	19	32	25	17	14	21	11	11	14
MAPK8	32	43	31	34	33	34	24	30	39	38	31	32	22	31	39	36	19	35	36	37	20	41	31	26	29	19	29	37	23	19	32	30	26	37	31	19	25	36	31	24	36	39	32	18	22	23	28	31	16
MAPKAPK2	9	13	13	5	14	11	6	7	10	14	12	9	9	5	11	10	6	10	9	10	6	7	10	9	11	13	13	9	5	8	12	13	9	13	12	10	7	16	8	10	12	12	7	6	10	8	5	12	7
NEU1	0	0	2	0	0	0	1	0	0	0	0	0	1	1	1	1	1	1	0	2	1	0	3	1	0	0	1	0	0	3	0	2	1	0	1	0	0	0	0	0	1	0	0	2	0	2	1	2	1
NFATC2	11	13	15	11	10	17	7	14	11	15	4	8	8	5	15	10	10	11	10	18	11	11	13	8	11	18	12	13	3	6	7	10	12	6	15	12	14	12	13	5	16	11	16	1	4	7	1	3	6
NFATC3	0	4	0	1	1	1	3	2	1	3	1	0	0	5	1	1	0	0	2	0	1	0	2	0	5	2	1	2	2	2	1	1	3	1	1	0	4	0	0	2	6	1	0	2	0	0	0	3	0
NFKBIA	14	19	12	9	14	13	15	10	15	20	8	19	22	20	16	13	14	14	20	11	11	10	16	9	20	14	19	11	11	17	15	17	23	7	18	6	18	19	14	11	18	10	10	32	17	15	14	10	5
NFKBIE	4	6	5	12	5	9	9	3	11	9	6	5	4	7	8	5	6	7	9	5	4	12	6	5	8	7	13	5	5	5	2	2	3	8	5	4	3	11	8	9	6	8	8	6	4	4	5	4	4
NR1H3	0	0	1	0	1	0	0	0	0	0	0	0	0	1	0	0	0	0	0	0	0	1	0	0	0	0	0	0	0	0	0	1	0	0	0	0	1	0	0	0	0	0	0	0	0	0	0	0	0
NR4A2	0	1	0	0	0	0	0	0	1	0	0	0	0	0	0	0	0	0	1	0	0	0	0	0	0	0	0	0	0	0	0	0	0	0	0	0	0	0	0	0	0	0	0	0	1	1	0	0	0
NR5A2	0	0	1	0	0	0	0	0	0	0	0	0	1	0	2	1	1	0	0	0	0	0	0	0	0	2	0	0	0	0	0	0	1	0	0	0	1	0	1	0	0	0	0	0	0	0	0	0	0
NRAS	0	0	0	0	0	0	0	0	0	0	0	0	1	0	0	1	0	0	0	0	0	1	1	0	1	0	0	0	0	0	0	0	1	0	0	0	0	0	0	0	0	0	0	0	1	0	1	0	1
NRP2	6	7	4	3	3	5	3	4	5	3	4	4	1	4	3	6	4	7	4	7	4	7	3	1	6	1	3	3	4	5	4	2	2	3	3	5	1	3	7	1	11	3	2	3	2	1	2	2	1
NSDHL	2	4	1	1	0	4	1	1	0	5	2	2	1	1	1	2	3	3	4	4	6	3	1	0	2	3	3	3	1	0	0	1	3	0	1	5	0	1	2	2	5	1	7	0	1	1	3	1	1
OGDH	0	0	0	2	6	1	3	2	0	1	1	3	2	1	4	0	0	1	1	1	1	1	1	3	2	2	5	1	0	3	3	3	3	0	1	1	2	1	1	1	3	2	2	2	0	0	1	4	2
PAG1	9	7	7	7	1	6	6	6	6	6	4	5	4	4	4	4	8	5	5	2	6	12	7	2	4	6	9	8	11	2	4	7	6	5	2	8	4	2	9	2	2	5	7	3	5	3	1	6	4
PAK4	3	2	3	2	1	2	0	5	1	1	5	1	2	3	2	4	4	1	0	1	1	2	4	6	3	1	4	1	1	2	4	1	0	1	1	1	0	1	2	5	1	1	1	2	0	1	2	0	1
PDHA1	138	160	157	136	110	128	113	108	132	127	169	128	104	101	143	86	108	135	131	139	106	144	100	86	153	126	130	147	122	99	129	95	162	109	153	152	122	133	118	122	97	134	141	69	83	87	62	103	89
PDPK1	4	7	1	1	2	1	3	2	0	0	5	3	2	1	2	2	1	3	3	3	2	4	3	4	0	1	2	2	3	0	3	0	0	2	2	0	2	2	0	4	0	4	1	1	2	2	1	1	1
PECR	1	2	1	4	0	2	2	2	1	3	2	2	0	1	1	2	1	1	2	0	0	1	1	1	1	5	0	1	0	1	2	3	0	3	2	1	0	1	0	0	0	2	1	0	0	0	1	0	0
PIP5K1A	3	9	2	7	2	3	4	5	4	2	4	2	0	4	1	1	2	3	3	7	4	1	1	3	3	2	2	3	4	2	4	2	4	2	1	6	0	1	2	4	3	5	2	1	2	0	1	3	2
POFUT2	1	3	3	1	3	1	0	4	3	1	3	2	4	3	4	2	3	5	4	0	2	4	5	1	5	4	2	4	1	4	2	2	4	1	5	2	4	4	3	1	4	3	5	1	3	2	3	2	0
POLD3	0	1	0	0	0	2	0	4	0	1	1	0	0	0	0	0	0	0	1	0	0	1	0	0	3	0	2	0	0	0	1	0	1	1	2	0	1	1	0	0	2	0	0	0	0	0	1	0	0
PORCN	0	0	0	0	0	0	0	0	0	0	0	0	0	0	0	0	1	0	0	0	0	0	0	0	0	0	0	0	0	0	0	0	0	0	0	0	0	0	0	0	0	0	0	0	0	0	0	0	0
PPARGC1B	6	16	4	9	6	8	1	8	11	10	11	5	5	4	6	3	9	11	4	5	4	3	9	3	7	5	5	4	10	4	3	6	5	7	1	4	3	10	8	3	4	3	5	5	1	4	1	2	5
PPP2R1B	12	22	21	17	18	12	15	26	24	15	19	16	8	13	16	7	18	8	20	19	13	6	19	19	12	15	22	19	15	12	21	9	15	10	19	13	26	23	19	12	18	17	13	8	5	5	2	8	8
PPP3P	81	96	96	65	105	70	59	76	92	86	91	69	57	58	58	53	47	50	66	67	41	90	62	57	69	68	67	56	58	63	71	57	84	69	92	92	76	84	69	64	71	80	70	23	41	18	22	61	52
PPRC1	6	5	2	3	5	6	5	3	2	1	3	3	2	5	5	1	3	2	3	3	5	4	5	3	5	2	5	1	2	1	5	3	4	8	4	5	4	2	2	4	6	0	3	2	3	1	2	2	0
PRICKLE1	5	11	4	5	6	8	4	7	4	6	10	4	3	4	6	4	3	3	2	9	4	4	2	6	5	4	5	6	1	3	11	4	4	3	8	11	4	7	5	5	8	9	3	3	2	8	5	4	6
PRKAA1	17	22	31	16	22	20	14	24	13	18	18	15	14	19	19	15	10	24	14	22	21	14	14	20	18	11	13	13	11	19	20	10	23	22	18	16	15	23	20	10	25	23	17	10	13	14	7	9	5
PRKAA2	1	7	2	1	3	2	0	2	1	4	2	2	2	1	0	4	4	5	1	0	2	3	3	3	2	2	7	3	1	2	3	2	0	2	5	1	0	2	2	4	3	6	1	0	0	1	1	2	5
PRKAB1	0	0	2	1	1	1	1	0	2	4	2	0	2	2	1	2	0	3	4	3	0	1	1	0	3	4	1	2	1	0	1	0	4	1	3	1	2	2	2	1	1	1	1	2	2	1	1	2	0
PRKACA	6	2	5	3	1	5	5	8	3	7	7	4	5	2	7	3	2	2	4	5	2	2	2	3	4	4	6	6	2	4	4	6	6	3	3	4	4	3	6	5	4	9	7	1	4	0	2	3	0
PRKAG1	1	4	1	2	2	0	1	2	2	1	2	2	2	3	0	0	1	2	0	0	1	1	2	0	2	1	3	1	4	1	2	1	3	1	1	1	0	1	0	1	0	3	1	1	0	0	2	1	0
PSMB9	0	0	0	0	0	0	0	1	1	0	0	0	0	0	1	0	0	1	1	0	0	0	0	0	1	1	0	0	0	0	0	0	0	1	0	0	0	0	0	0	0	0	0	0	0	0	0	0	0
PTK7	0	0	0	1	0	2	2	0	2	1	0	1	1	0	1	1	0	0	0	0	1	0	1	0	1	0	0	0	1	1	1	0	0	0	1	3	0	0	0	0	0	1	0	0	0	0	0	0	0
PTP4A1	2	2	4	0	3	7	5	6	1	7	3	4	5	6	8	3	5	3	3	10	4	5	1	0	3	0	4	4	2	2	9	2	5	4	3	3	3	2	3	8	1	6	1	1	2	6	6	0	1
PVRL4	0	0	0	0	0	0	0	0	0	0	0	0	0	0	0	0	0	0	0	0	0	0	0	0	0	0	0	0	0	0	0	0	0	0	0	0	0	0	0	0	0	0	0	0	0	0	0	0	0
RAB7A	100	113	117	92	80	105	88	105	108	99	106	99	109	121	137	72	71	113	112	121	99	112	113	78	98	118	92	74	82	73	101	76	86	80	126	114	80	121	120	77	100	82	107	51	53	62	81	68	59
RAD23B	20	23	19	10	17	24	13	22	17	13	22	20	19	18	20	6	12	26	14	26	11	19	9	21	15	25	24	17	17	20	17	10	24	12	20	23	17	22	26	14	15	15	14	15	15	9	13	11	9
RAD51D	0	0	1	0	0	0	0	0	0	0	1	0	0	0	0	0	0	0	0	1	0	0	0	0	0	1	0	0	0	0	0	0	0	1	0	0	0	0	0	0	0	0	0	0	0	0	0	0	0
RAP1A	4	5	4	4	3	7	0	4	2	5	3	0	2	2	3	4	2	3	1	3	2	6	4	4	2	2	3	11	2	2	5	3	5	3	3	3	2	2	6	6	3	6	6	5	2	2	0	2	3
REL	0	1	0	0	0	0	1	2	1	1	0	0	0	1	0	3	0	0	0	0	0	4	1	0	0	1	0	0	0	0	0	0	1	2	2	0	0	0	0	0	0	0	0	0	0	1	0	0	0
RHEB	19	32	31	23	24	27	25	29	27	30	18	17	21	22	31	15	17	23	25	19	22	28	14	17	26	22	27	22	20	16	16	18	29	16	22	15	23	20	26	27	19	20	33	23	19	17	11	21	13
RNF128	3	9	3	4	0	3	6	2	5	4	3	5	4	6	2	5	5	5	3	7	3	2	4	7	8	4	5	5	2	3	6	2	2	1	2	2	3	2	4	2	4	2	3	1	1	2	1	6	10
RNF168	42	44	37	25	29	28	32	34	31	23	25	26	21	21	33	26	16	21	31	31	16	24	23	15	29	23	32	28	26	18	26	23	26	30	20	33	30	29	30	28	24	20	19	11	13	13	11	24	14
RORC	0	0	0	0	0	0	0	0	0	0	0	0	0	0	0	0	0	0	0	0	0	0	0	0	0	0	0	0	0	0	0	0	0	0	0	0	0	0	0	0	0	0	0	0	0	0	0	0	0
RPA3	27	40	32	32	18	29	19	31	24	28	21	28	21	22	19	18	27	23	17	20	18	29	14	25	35	18	31	35	25	21	39	24	36	30	19	29	30	26	24	26	40	36	27	12	7	15	17	18	13
RPIA	0	1	0	4	1	3	2	0	1	3	3	0	3	0	1	1	0	5	0	0	1	2	2	2	1	0	1	2	0	1	0	1	1	1	0	2	0	1	3	0	4	1	2	1	0	3	0	1	1
RPS6	364	521	406	347	360	403	374	432	400	342	393	400	359	347	433	318	298	454	385	368	333	367	387	310	364	352	367	376	355	278	406	301	403	360	391	369	383	426	382	345	404	384	379	228	252	266	245	328	312
RRAS	1	1	0	0	0	0	0	0	0	0	0	0	0	0	0	0	0	0	0	0	0	0	3	0	0	0	0	0	0	0	0	0	0	0	0	0	1	0	0	1	1	0	0	0	0	0	0	1	1
RXRA	0	0	0	0	1	1	0	0	0	0	0	0	0	0	0	1	1	0	0	0	0	1	0	0	1	0	1	2	0	0	0	0	0	0	1	0	0	1	0	0	1	0	0	0	1	0	0	0	0
SATB1	0	0	0	0	0	1	0	2	1	0	0	1	3	1	0	1	0	0	0	0	1	0	1	0	1	0	1	1	1	1	1	1	2	1	0	0	0	0	0	1	2	2	0	0	0	0	1	1	0
SDHB	253	318	321	273	299	304	260	302	354	292	316	268	257	243	245	227	193	277	263	296	199	258	230	214	280	260	266	283	230	221	277	215	286	280	332	306	248	302	277	268	280	291	288	199	178	182	177	239	185
SERPINC1	0	0	0	0	0	0	0	0	0	0	0	0	0	0	0	0	0	0	0	0	0	0	0	0	0	0	0	0	0	0	0	0	0	0	0	0	0	0	0	0	0	0	0	0	0	0	0	0	0
SESN1	0	0	0	0	1	0	0	0	0	1	0	0	0	0	0	0	0	0	0	0	0	0	0	0	0	0	0	0	0	0	0	0	0	0	0	0	0	0	0	0	0	0	0	1	0	0	0	0	0
SGK1	0	0	2	2	0	1	0	0	2	2	1	1	0	1	0	1	1	2	1	2	0	2	0	2	1	1	0	0	1	2	1	1	3	2	3	0	0	1	2	1	1	0	4	0	0	2	1	0	1
SHC1	0	0	1	0	0	1	0	0	0	0	0	1	0	0	0	1	0	0	0	0	0	0	0	1	0	0	1	1	0	0	0	3	0	0	0	0	0	1	1	1	0	0	0	0	0	0	1	0	0
SLC27A2	1	3	1	1	0	0	3	1	0	2	2	0	1	2	0	1	3	3	2	2	0	1	2	0	1	1	1	2	3	1	0	0	2	1	1	0	0	3	2	0	4	0	2	1	0	0	0	0	2
SLC39A6	0	3	5	2	2	0	1	1	3	2	3	2	2	1	2	4	0	4	2	1	3	6	1	0	1	2	1	4	0	1	1	1	4	3	6	0	3	4	1	5	2	1	0	2	3	1	0	0	1
SMAD1	1	2	5	5	1	5	7	10	3	4	1	3	2	1	4	3	1	2	1	5	5	3	4	8	3	2	1	3	2	3	3	0	2	2	6	2	4	5	2	1	2	0	2	3	2	2	1	2	4
SMAD3	4	4	6	5	6	2	5	9	5	4	6	4	5	6	4	1	3	8	6	9	4	2	8	0	8	5	10	5	5	5	3	9	7	4	4	2	8	0	5	11	3	8	5	0	3	0	0	0	0
SNAP23	187	249	202	202	198	187	169	178	209	202	182	237	235	232	217	197	169	254	210	256	178	217	183	173	202	188	243	174	166	143	200	175	231	174	206	200	183	168	202	162	217	188	207	102	95	99	91	214	165
SNTA1	1	5	6	2	3	3	0	2	1	7	3	4	2	3	4	3	4	0	3	2	1	0	1	1	1	3	0	1	1	3	5	4	1	3	0	2	3	1	2	0	0	2	0	1	0	2	1	1	1
SPG7	0	0	0	0	0	1	0	1	0	0	0	0	0	0	0	0	0	0	0	0	0	1	0	0	0	0	0	0	0	2	0	0	0	0	0	0	1	0	0	0	0	0	2	0	0	0	0	0	2
SQSTM1	8	8	6	8	11	8	8	12	9	8	6	29	20	32	25	20	17	38	17	26	22	27	14	22	18	23	14	14	9	4	12	7	7	12	3	7	7	10	6	5	4	7	6	23	25	33	18	30	17
SRF	0	0	0	1	0	0	0	0	0	0	1	0	0	0	0	0	0	0	0	0	2	0	0	0	0	0	0	1	0	0	0	0	1	1	0	1	0	0	0	0	0	0	1	0	0	0	0	0	1
ST3GAL2	1	0	2	0	0	0	1	1	3	1	1	1	1	0	1	2	1	0	3	1	0	0	0	1	3	0	0	1	1	2	2	1	1	0	1	2	1	2	1	1	1	2	0	1	0	0	0	1	1
STK3	1	0	0	2	0	0	1	1	0	0	1	1	0	1	0	0	0	2	1	1	0	1	0	1	0	1	0	1	0	0	0	2	0	1	0	0	0	0	0	0	0	0	0	0	0	0	0	0	0
SUCLG1	72	96	70	52	64	63	52	74	77	65	69	64	48	46	57	51	50	76	57	57	49	67	57	59	68	62	69	64	67	50	70	51	81	62	80	53	59	82	65	66	58	71	67	41	33	42	29	51	35
TALDO1	6	8	14	9	10	6	6	6	6	10	3	5	15	19	9	9	12	12	7	11	13	5	10	6	11	4	8	8	5	5	11	3	12	12	7	12	7	9	10	8	8	10	16	7	8	2	7	8	14
TEAD2	1	1	2	0	1	0	1	0	2	0	1	2	1	1	0	6	0	1	1	1	1	0	2	1	1	0	0	0	2	2	0	1	1	1	0	2	1	2	1	1	0	4	0	2	0	0	1	0	1
TEAD4	1	0	0	0	1	0	0	0	0	0	0	0	0	0	0	0	0	0	0	0	0	1	0	0	0	0	0	0	0	0	1	0	0	0	0	1	0	0	0	0	0	0	0	0	0	0	0	0	0
TFDP1	33	37	28	27	31	32	30	37	37	34	26	16	18	8	25	17	16	30	18	27	16	18	22	17	28	30	28	24	22	20	32	24	36	32	28	32	30	24	28	20	30	30	31	11	3	13	6	8	7
TGFBR1	1	0	0	0	1	0	1	1	0	1	0	0	1	1	0	0	1	0	0	0	0	1	0	1	0	0	0	1	0	0	1	1	0	2	1	0	0	0	1	0	1	0	1	0	1	1	0	4	0
TGM2	3	9	4	4	2	5	3	4	2	5	0	6	2	2	6	5	5	3	7	6	9	3	4	3	4	4	3	3	4	1	4	2	2	4	6	5	4	6	7	0	4	4	1	3	0	1	2	2	1
TMEM57	3	8	2	0	1	6	7	3	2	5	7	4	4	7	4	3	1	2	2	2	1	7	5	3	8	2	3	2	4	7	4	4	2	2	5	4	1	3	3	0	2	4	2	1	0	1	2	8	5
TNFAIP3	0	0	0	0	0	0	0	0	0	0	0	0	0	0	0	0	0	0	0	1	0	0	0	0	0	0	0	0	0	0	0	0	0	0	0	0	0	0	0	0	0	0	0	0	0	0	2	0	1
TNFRSF14	1	2	1	0	2	3	0	2	5	2	1	0	0	2	3	2	3	1	0	3	2	3	3	1	1	3	1	4	4	1	1	4	2	3	3	3	1	2	1	3	1	4	6	1	0	0	1	0	0
TNFRSF21	9	10	10	8	8	15	8	10	12	5	19	12	13	15	24	12	12	18	10	15	11	16	13	22	15	5	12	17	12	4	9	10	10	13	17	7	17	13	17	21	14	18	12	6	7	1	2	4	4
TNNI3	15	27	30	18	14	31	23	18	22	25	14	28	20	23	23	9	15	29	24	30	18	18	18	11	23	17	23	24	28	22	36	20	29	28	34	17	22	25	27	29	33	18	19	8	17	5	6	15	28
TOLLIP	1	0	5	0	3	3	2	4	2	3	3	4	7	0	2	1	1	2	0	4	6	3	2	1	1	5	1	2	1	2	2	4	1	2	7	3	3	4	3	0	2	1	3	0	2	5	4	1	2
VEZT	25	42	48	36	26	30	36	38	31	33	23	47	38	30	49	36	23	49	33	48	36	35	29	34	35	51	39	34	46	24	51	33	47	39	43	34	28	39	50	44	28	28	50	32	29	27	24	26	21
WASF1	3	4	4	1	1	1	3	2	0	2	3	3	2	2	7	2	2	4	4	2	2	2	2	3	4	3	2	2	1	2	4	0	2	1	1	2	1	4	1	5	1	2	3	1	1	0	4	0	1
WASF2	2	1	1	0	0	3	1	0	4	0	1	0	2	1	0	0	2	0	1	0	0	1	1	1	0	1	0	0	0	0	0	0	1	1	0	0	1	0	1	0	0	1	1	0	1	0	1	0	0
WIPF1	0	0	0	1	0	0	0	0	0	0	0	0	0	0	0	0	0	0	1	0	0	0	0	0	0	0	0	0	0	1	0	0	0	0	0	0	0	0	0	0	0	0	0	0	0	0	0	0	0
WWTR1	97	137	113	117	114	134	73	110	117	141	115	126	113	110	152	108	99	120	124	136	113	105	122	99	111	117	124	103	97	75	108	107	108	103	119	77	98	104	97	98	109	103	131	65	21	30	37	30	25
YWHAQ	71	98	125	87	91	101	80	114	103	112	88	101	108	82	103	78	66	120	97	91	78	75	82	83	81	104	87	76	81	86	104	66	107	85	118	98	93	101	91	108	87	95	97	42	28	45	53	50	44
ZDHHC14	7	6	6	5	6	4	5	3	7	3	4	3	7	7	10	5	3	9	3	1	3	8	2	4	1	8	5	3	1	6	3	4	5	8	10	5	6	5	4	6	7	5	8	3	0	5	0	3	2
ZDHHC18	11	15	8	12	13	8	12	10	8	13	16	8	12	12	9	19	7	10	9	9	10	10	5	8	12	11	9	4	11	14	9	9	13	9	15	7	13	12	17	11	16	10	13	8	3	5	4	8	10
ZFP91	21	27	19	21	20	21	16	22	24	25	36	25	21	9	19	11	17	28	21	23	10	19	15	16	12	22	22	26	18	18	21	13	20	15	28	27	26	18	16	22	20	14	15	19	10	8	16	22	11
ZYX	6	18	16	7	16	10	13	8	12	16	14	10	12	17	16	9	6	14	16	12	4	14	12	16	13	13	10	13	11	8	20	4	10	8	11	14	13	11	15	10	16	16	13	15	7	6	10	7	6
ABCG2	0	0	0	2	0	0	0	1	0	1	0	1	1	0	1	0	0	0	1	0	0	0	1	0	0	1	1	0	0	0	2	0	2	0	2	1	2	2	1	1	0	1	3	0	0	2	0	2	0
ACAA2	13	12	14	8	12	10	6	10	12	6	9	13	11	6	17	7	9	16	11	8	3	16	10	6	17	12	7	15	15	4	7	18	17	9	16	13	13	19	12	12	15	9	11	5	4	6	5	9	3
ACADSB	9	3	4	5	3	7	4	7	5	4	3	6	6	8	9	6	4	2	3	4	3	8	5	6	3	10	4	3	5	3	5	1	4	6	7	3	4	7	4	4	2	8	7	1	1	1	2	5	4
ACOX1	63	85	57	57	73	57	57	56	56	70	47	65	82	52	66	54	46	67	61	77	54	53	51	51	64	55	52	63	45	30	56	48	62	66	47	40	58	75	62	63	65	56	59	17	13	22	12	43	39
ACOX2	8	10	12	15	10	9	11	14	14	8	8	12	19	16	17	11	8	12	22	11	14	15	12	10	17	10	17	12	15	11	9	12	13	12	13	17	11	17	8	10	16	10	9	1	3	3	10	3	2
ADA	0	0	1	0	3	1	0	1	0	0	1	1	0	1	0	0	0	0	0	0	0	1	0	0	1	1	0	1	0	0	1	0	0	0	0	0	1	0	0	0	0	1	1	0	0	0	1	0	0
ADAR	94	104	85	80	97	91	86	102	84	91	86	77	87	66	104	85	61	69	74	87	59	82	55	82	72	77	84	74	79	78	84	48	101	77	92	81	82	87	100	81	98	83	78	33	50	50	40	48	40
AKR1B1	5	5	7	3	4	6	4	4	4	4	3	5	7	6	7	3	6	7	7	7	9	3	3	2	2	2	7	4	3	6	3	1	7	6	2	4	4	7	5	2	4	4	2	5	2	6	2	5	4
AKT1	127	142	163	150	146	118	126	152	160	113	116	83	99	90	119	73	67	109	75	120	68	116	67	98	108	116	115	116	103	110	141	89	144	122	150	135	113	131	153	112	120	133	138	63	30	49	41	47	51
AKT2	7	8	9	7	9	8	4	8	2	7	2	3	8	4	5	4	4	5	6	7	3	3	6	4	5	13	6	3	4	4	8	2	9	7	8	5	6	6	8	5	3	6	7	2	0	2	2	3	5
AKT3	41	54	58	39	53	40	54	59	47	51	40	38	34	38	52	39	21	38	55	45	35	42	36	33	48	43	44	41	34	36	31	29	50	27	41	46	33	54	55	48	47	53	43	19	14	16	14	28	25
AMOTL1	0	0	0	0	0	0	0	0	0	0	0	0	0	0	0	0	0	0	0	0	0	0	0	0	0	0	0	0	0	0	0	0	0	0	0	0	0	0	0	0	0	0	0	0	0	0	0	0	0
AMPD3	1	1	0	0	0	0	0	0	0	0	2	0	1	0	0	0	0	0	0	0	0	0	1	0	0	0	0	0	0	1	0	0	1	0	2	1	1	0	0	1	2	0	0	0	0	1	0	0	1
ANAPC2	0	1	0	0	0	1	0	1	0	0	0	1	0	0	0	0	0	1	0	0	0	0	0	0	0	0	0	0	0	0	1	0	1	0	1	0	0	0	1	0	1	0	0	0	1	0	0	0	0
ANXA4	46	53	57	52	48	47	55	59	50	40	64	63	66	51	71	40	40	62	50	35	53	54	52	47	53	53	65	40	45	46	46	40	49	51	57	42	49	58	40	45	44	67	54	26	43	27	29	64	64
ANXA5	46	54	49	38	56	49	36	47	62	50	61	49	47	47	65	48	33	60	48	63	50	58	42	51	52	41	53	49	44	31	47	34	45	59	48	54	49	46	49	37	46	50	40	46	13	34	34	23	29
ARRB1	43	78	56	50	65	68	48	54	62	60	62	78	63	60	80	54	51	67	50	46	51	65	56	53	60	60	69	74	59	38	69	56	60	63	69	73	64	73	60	47	67	63	67	19	10	14	14	30	46
ATG4A	1	2	0	0	0	0	1	0	1	3	0	1	1	1	3	1	2	1	0	2	2	2	4	3	0	0	0	2	2	1	1	3	2	2	1	3	2	1	2	2	3	0	2	1	4	0	0	0	0
ATG4B	3	10	4	4	3	5	5	5	3	4	4	9	9	3	5	5	6	5	8	7	8	5	4	4	2	8	6	2	2	1	3	1	10	3	4	4	5	5	1	4	4	3	2	4	3	0	3	2	3
ATG4C	3	6	5	6	0	3	0	1	4	3	6	5	1	3	7	5	5	4	6	3	2	4	3	0	7	5	3	4	2	2	3	3	7	5	2	3	4	4	7	3	5	1	6	3	2	0	1	0	2
ATG7	0	1	1	3	1	1	3	2	1	1	1	0	0	1	1	1	0	1	1	0	0	2	2	1	1	1	3	2	1	1	2	2	0	1	0	0	1	3	1	0	0	1	1	2	0	0	0	0	0
ATG9A	0	1	0	0	0	1	1	0	0	0	0	0	0	0	0	0	0	0	0	0	0	0	0	0	0	0	0	0	0	0	0	0	0	0	0	1	0	1	0	1	0	0	1	0	0	0	0	0	0
BAIAP2	3	2	2	2	3	1	5	4	5	2	7	2	5	4	4	4	1	3	0	4	6	5	0	3	0	2	4	3	4	3	5	1	6	2	4	1	2	1	1	4	4	5	5	0	5	4	2	5	1
BECN1	0	1	3	0	2	0	4	2	2	0	3	3	1	0	2	2	3	3	4	2	0	1	2	0	3	0	1	4	0	0	0	3	3	1	1	2	1	0	1	4	3	2	3	0	0	0	2	1	0
BMP1	27	29	19	21	24	21	25	23	17	26	16	26	22	21	31	21	17	19	19	18	17	31	16	16	25	19	18	28	17	12	26	27	26	26	23	21	29	20	24	18	17	29	22	10	8	6	4	12	20
BMPR1A	0	1	2	1	2	3	0	1	0	0	3	1	0	2	1	0	0	2	0	0	2	0	1	0	0	0	0	0	2	0	1	1	1	2	0	0	2	0	2	0	0	1	1	0	0	0	0	2	0
BMPR2	2	1	1	2	3	3	0	2	0	0	1	1	2	0	2	1	2	2	1	0	0	1	2	2	0	1	0	1	0	0	5	1	2	0	1	1	0	2	2	2	0	2	1	2	0	1	0	0	2
BNIP2	45	65	79	64	59	56	57	67	56	59	53	62	53	51	59	33	27	51	64	49	49	38	41	37	48	44	60	37	33	37	71	28	43	55	56	47	44	47	67	48	43	56	58	31	30	30	31	37	31
BTK	0	0	0	0	0	0	0	0	0	0	0	0	0	0	0	0	0	0	0	0	0	0	0	0	0	0	0	0	0	0	0	0	0	0	0	0	0	0	0	0	0	0	0	0	0	0	0	0	0
CAP1	3	5	7	5	6	3	6	7	3	4	4	4	3	3	7	4	3	8	3	1	5	9	2	6	4	2	6	4	3	3	5	2	2	0	4	2	4	8	4	6	2	2	2	2	7	3	2	2	2
CCNC	40	37	35	33	45	36	16	30	35	31	40	26	31	24	33	23	23	24	31	38	21	31	30	25	25	26	37	29	41	15	28	25	25	35	37	29	27	44	26	31	38	29	21	11	14	11	14	16	21
CDC27	2	3	4	1	2	4	3	4	2	1	3	3	2	2	1	0	2	4	2	3	3	1	3	4	3	7	4	11	3	3	3	1	3	2	6	6	4	4	4	2	6	2	1	5	3	0	0	0	1
CDC6	133	198	163	172	152	176	144	160	150	161	149	97	100	74	107	92	98	127	104	131	110	146	94	98	131	159	142	151	119	116	148	106	173	158	155	182	141	137	155	143	134	167	160	95	82	100	84	77	62
CDK7	13	13	12	11	7	10	13	4	8	11	7	10	14	8	18	9	12	11	8	6	5	12	11	9	12	9	9	3	12	5	10	7	9	12	10	13	10	6	15	8	5	4	14	7	11	12	12	3	1
CDK8	0	0	3	0	1	2	0	0	1	2	0	1	2	1	1	1	2	0	0	3	0	2	1	0	1	0	0	1	3	1	2	4	0	0	2	1	0	1	3	1	2	2	2	0	1	0	2	1	0
CEL	1	0	0	1	1	1	0	0	0	1	0	1	0	0	1	0	0	0	1	0	1	1	1	0	0	0	0	0	0	1	2	0	0	0	1	0	0	1	0	0	0	1	1	0	0	0	1	0	0
CHEK2	0	1	1	3	0	0	2	3	2	1	2	2	0	1	0	0	1	1	1	0	2	3	3	0	2	4	1	0	1	0	0	2	1	1	1	1	5	3	3	2	0	1	0	1	1	2	0	1	1
CPT1C	17	11	19	13	14	16	12	16	13	6	10	16	9	6	15	6	12	7	11	20	8	15	9	8	10	12	14	7	9	11	18	15	9	11	8	6	11	8	11	13	10	14	8	2	2	5	2	9	7
CS	44	61	45	27	24	30	30	37	40	27	26	29	36	24	24	12	19	33	33	30	20	30	25	25	32	29	22	27	27	17	35	21	29	29	32	36	29	41	20	22	40	41	34	11	15	22	8	5	12
CSK	0	0	0	2	1	0	0	0	0	0	0	0	1	0	1	0	0	1	0	0	0	2	0	0	0	1	1	0	0	0	0	0	1	1	1	0	0	0	0	0	0	0	1	2	0	0	0	3	0
CSNK1E	16	15	17	11	8	7	21	20	15	11	18	15	8	13	19	14	9	14	14	12	12	18	18	16	14	11	18	11	15	8	15	17	17	18	15	6	13	18	15	9	13	13	9	18	11	16	13	10	10
CSNK2A1	50	58	49	46	53	46	57	47	77	56	59	39	44	48	63	38	39	50	37	50	40	48	46	45	39	45	57	42	53	37	45	32	47	46	47	50	31	55	50	41	51	52	30	42	46	38	37	51	38
CSNK2A2	0	0	0	0	0	0	0	0	0	1	0	0	0	0	0	0	0	0	0	0	0	0	0	0	0	0	0	1	0	1	0	0	0	1	2	0	0	0	0	0	0	0	1	0	0	0	0	0	0
CTNNB1	18	40	20	25	33	16	21	35	26	23	18	31	28	29	21	15	23	18	20	12	15	23	26	16	21	20	28	19	16	20	24	19	27	18	23	23	23	24	25	23	21	28	23	10	7	9	7	16	8
CTNND1	42	46	45	33	31	31	32	40	42	29	36	45	39	31	43	46	18	38	36	43	26	35	39	35	17	37	27	42	40	22	37	35	35	35	35	38	31	32	34	29	25	31	36	13	18	16	14	19	23
CUL3	40	56	48	47	44	27	55	43	39	28	50	30	34	40	41	28	23	42	57	43	35	45	27	39	30	46	47	32	41	24	46	19	42	40	40	36	40	34	61	38	38	40	33	9	17	18	12	20	25
CYLD	0	0	0	1	0	0	0	0	0	1	0	0	0	0	0	0	0	0	2	1	1	1	0	0	0	0	0	0	0	0	0	1	0	0	0	0	0	0	0	1	0	0	0	0	0	1	1	1	0
CYP4V2	0	1	0	0	0	1	0	1	0	0	0	1	1	0	0	0	1	1	1	0	1	0	0	0	0	0	1	0	0	0	0	1	0	0	0	0	0	2	1	0	0	1	0	0	0	0	0	0	0
DAB2IP	1	2	2	0	0	0	1	1	0	1	0	2	1	0	2	2	1	1	2	3	1	0	2	3	1	1	2	1	3	2	0	1	2	1	1	3	0	1	1	1	1	0	1	0	0	0	0	2	0
DBN1	36	48	59	43	44	62	58	49	46	42	47	55	51	48	49	37	35	60	40	45	41	61	54	43	41	55	47	48	55	36	63	31	49	38	65	60	46	56	47	50	56	52	39	19	26	20	24	26	30
DECR1	8	13	9	2	5	6	9	10	8	9	10	18	12	6	10	1	14	12	12	15	7	8	11	4	10	12	9	14	9	3	16	4	13	15	14	8	6	7	7	13	5	7	3	8	3	7	6	6	3
DLAT	20	21	15	19	21	19	17	18	12	22	18	13	19	14	14	11	9	25	22	17	5	13	10	12	14	17	22	8	12	3	13	14	17	23	17	15	12	12	25	12	23	21	20	10	5	8	4	9	8
ECH1	2	4	2	8	7	3	8	6	8	9	8	5	8	2	6	8	4	10	7	7	7	6	5	3	5	6	7	5	5	3	4	6	7	3	7	7	4	7	10	6	9	6	4	3	3	4	1	3	8
EDEM1	11	12	10	14	17	28	9	22	30	21	18	21	17	10	22	17	16	19	19	23	25	17	21	22	11	19	15	15	16	16	11	12	18	14	13	19	7	19	16	23	23	20	20	7	20	13	9	18	15
ENAH	3	9	7	7	9	10	4	6	9	4	3	5	3	4	4	5	6	3	11	4	5	3	5	4	12	6	9	3	7	8	5	4	6	8	6	6	6	5	4	7	7	7	4	7	1	3	3	4	2
ENO2	1	5	7	6	6	3	2	10	6	4	4	6	5	4	8	2	2	3	2	3	3	2	12	2	2	4	4	5	5	4	10	4	1	6	4	2	6	1	3	0	7	3	5	3	1	0	1	1	0
ERCC2	3	1	5	3	4	2	2	2	2	3	6	1	4	2	4	1	0	2	3	0	6	2	2	0	3	3	3	3	2	2	3	2	1	3	3	0	0	5	2	2	1	3	1	1	1	3	5	2	1
ERCC4	0	0	0	0	0	1	0	0	1	0	0	0	0	1	0	1	0	1	1	0	0	1	0	0	0	0	1	1	0	0	0	0	0	0	0	1	0	0	0	0	0	0	0	0	0	0	0	0	0
F11R	22	36	23	16	42	29	17	30	19	31	30	23	32	28	36	23	17	37	27	43	30	36	27	26	29	32	28	19	23	19	37	18	26	26	17	20	26	28	32	23	30	28	18	19	18	22	13	34	17
F2	0	0	0	0	0	0	0	0	0	0	0	0	0	0	0	0	0	0	0	0	0	0	0	0	0	0	0	0	0	0	0	0	0	0	0	0	0	0	0	0	0	0	0	0	0	0	0	0	0
FAT4	0	0	0	1	0	0	1	1	1	0	0	0	0	0	1	0	0	2	1	1	0	1	0	2	3	0	0	0	1	1	1	0	2	0	0	1	1	0	0	1	0	0	0	1	1	1	0	2	1
FBXW11	8	7	9	6	1	4	7	5	3	8	5	2	1	1	8	7	6	3	3	4	3	1	6	4	8	4	5	5	6	4	6	0	4	1	1	2	6	4	8	4	4	4	1	0	1	3	0	5	3
FGR	0	0	0	0	0	0	0	0	0	0	0	0	0	0	0	0	0	0	0	0	0	0	0	0	0	0	0	0	0	0	0	0	0	0	0	0	0	0	0	0	0	0	0	0	0	0	0	0	0
FH	147	162	143	168	147	139	153	149	166	177	178	131	118	100	133	91	103	112	156	139	97	139	92	115	130	134	147	135	138	102	150	107	176	138	170	176	122	166	133	119	158	150	156	65	58	57	55	62	60
GALNT1	1	3	4	0	2	3	0	1	1	1	2	0	0	3	0	1	1	2	1	1	0	1	1	0	0	2	3	1	0	0	1	0	1	2	1	0	3	1	1	1	2	0	0	0	0	1	0	0	0
GALNT10	15	15	23	12	12	13	14	23	19	11	13	12	9	10	17	12	11	13	9	20	15	16	20	10	21	10	23	20	23	6	18	16	27	13	22	16	20	17	18	13	12	25	17	7	4	8	0	15	9
GALNT3	4	7	12	6	5	3	5	8	7	6	11	1	8	4	4	6	3	6	4	3	3	2	4	3	6	2	6	5	4	4	5	3	4	7	6	6	6	4	9	4	6	4	6	2	4	3	2	3	1
GSK3A	50	57	56	54	61	51	39	53	49	53	48	47	42	41	64	36	38	59	46	73	35	52	46	47	67	56	52	58	53	31	49	39	47	41	46	50	42	55	63	57	44	64	48	41	19	40	22	27	26
GSK3B	19	38	36	25	17	24	16	20	22	19	17	19	30	20	19	28	16	29	24	28	18	24	21	22	23	33	32	26	24	16	20	19	18	24	22	17	21	19	31	17	19	23	26	13	15	10	9	17	16
GSR	43	46	42	45	60	49	34	54	55	46	41	54	43	53	66	38	38	44	64	59	45	54	38	36	44	50	56	34	39	33	55	37	41	48	41	44	35	47	60	45	46	40	41	22	24	24	20	30	35
HDAC1	8	11	5	5	7	3	5	6	4	4	7	9	4	7	6	2	5	10	8	6	5	11	3	5	4	6	4	8	1	4	4	9	7	3	5	8	2	11	1	8	5	5	6	7	0	2	1	10	4
HEXA	0	1	1	1	0	0	0	3	0	0	3	0	1	1	1	1	0	0	1	0	1	0	1	1	1	0	1	3	0	0	1	0	0	1	0	0	0	2	0	1	2	1	0	1	0	1	0	2	0
HEXB	31	34	31	27	24	24	21	24	22	29	32	27	22	40	40	11	35	29	21	43	18	35	21	20	26	27	34	25	32	22	19	25	16	25	22	31	20	34	24	30	26	24	32	17	19	19	23	21	28
HIF1A	11	1	11	9	7	6	5	10	5	3	9	7	4	5	10	4	3	8	5	10	8	15	8	9	12	7	8	8	6	5	9	4	7	3	6	9	4	12	11	5	7	6	9	7	6	7	4	4	3
HIPK2	16	29	20	17	19	26	21	26	25	22	29	20	14	12	24	10	12	11	20	16	12	16	18	16	18	12	29	12	20	15	25	22	24	22	30	12	20	33	23	31	39	29	16	8	2	6	5	5	10
HMMR	62	82	77	69	53	72	58	78	63	87	64	24	43	36	46	40	29	59	47	54	36	56	33	35	57	56	69	49	55	52	56	41	59	49	70	45	69	66	82	59	61	67	61	26	13	21	27	12	8
IDE	5	4	0	3	3	2	3	5	3	5	2	5	2	4	4	0	2	3	2	4	1	3	2	4	3	2	3	6	4	4	4	1	1	0	4	2	3	4	2	3	3	3	6	1	5	1	5	1	3
IDH3B	0	0	1	0	1	1	0	1	0	0	0	1	0	0	1	2	0	0	1	0	3	0	1	4	1	2	0	1	0	0	1	2	0	1	2	2	1	0	0	1	2	1	1	0	1	2	0	0	0
IDH3G	6	13	8	4	6	9	10	11	12	9	8	7	9	4	13	10	8	4	7	9	11	14	8	7	4	5	6	8	9	6	7	10	8	7	11	11	10	8	4	7	10	3	5	5	9	4	7	3	3
IKBKB	3	8	4	4	2	2	3	2	2	2	4	2	5	1	0	5	5	2	5	1	2	0	5	5	1	2	6	3	1	3	5	2	1	3	4	1	2	1	3	3	0	2	1	0	3	0	1	1	4
IL13RA1	1	0	1	0	3	1	0	5	4	0	1	0	2	1	2	0	1	0	2	1	0	2	1	0	1	2	0	4	1	3	3	1	1	2	2	0	1	4	1	1	1	2	0	2	0	0	0	0	1
IL17RC	9	11	20	9	8	4	4	8	13	6	7	12	9	11	11	10	13	14	10	10	11	12	14	6	9	7	11	17	4	5	9	13	13	10	6	3	7	18	2	6	9	8	9	5	5	5	2	5	11
IL6ST	41	58	56	47	59	43	39	48	48	29	39	39	38	44	39	36	35	44	45	37	32	41	34	36	42	30	46	42	40	21	39	34	40	43	44	39	47	60	35	45	43	32	45	40	22	49	19	35	37
IRAK2	0	0	0	0	0	1	0	0	0	0	0	0	0	0	0	0	0	0	0	0	0	0	0	0	0	0	0	0	0	0	0	0	0	0	0	0	0	0	0	0	0	0	0	0	0	0	0	0	0
JUP	1	1	1	2	1	1	2	2	4	0	1	1	1	1	1	1	2	2	3	1	2	3	3	0	2	1	2	1	3	0	2	2	1	2	1	1	4	0	1	1	0	2	0	1	0	0	1	2	0
KPNA2	26	51	41	33	31	29	13	22	27	29	23	15	18	11	20	16	19	21	23	24	9	21	18	21	17	16	28	27	20	25	21	11	29	33	17	22	23	40	28	28	28	28	19	10	9	8	13	2	5
LAT2	1	1	2	0	0	1	0	0	0	0	0	1	0	0	0	0	0	2	0	1	0	0	0	0	0	0	0	0	0	0	0	0	1	0	1	1	1	0	0	1	0	0	0	0	0	0	1	0	0
LIMK1	1	5	8	4	7	5	5	5	2	7	6	4	13	6	6	3	5	1	5	8	1	6	5	4	8	7	6	5	2	3	4	2	2	2	14	7	3	5	7	3	6	6	3	3	0	2	3	3	7
LMNB1	59	52	61	55	39	57	39	54	61	39	61	28	27	24	32	16	22	30	33	27	17	30	24	24	39	43	36	46	43	30	47	31	58	58	57	51	37	48	49	50	51	49	43	3	11	9	7	5	9
LMNB2	16	13	11	14	18	9	7	8	6	14	15	6	10	4	6	5	9	12	4	10	7	1	7	5	6	8	10	10	11	10	13	9	15	13	8	14	12	12	11	6	17	14	12	1	2	5	3	2	4
LYN	6	6	4	7	4	3	5	3	7	6	3	7	6	9	13	4	10	5	6	7	4	4	5	7	7	4	6	5	2	3	3	1	8	8	8	5	7	3	7	6	4	5	7	5	1	3	2	2	2
MAP2K2	9	13	11	3	5	9	6	6	16	8	10	5	10	8	9	5	3	7	7	6	7	5	6	5	9	14	7	9	8	7	9	6	5	8	10	2	6	9	10	9	7	4	9	3	4	1	6	7	4
MAP2K4	0	0	0	0	0	1	0	0	1	0	0	0	1	0	0	0	0	0	2	0	0	1	1	0	0	0	0	0	0	0	0	0	0	0	0	0	0	0	0	0	0	0	1	0	0	0	0	0	0
MAP3K7	14	24	12	12	19	18	21	15	13	19	11	12	9	17	15	9	10	8	10	13	7	16	17	13	19	15	17	16	13	7	15	11	20	19	24	14	18	21	12	13	16	19	14	4	12	10	14	13	5
MAPK12	12	16	21	9	12	7	10	20	13	13	7	13	13	16	18	10	13	16	9	7	12	18	16	17	19	7	15	14	11	11	11	14	17	11	15	16	3	12	10	12	11	19	19	3	3	4	4	11	8
MCOLN3	16	12	16	12	9	7	8	10	17	13	6	15	17	6	12	12	14	15	11	11	12	10	7	13	19	12	19	7	8	8	11	11	21	9	8	9	12	16	8	4	13	11	11	2	8	8	3	18	13
ME1	148	218	177	176	175	174	151	185	186	214	156	230	202	242	246	183	145	212	198	195	168	175	158	143	177	174	178	160	154	117	184	155	211	163	164	171	155	166	183	179	185	201	172	64	77	65	70	130	87
MECOM	1	1	3	1	0	1	1	0	1	1	1	1	1	2	0	1	1	2	1	3	1	0	1	0	0	3	2	1	1	2	0	1	1	1	2	0	0	0	1	0	1	0	1	0	0	0	1	1	0
MGAT4A	0	0	0	0	0	0	0	0	0	1	2	0	0	0	0	2	0	1	1	0	1	0	0	0	0	0	1	0	0	0	0	0	0	0	0	0	1	1	1	1	0	0	2	0	0	0	0	0	0
MGAT4B	6	3	8	2	13	3	6	6	6	8	3	8	3	9	14	9	6	6	3	4	9	6	6	4	10	4	7	9	8	3	5	0	9	5	5	0	7	3	5	4	3	4	2	2	3	2	2	5	5
MLH3	143	150	172	153	158	125	134	156	150	153	124	160	136	132	152	115	158	144	138	166	110	158	118	143	152	139	142	132	141	131	164	132	223	130	168	139	172	173	155	141	168	163	136	49	85	73	69	97	93
MMP14	3	3	6	2	4	1	2	2	0	5	4	8	4	4	4	8	7	6	3	5	2	5	4	2	4	5	5	4	4	5	2	4	9	4	6	1	7	4	4	2	5	1	3	0	1	0	2	6	1
MMP15	2	0	0	2	1	2	2	0	2	2	5	2	0	4	0	1	0	2	2	0	1	2	0	0	1	4	3	1	0	0	2	0	5	0	5	0	0	3	3	0	0	1	0	0	2	1	0	0	1
MPP5	14	14	15	14	13	11	22	13	8	13	5	14	10	15	15	9	7	12	5	18	19	13	14	18	13	15	11	17	14	9	12	16	19	18	13	17	10	20	16	9	4	10	14	7	9	4	11	9	8
MPP6	29	35	32	28	36	34	29	24	24	42	30	27	18	19	28	21	20	25	22	40	18	22	41	24	25	22	39	29	22	18	33	18	24	23	29	35	28	42	20	37	29	25	23	14	10	12	10	15	20
MSH5	0	0	2	1	0	0	0	0	0	1	1	0	1	1	4	1	1	0	0	2	1	1	1	0	3	1	1	0	2	1	1	0	0	0	0	1	3	1	2	1	0	0	0	0	0	0	0	0	0
MSN	15	15	16	12	17	21	20	14	17	22	18	18	18	13	22	17	18	12	19	26	20	18	16	19	17	16	14	12	18	16	12	7	24	16	17	13	9	13	16	20	14	16	16	8	2	8	7	6	7
MTDH	45	52	49	49	36	38	32	38	49	44	56	38	49	38	45	34	28	46	32	31	25	48	41	20	29	35	39	48	44	33	50	26	42	48	47	48	40	55	45	39	50	56	44	19	40	32	23	52	46
NCOA6	0	0	1	0	0	0	2	1	1	0	0	1	0	0	0	0	0	1	0	0	1	0	0	0	1	0	0	1	0	0	0	0	1	0	0	0	0	1	0	0	1	0	1	0	0	0	1	0	0
NOD1	0	1	0	0	0	0	0	1	0	0	1	0	0	0	0	0	0	0	0	2	0	0	1	1	0	0	0	0	0	0	0	2	0	1	0	1	0	1	0	0	0	0	0	0	0	0	0	2	0
PARD3	25	36	41	27	27	32	17	41	29	30	21	31	34	29	31	28	21	28	25	32	24	29	22	20	30	26	27	29	22	27	35	14	23	22	25	31	40	26	29	33	23	26	36	25	34	21	26	24	21
PARVA	10	8	16	8	13	8	8	10	8	12	9	8	19	11	15	11	4	12	9	9	10	17	11	13	9	6	9	10	6	5	15	9	5	13	16	10	7	10	18	7	10	25	16	9	11	7	8	11	4
PARVB	0	3	2	2	1	3	1	1	1	4	1	1	0	2	4	2	0	1	4	5	2	5	1	1	2	4	4	3	0	0	1	3	1	4	0	2	3	2	4	1	3	1	2	4	2	3	5	2	1
PARVG	0	0	0	0	0	0	0	0	0	0	0	0	0	0	0	0	0	0	0	0	0	0	0	0	0	0	0	0	0	0	0	0	0	0	0	0	0	0	0	0	0	0	0	0	0	0	0	0	0
PES1	7	8	3	6	4	5	5	9	3	2	3	2	6	6	7	3	4	5	3	3	6	2	4	4	3	7	1	5	5	3	3	4	4	1	8	5	2	4	5	1	3	5	4	7	2	3	1	4	2
PGM1	0	0	0	0	0	0	1	0	1	1	0	0	0	0	1	0	0	0	0	0	0	1	2	0	0	0	0	0	0	0	0	0	0	1	0	1	0	0	0	0	0	1	0	0	0	0	0	1	0
PGM2	2	0	2	7	1	0	1	2	2	1	1	1	2	1	3	1	1	1	1	3	2	0	0	2	2	3	6	3	5	1	1	4	2	2	2	2	5	0	1	1	4	0	1	0	0	0	0	2	0
PIK3R5	0	0	0	0	0	0	0	0	0	0	0	0	0	0	0	0	0	0	0	0	0	0	0	0	0	0	0	0	0	0	0	0	0	0	0	0	0	0	0	0	0	0	0	0	0	0	0	0	0
PKP2	11	12	11	6	6	7	14	19	8	10	7	7	2	13	12	4	3	5	9	10	2	7	8	7	9	11	3	3	4	6	9	10	6	4	2	11	10	4	8	5	14	9	9	6	4	10	5	7	8
PKP3	0	0	1	1	1	0	0	0	0	0	0	0	1	2	1	0	0	1	0	0	0	0	0	2	1	0	0	1	1	0	0	0	1	2	1	1	0	0	1	3	0	0	0	0	0	0	1	0	0
PMS2	0	1	2	2	2	0	0	2	0	1	0	1	0	0	1	0	1	2	2	2	0	1	0	0	0	5	0	1	0	1	0	0	1	0	0	1	0	4	1	0	0	2	2	0	0	0	0	0	0
POU2F1	7	5	8	3	5	4	8	7	7	5	3	2	3	3	1	1	4	4	2	4	3	5	3	2	4	10	3	2	2	0	2	1	4	7	5	6	5	13	2	5	2	4	4	2	2	2	3	2	0
PPA1	748	868	847	753	765	831	714	837	760	864	777	609	567	477	645	513	493	629	609	591	436	692	518	556	659	709	735	663	600	536	713	510	738	674	714	813	576	730	718	672	729	703	649	482	426	455	458	391	401
PPP2R1A	0	1	0	1	0	0	0	1	0	3	1	2	0	0	1	0	0	1	0	1	0	0	0	0	1	0	0	0	0	2	0	1	1	1	0	0	0	1	2	2	2	1	1	0	0	0	0	0	0
PPP3CA	7	14	10	15	14	11	16	8	12	12	13	8	5	13	14	12	15	11	7	14	10	15	5	11	11	14	7	17	16	3	13	10	11	8	18	12	12	11	17	7	14	11	9	6	7	5	8	9	4
PRKAG2	4	8	2	2	4	1	3	3	2	3	2	2	1	0	3	2	4	0	2	5	1	2	2	4	1	0	2	2	7	1	2	4	2	2	2	2	2	0	3	3	1	1	2	4	0	4	0	1	2
PRKCSH	14	28	22	12	15	22	14	18	17	19	15	18	17	12	14	14	13	24	17	16	7	18	12	17	18	16	17	19	19	15	16	17	24	9	23	24	14	26	21	20	15	13	21	10	5	10	3	11	8
PRKCZ	10	10	7	13	11	9	3	14	14	12	8	11	13	8	7	10	15	9	5	5	10	11	10	6	9	10	8	5	9	5	7	7	10	7	9	6	11	9	9	8	6	7	11	5	3	8	13	6	4
PSD3	4	8	15	6	12	8	8	5	9	9	10	5	11	9	8	12	3	11	6	14	2	9	9	7	4	9	12	6	8	6	8	7	9	12	7	6	12	8	12	6	9	10	9	6	4	5	6	7	9
PTPN11	92	128	91	97	85	108	74	128	103	100	95	77	74	74	84	71	59	80	71	66	53	82	60	60	83	82	92	94	67	69	89	64	93	83	103	87	86	90	98	91	105	102	102	40	34	21	27	53	48
RAD17	0	6	2	0	2	2	2	0	4	0	3	0	2	0	3	0	0	1	2	3	1	3	2	1	0	1	2	3	4	1	0	1	1	3	0	1	0	6	0	1	0	0	1	1	2	1	1	2	3
RAD18	8	18	25	18	14	15	10	20	17	12	12	5	10	11	12	6	7	9	7	10	8	8	8	11	7	15	15	6	16	9	10	13	16	10	8	14	11	19	30	16	10	24	13	13	7	13	10	5	5
RBM39	8	8	11	12	7	5	9	10	7	9	10	6	4	6	8	4	8	10	10	16	7	9	5	2	7	8	10	6	4	7	10	6	7	6	6	6	10	10	8	5	8	5	7	8	8	6	7	9	9
RELB	0	1	0	1	2	0	1	0	1	0	2	0	0	1	0	0	0	1	0	1	0	0	0	1	0	0	1	0	1	0	1	0	2	1	2	0	2	0	0	1	1	1	1	1	1	0	0	1	1
RELT	1	0	2	4	2	4	1	2	2	1	0	1	0	1	1	1	0	3	1	1	0	1	0	0	1	3	2	0	0	1	2	0	0	1	3	0	0	2	0	2	0	2	0	0	1	0	0	0	1
RGS12	0	0	0	2	1	0	0	0	0	2	0	0	0	2	0	0	2	0	0	0	1	0	0	0	0	0	0	2	0	0	1	2	1	1	1	3	0	1	1	0	1	0	0	0	0	0	0	0	0
RIPK1	13	16	10	13	10	16	10	7	10	9	12	12	9	7	13	6	7	5	8	9	9	9	4	8	13	6	15	9	8	9	13	10	11	8	12	12	13	8	16	10	11	13	11	3	9	4	6	8	9
RIPK2	3	2	1	3	3	1	1	1	2	1	2	1	3	3	1	3	1	1	2	2	3	1	3	4	4	6	2	3	1	3	1	3	3	1	0	1	0	2	5	0	2	5	0	4	0	4	3	2	1
RPS6KB1	1	0	0	0	1	3	1	1	4	1	6	0	2	1	1	0	0	0	1	3	1	3	2	0	2	0	1	0	2	3	0	1	0	1	2	3	2	1	1	1	0	2	2	2	1	1	0	1	0
SCARB1	0	0	0	0	0	0	0	0	0	0	0	0	0	0	0	0	0	0	0	0	0	0	0	0	0	0	0	0	0	0	0	0	0	0	0	0	0	0	0	1	0	0	0	0	0	0	0	1	1
SDHA	28	32	38	20	16	21	17	22	26	31	24	23	21	18	22	16	12	20	23	23	12	31	15	21	19	21	31	25	24	12	18	19	24	26	16	16	19	15	17	16	16	30	32	12	3	7	4	2	10
SESN2	0	0	0	3	2	2	1	0	0	1	0	0	0	1	2	2	0	4	0	0	0	4	1	2	0	0	0	2	0	1	1	1	1	1	1	0	3	2	1	2	0	0	0	4	4	5	4	2	5
SH3PXD2A	0	0	0	0	1	1	0	1	0	1	0	0	0	0	3	0	1	0	0	2	0	2	1	0	0	0	1	1	2	2	2	0	0	1	0	1	1	0	1	0	1	3	0	1	1	1	0	0	0
SLC22A5	8	5	16	7	12	9	8	10	7	17	7	9	7	9	6	4	5	17	16	13	7	11	5	10	6	9	11	8	7	10	7	10	12	7	12	12	8	10	17	10	10	17	7	4	6	3	4	4	3
SLC27A4	0	2	1	1	2	2	3	2	2	0	2	0	2	3	1	0	1	1	0	2	1	2	1	0	3	0	3	1	1	1	4	2	4	3	3	3	0	3	1	1	1	0	2	1	0	1	1	2	1
SLC27A5	3	0	1	2	1	1	0	0	1	1	1	1	2	0	0	1	1	0	2	2	3	2	0	0	1	2	2	3	0	1	1	1	0	1	1	1	0	0	1	2	0	1	2	0	0	0	0	1	2
SLC7A11	16	21	10	13	20	10	6	9	20	12	5	25	23	43	37	19	18	37	23	25	12	19	19	13	14	15	12	9	8	12	15	8	18	19	15	9	11	11	18	14	17	13	12	59	63	60	58	79	52
SNX17	1	2	6	4	6	3	4	7	4	4	6	5	3	6	1	5	2	6	4	3	6	0	5	3	4	2	6	3	3	3	3	3	6	3	6	1	4	6	1	5	8	4	3	4	2	2	1	4	2
SOAT1	7	17	12	9	6	6	2	6	8	7	3	6	6	7	8	6	4	4	6	2	4	4	6	6	5	5	5	6	8	5	12	5	3	6	11	5	6	7	3	7	8	5	2	3	2	3	8	2	3
SSX2IP	2	3	6	2	6	4	4	3	5	0	5	5	2	3	2	3	3	1	4	1	5	3	3	1	7	2	3	3	0	2	6	4	1	2	4	3	1	1	2	1	4	2	1	0	1	0	1	1	4
STAM	42	72	42	48	49	55	51	50	47	53	41	52	48	50	56	43	27	58	33	56	26	39	37	36	50	49	54	43	51	34	38	43	50	46	55	49	41	54	51	38	37	46	46	39	29	37	41	24	29
STAT5A	1	2	1	0	1	3	0	0	0	0	0	0	1	3	0	0	2	0	0	1	1	2	0	1	0	1	0	0	0	1	0	2	0	1	0	1	0	1	1	0	2	0	1	0	0	1	0	0	0
STK38L	34	40	43	30	34	43	33	33	42	41	25	38	43	53	49	38	30	37	23	43	21	38	38	28	33	33	38	32	16	27	47	26	44	39	29	37	36	43	37	28	35	35	30	44	46	42	38	37	28
STK4	2	3	4	2	2	1	2	6	3	1	4	1	4	3	4	3	1	2	4	2	2	2	0	0	2	2	0	4	4	0	2	0	4	1	1	5	1	1	0	2	3	4	0	1	1	2	1	7	0
STRADB	15	23	17	17	20	8	17	21	16	16	16	9	19	14	16	8	6	16	8	10	15	13	10	19	15	15	13	12	13	11	11	11	14	11	15	15	14	22	8	17	16	9	19	2	5	2	4	12	13
SUCLG2	7	5	5	5	8	6	5	7	8	8	5	6	3	3	5	4	8	4	7	10	5	1	6	4	7	6	7	4	3	2	8	3	3	4	4	11	3	3	3	8	9	7	5	6	2	3	3	5	5
SUGT1	31	41	46	37	47	36	31	44	41	42	36	38	27	28	47	19	27	33	34	36	21	42	26	25	30	36	30	24	42	23	46	30	27	38	29	35	36	30	30	38	36	29	32	20	23	28	17	34	26
TAP2	43	53	50	53	34	45	40	48	44	53	34	35	37	31	33	23	29	45	31	53	27	24	26	24	37	40	37	43	41	25	53	31	48	41	41	52	27	53	51	36	32	48	43	23	14	20	14	20	23
TEAD3	1	2	2	1	0	0	0	1	0	0	2	1	0	1	0	0	0	1	0	0	1	0	0	1	1	0	0	2	0	0	0	0	0	0	0	0	0	0	0	1	2	0	0	1	0	1	0	0	1
TGFBRAP1	41	39	40	44	43	61	49	45	40	49	38	33	39	40	38	22	29	27	42	48	38	38	28	34	40	38	32	29	27	30	44	34	45	40	44	25	33	49	45	17	29	47	49	17	10	15	15	21	15
TKT	460	569	529	406	456	488	402	474	475	475	461	523	463	490	590	454	436	596	455	501	457	493	489	446	476	438	546	426	466	328	511	369	756	474	501	441	613	490	428	410	401	457	463	248	197	262	242	216	161
TMEFF1	5	5	1	4	8	0	5	3	1	5	5	7	5	4	3	3	2	3	5	6	5	2	2	0	3	4	5	3	2	1	8	2	7	4	5	6	4	4	3	3	3	3	2	1	1	3	2	1	0
TNFAIP2	0	0	0	1	1	0	2	0	1	0	1	1	0	0	1	0	0	0	0	0	0	2	0	0	0	1	1	0	0	0	2	2	0	0	0	0	0	0	0	1	1	0	0	0	0	0	2	0	0
TNFRSF1A	1	4	8	1	2	4	0	7	7	2	6	5	1	3	1	1	3	3	3	5	4	3	1	5	3	3	5	2	2	4	1	2	8	1	3	2	1	7	5	3	2	5	3	4	3	2	0	2	3
TNFRSF1B	0	0	0	0	0	0	0	0	0	0	0	0	0	0	0	0	0	0	0	0	0	0	0	0	0	0	0	0	0	0	0	0	0	0	0	0	0	0	0	0	0	0	0	0	0	0	0	0	0
TNFRSF9	20	20	17	14	11	13	12	13	11	16	15	32	26	26	46	30	39	38	30	23	21	25	32	23	24	19	36	16	19	11	23	17	22	19	19	12	12	18	23	16	16	18	24	15	14	6	7	15	9
USP2	0	0	1	3	2	0	0	1	2	0	0	0	2	0	0	0	0	0	0	1	0	0	0	2	1	1	0	0	1	0	0	0	0	0	0	0	1	0	0	0	0	0	0	0	0	0	0	0	0
VIM	209	241	226	188	228	205	164	197	202	198	173	161	200	189	203	164	163	211	180	198	143	175	153	152	200	207	214	190	176	131	205	138	193	172	202	210	171	198	209	145	220	197	161	132	130	128	119	115	97
VMP1	44	39	25	28	24	25	23	28	32	26	36	38	32	33	32	28	30	31	34	27	27	30	25	24	31	28	32	30	30	18	29	33	24	32	29	23	22	35	28	28	35	32	27	17	14	13	19	27	19
WAS	0	0	0	0	0	0	0	1	0	0	0	0	1	0	0	0	0	0	1	0	0	0	0	0	0	0	0	0	0	0	0	0	0	0	0	0	0	0	0	0	0	0	0	0	0	0	0	0	0
XRCC6	123	162	152	134	126	172	126	142	139	169	130	141	140	134	153	104	114	141	145	149	105	131	99	101	130	122	135	116	151	120	152	102	149	127	142	131	140	166	151	130	133	154	137	72	55	73	63	55	51
YES1	19	38	26	22	26	26	18	17	31	36	28	23	26	14	27	16	16	19	23	20	16	22	23	15	23	20	20	25	17	23	22	19	37	24	29	32	21	19	28	18	24	24	21	12	10	5	7	19	14
ZAK	24	39	39	30	27	28	23	42	25	17	24	24	29	12	33	14	13	18	28	32	18	36	12	21	24	25	37	30	27	22	26	16	40	35	25	28	17	27	23	26	30	18	22	16	17	16	12	12	9
A2M	0	0	0	0	0	0	0	0	0	0	0	0	0	0	0	0	0	0	0	0	0	0	0	0	0	0	0	0	0	0	0	0	0	0	0	0	0	0	0	0	0	0	0	0	0	0	0	0	0
ABCA1	0	0	0	0	0	0	0	0	0	0	0	0	0	0	0	0	0	0	0	0	0	0	0	0	0	0	0	0	1	0	0	0	0	1	1	0	0	0	0	0	0	0	0	0	0	0	0	0	0
ACAD9	1	1	1	0	0	5	2	1	1	6	1	2	2	4	0	1	1	2	2	5	2	1	3	2	1	2	4	2	2	2	1	1	4	2	1	3	2	0	1	4	0	0	4	0	1	1	1	0	1
ACADVL	3	8	4	7	5	12	9	8	14	8	5	6	10	7	15	4	9	16	7	7	11	7	10	14	11	8	11	7	8	1	8	11	10	6	14	6	4	4	7	7	10	8	18	3	9	3	5	8	6
ACO1	2	1	1	0	1	2	3	0	0	0	0	0	1	0	1	0	1	0	0	2	1	0	0	1	0	0	2	1	1	2	1	1	3	0	1	1	2	0	0	1	0	2	1	0	0	0	2	2	3
ACO2	22	24	17	18	24	16	18	15	19	19	12	16	13	17	15	10	24	22	21	17	16	19	5	12	12	24	8	11	12	12	22	12	25	20	18	19	12	10	25	18	17	22	16	11	11	7	7	10	11
ACTN1	472	608	588	514	505	513	465	534	539	535	550	473	456	369	436	424	317	458	464	467	347	511	434	417	524	490	529	459	437	374	523	393	570	524	556	561	434	535	547	452	491	490	494	301	271	313	270	303	235
ACTN4	30	36	38	26	24	35	27	37	41	38	35	35	32	32	43	33	28	28	29	36	23	38	35	27	20	39	33	35	35	16	50	26	38	28	35	30	33	22	26	23	27	27	26	19	25	19	17	21	24
ADAM17	3	0	3	4	3	0	4	2	5	5	7	2	1	3	7	3	1	6	6	6	1	6	2	0	2	0	3	1	4	2	3	3	3	5	4	0	3	2	2	3	3	2	2	4	2	4	5	5	1
AGL	1	1	0	1	0	1	0	0	0	0	0	1	0	1	3	1	0	1	0	2	1	0	0	1	4	1	0	1	0	1	0	0	1	3	2	0	1	1	0	1	2	2	1	0	0	0	0	2	0
ANAPC1	3	2	4	1	5	2	1	2	1	5	3	1	4	2	1	1	4	3	1	2	3	2	1	3	1	2	1	4	3	1	1	2	0	3	3	3	3	1	2	3	2	4	2	0	1	2	0	1	3
ANPEP	2	4	8	7	3	8	5	7	4	2	6	15	7	6	13	5	7	12	9	5	5	5	7	3	9	4	8	18	7	0	4	9	7	6	5	9	6	11	7	9	6	9	10	1	1	1	0	0	0
APOB	0	0	0	0	0	0	0	0	0	0	0	0	0	0	0	0	0	0	0	0	0	0	0	0	0	0	0	0	0	0	0	0	0	0	0	0	0	0	0	0	0	0	0	0	0	0	0	0	0
ARHGEF7	5	2	2	1	5	0	3	2	1	2	0	1	4	0	2	1	3	1	1	0	2	2	5	2	0	3	3	2	3	1	0	2	4	1	0	1	2	1	2	1	3	1	4	1	1	0	2	0	0
ATF6	21	29	18	18	24	15	12	17	25	32	26	11	14	9	15	18	22	21	17	25	19	17	12	15	16	17	21	13	19	12	17	15	21	12	15	21	13	17	15	23	15	17	11	9	21	16	9	14	18
BCR	1	1	1	0	1	0	0	0	1	0	1	1	0	0	1	1	0	0	0	0	0	0	2	0	1	0	0	1	0	0	0	1	2	1	2	1	0	0	0	0	0	0	0	0	0	0	0	0	0
BLM	1	2	3	5	2	4	3	5	3	2	3	2	2	1	1	2	3	7	3	3	2	5	3	1	3	5	4	7	5	2	6	4	1	2	8	3	4	2	2	3	1	4	5	1	2	2	0	1	2
CAMSAP1	5	1	5	1	2	1	3	2	1	5	6	3	1	2	3	1	2	5	3	1	0	1	0	3	1	0	2	4	4	4	3	0	4	1	7	6	1	3	0	4	3	3	1	4	4	2	1	3	2
CBL	2	1	0	1	1	0	1	2	0	0	1	0	0	0	1	1	0	0	0	1	0	1	1	1	1	0	0	1	1	3	1	0	1	1	0	2	1	0	1	0	1	0	1	0	1	0	1	2	0
CBLB	2	2	1	1	0	1	1	0	2	1	0	3	0	1	0	1	2	1	1	0	0	2	1	0	0	0	1	0	1	1	0	0	0	0	0	0	1	1	1	0	0	0	0	0	1	1	1	0	1
CFB	0	0	0	0	0	0	0	0	0	1	0	0	0	0	0	0	0	0	0	0	0	0	0	0	0	0	0	0	0	0	0	0	0	0	1	0	0	0	0	0	0	0	0	0	0	0	0	0	0
CHUK	14	33	23	22	30	28	32	22	23	24	23	23	18	18	12	14	21	14	27	18	15	23	20	15	13	16	24	26	20	12	19	19	26	19	24	22	11	21	20	18	18	18	15	7	9	8	13	10	10
COL18A1	3	1	2	5	4	2	1	3	0	6	4	2	2	5	5	2	1	1	3	7	4	2	3	4	2	1	3	3	3	2	2	3	3	7	5	2	2	3	0	3	2	3	1	0	1	1	0	4	0
COL6A2	198	253	212	192	178	212	182	254	206	205	227	190	224	160	207	192	216	277	234	251	198	252	202	205	236	225	258	241	201	159	269	163	244	253	236	205	228	226	228	208	222	233	191	139	120	119	97	140	122
CPD	0	0	2	0	1	3	0	1	0	0	1	0	0	0	1	1	1	1	0	0	0	0	0	0	1	1	1	1	0	0	1	0	0	3	0	0	1	0	1	0	0	0	0	0	0	2	0	2	0
CPT1A	0	0	0	2	5	0	0	0	1	2	0	2	2	0	1	0	1	0	1	1	2	2	0	1	0	1	1	0	0	0	0	1	2	1	2	4	0	0	0	0	1	0	0	0	0	0	0	0	0
CRIM1	38	52	42	49	38	45	29	38	28	41	33	27	23	29	32	23	17	37	30	23	20	28	25	27	32	29	47	28	27	17	38	25	47	43	31	38	21	36	32	43	40	23	29	19	19	18	10	20	22
CSF1R	0	0	0	1	0	0	0	0	0	0	0	0	0	0	0	0	0	0	0	0	0	0	1	0	0	0	0	0	0	0	0	0	0	0	0	0	0	0	0	0	0	0	0	0	0	0	0	0	0
CTTN	24	23	27	20	22	19	24	21	34	25	23	25	19	22	25	22	25	26	24	25	26	15	25	22	25	21	37	23	21	21	23	21	33	15	23	26	27	26	24	30	22	30	27	10	14	19	16	17	14
CUL1	12	21	20	19	10	23	14	21	23	20	26	15	10	17	12	11	14	17	18	22	13	12	20	15	19	19	8	13	15	7	28	17	21	16	21	19	14	15	23	22	23	16	10	6	10	3	7	8	7
CUL2	82	91	81	84	81	76	63	80	78	79	77	74	59	59	57	53	53	70	65	76	52	81	45	57	74	84	81	58	62	59	77	48	93	60	65	80	69	79	78	68	69	76	73	39	27	40	34	46	42
DAPK1	0	0	0	0	0	0	0	0	0	0	0	0	0	0	0	0	0	0	0	0	0	0	0	0	0	0	0	0	0	0	0	0	0	0	0	0	0	0	0	0	0	0	0	0	0	0	0	0	1
DDB1	18	27	26	23	13	29	25	20	34	17	21	8	19	19	20	16	29	20	18	20	9	18	13	21	14	18	31	17	11	11	18	13	20	23	21	24	16	15	16	17	24	20	19	10	17	12	5	9	13
DDX58	6	3	7	4	5	3	4	3	3	5	6	8	4	5	8	6	4	12	4	0	7	3	3	4	6	5	2	2	2	4	6	6	1	5	7	6	7	6	3	6	2	3	3	8	4	8	7	4	0
DENND4A	5	5	4	4	5	3	0	5	2	2	6	2	3	5	2	3	0	3	1	3	1	4	2	1	1	2	3	4	1	5	4	2	4	4	4	2	3	2	1	2	3	3	2	0	0	1	0	4	3
DGAT1	1	1	0	1	1	0	1	0	1	0	2	2	0	0	1	2	1	0	1	1	0	0	0	0	1	0	1	0	0	0	0	1	2	0	0	0	2	1	1	3	1	1	0	0	0	0	0	0	3
DGKA	34	46	51	30	43	42	42	46	50	39	51	44	75	63	64	34	45	62	56	52	47	53	52	57	64	55	54	58	43	41	48	47	65	51	46	39	35	55	59	47	44	70	56	15	14	19	20	40	42
DIAPH1	1	2	0	7	1	2	1	1	0	1	1	0	1	0	2	1	2	1	2	1	3	2	2	5	3	1	1	2	2	4	7	1	1	1	4	0	1	0	1	2	0	5	2	0	1	0	1	4	0
DIAPH2	14	13	12	17	14	11	12	14	14	16	13	15	15	20	12	9	9	16	25	15	6	6	10	7	11	15	8	14	10	5	9	13	13	9	14	9	15	20	13	12	14	19	15	8	11	10	9	14	8
DLG1	65	101	81	51	68	73	84	79	68	75	68	59	80	56	69	58	44	83	68	62	53	63	51	56	62	50	53	46	49	38	54	46	79	72	57	69	60	74	59	62	58	71	58	19	39	26	22	72	47
DNM2	8	9	12	15	14	16	8	17	13	8	15	16	12	9	13	13	5	16	10	13	7	6	8	14	15	19	8	16	9	5	13	7	9	13	18	17	11	17	15	12	14	14	11	11	3	6	8	8	12
DPP4	5	18	18	8	10	14	15	17	14	18	16	10	6	7	11	6	11	8	8	10	11	7	9	13	8	8	12	5	15	9	16	3	10	10	12	12	9	8	13	8	7	14	5	9	4	4	3	3	3
DVL1	33	48	53	32	48	44	34	51	50	43	38	32	44	36	50	31	37	49	30	41	26	55	37	34	55	33	36	40	32	32	43	23	50	30	42	34	30	47	39	37	40	42	49	25	20	32	19	29	35
DVL2	6	7	7	9	4	6	4	5	2	3	5	3	3	2	4	1	4	1	4	6	5	6	3	4	5	4	1	3	2	3	3	4	3	3	5	1	2	2	4	5	5	10	1	2	6	2	3	4	3
EDEM3	20	37	22	23	24	25	12	18	28	31	31	36	30	29	35	31	24	33	22	34	21	21	25	26	19	28	35	17	20	21	39	13	15	18	16	18	20	24	17	19	29	26	19	8	11	26	9	30	22
EIF2AK3	0	0	0	0	1	1	1	0	1	0	0	0	2	0	0	0	2	2	0	0	1	0	0	1	0	0	1	0	1	0	0	0	0	0	0	0	1	0	2	0	0	0	0	0	0	3	2	1	0
EIF4G1	6	10	11	7	6	8	4	12	9	7	8	8	5	3	3	5	1	4	4	3	1	6	7	2	2	3	4	3	8	1	9	6	5	6	11	10	7	8	9	4	9	9	2	4	3	6	5	4	0
EIF5B	30	36	42	35	33	44	28	38	36	37	36	29	39	18	28	18	27	26	34	34	24	32	34	33	28	34	45	30	29	21	38	24	26	33	43	40	35	38	37	25	37	39	38	19	22	17	24	13	14
EXOC2	2	2	1	0	0	2	0	2	3	2	1	1	1	0	0	1	0	2	0	2	0	0	1	1	1	1	3	0	4	0	1	1	0	0	1	1	0	1	0	1	0	2	1	0	1	0	0	2	0
FANCD2	16	17	17	23	12	18	13	19	15	14	15	10	12	11	7	6	9	10	6	13	7	10	4	8	16	12	10	17	15	13	7	13	20	17	16	14	13	17	19	7	14	20	12	4	4	4	1	1	7
FBXO38	14	26	23	20	17	15	15	21	16	21	17	19	18	21	16	23	17	25	23	18	16	18	18	13	12	19	24	27	20	18	17	14	17	18	23	25	18	25	17	20	15	21	15	14	16	9	11	10	9
FER	8	13	6	11	8	7	3	9	6	11	8	11	9	14	12	5	7	14	6	9	9	9	4	8	10	11	9	8	11	5	8	6	5	6	11	8	11	7	9	9	5	10	6	4	5	10	7	3	12
FGFR3	0	0	0	0	0	0	0	0	0	0	0	0	0	0	0	0	0	0	0	0	0	0	0	0	0	1	0	0	0	0	0	0	0	0	0	0	0	0	0	0	0	0	0	0	0	0	0	0	0
FLNA	4	11	6	7	6	3	11	7	13	4	8	4	3	11	9	6	6	4	4	3	4	7	5	10	4	5	7	4	3	6	6	10	7	1	7	8	9	7	10	3	5	6	7	3	4	4	1	11	3
GANAB	43	42	55	33	37	49	28	44	42	39	34	32	40	25	41	31	21	39	41	37	17	28	21	29	42	42	31	40	29	32	31	21	33	35	34	36	26	46	47	34	41	47	34	22	12	20	12	34	21
GBE1	8	6	5	5	6	9	3	5	10	13	12	7	11	7	8	9	9	11	6	8	8	7	12	4	3	7	13	7	5	6	11	4	7	7	5	9	2	7	5	16	7	8	8	1	6	3	3	2	3
GK	4	9	1	6	2	7	1	2	1	5	4	21	14	19	26	11	9	16	21	16	9	8	7	8	3	11	10	6	4	2	5	6	3	3	4	6	4	7	4	3	3	2	1	12	16	11	17	28	11
HDLBP	7	11	12	12	7	7	5	7	5	4	6	4	5	6	8	6	4	5	3	3	5	6	5	3	6	4	4	9	10	6	9	8	8	5	4	4	2	11	11	7	10	8	7	5	5	2	6	11	5
HGS	12	13	12	7	7	14	10	11	13	10	8	10	8	16	10	5	8	8	10	12	11	12	8	4	8	12	5	9	9	4	9	9	9	11	17	4	8	12	7	11	14	12	8	6	10	7	7	4	6
HMGCR	12	13	10	10	11	11	7	16	12	17	7	14	21	24	31	27	13	20	16	22	23	12	22	14	6	12	13	11	15	11	12	6	13	12	15	9	9	6	14	11	6	11	5	12	4	7	9	6	4
HSP90B1	6030	8334	7153	6529	6483	6777	5857	6726	6906	6662	6504	4567	4468	5160	5342	4375	4127	5245	4501	5056	4500	4936	4945	5303	5388	5456	5822	6230	5747	4685	6651	5096	6597	6018	6588	6239	5711	6489	6216	5646	6229	6552	6222	7313	8217	8209	7401	7276	5816
HSPA4	20	13	13	15	16	12	17	18	12	14	11	11	19	9	13	10	10	12	12	11	9	14	11	13	15	13	11	14	11	14	15	11	11	16	17	15	14	14	18	10	10	13	18	12	4	7	11	6	8
IGF2R	25	19	30	26	15	25	23	18	16	22	24	22	24	23	33	18	22	23	21	26	37	22	22	21	21	24	24	32	18	14	26	16	25	20	22	27	29	19	31	14	30	19	21	8	15	9	6	26	31
IKBKE	11	9	13	13	8	15	16	16	9	7	7	16	14	18	10	12	9	16	9	18	7	15	16	7	14	13	20	15	10	10	9	12	20	13	12	15	13	14	15	17	12	11	13	8	2	3	2	3	4
INADL	0	1	0	0	0	1	0	1	0	0	2	0	1	0	0	1	0	0	0	1	0	1	0	0	0	0	0	0	0	0	0	0	0	0	0	0	0	0	0	0	0	2	0	0	0	0	0	1	0
INPPL1	3	7	2	2	5	6	5	9	11	5	4	2	5	4	2	9	6	2	6	7	5	6	6	2	4	4	7	6	5	4	5	3	6	8	6	4	3	1	2	3	6	3	6	2	3	3	2	4	4
INSR	1	3	1	0	1	1	1	3	0	0	1	1	3	1	0	1	0	1	1	1	0	1	1	3	1	0	1	1	0	6	1	0	1	0	0	0	0	1	3	1	0	0	2	0	0	3	0	0	3
ITGA1	1	6	4	2	0	12	2	5	3	7	2	7	11	7	7	11	11	6	5	8	7	9	10	3	6	10	8	14	3	2	4	10	10	4	5	4	7	6	5	1	4	6	9	2	2	3	2	0	4
ITGA5	21	21	21	12	14	18	23	12	18	28	20	29	18	15	23	13	20	27	19	23	23	18	12	20	18	24	24	32	16	18	17	20	24	22	22	22	21	28	24	20	21	17	14	2	6	5	9	5	7
ITGAV	1	0	1	3	4	1	1	4	1	2	0	3	1	2	3	3	0	1	3	6	1	2	3	0	3	1	2	0	0	1	2	2	0	1	1	2	1	0	1	2	1	1	2	1	1	2	0	0	1
ITGAX	0	0	0	0	0	0	0	0	0	0	0	0	0	0	0	0	0	0	0	0	0	0	0	0	0	0	0	0	0	0	0	0	0	0	0	0	0	0	0	0	0	0	0	0	0	0	0	0	0
ITGB5	5	10	9	4	4	5	6	7	3	2	4	6	7	3	4	9	1	7	4	6	1	4	4	4	6	8	4	3	8	3	8	4	2	6	8	11	6	5	7	3	6	5	6	3	1	2	0	3	2
JAK1	4	15	2	4	3	8	8	5	2	5	1	3	6	6	5	4	4	4	5	6	3	3	4	2	9	6	6	8	5	1	4	7	6	7	1	0	11	7	6	2	3	3	4	1	2	8	3	1	2
JAK2	3	10	1	4	5	3	4	3	3	6	4	5	6	3	7	2	5	3	4	5	9	5	7	5	8	3	10	8	4	3	1	4	1	2	4	2	5	1	5	4	6	10	4	3	1	5	1	4	5
KAT2B	1	0	2	0	0	1	1	0	0	0	2	1	0	1	1	0	0	1	1	2	0	1	1	0	1	2	1	2	1	4	4	1	0	1	0	4	4	0	1	0	2	3	3	0	0	0	0	0	1
KIF2C	1	3	0	0	0	2	0	2	1	0	1	0	2	0	1	1	1	1	0	0	0	1	1	0	0	0	1	0	1	0	1	0	0	0	0	2	0	1	2	0	1	1	0	1	0	1	0	0	0
LAMB1	92	115	99	104	87	107	106	94	118	104	104	116	102	87	126	81	80	116	97	98	85	100	101	95	95	104	94	100	84	79	112	81	138	119	105	117	85	104	107	90	104	109	98	28	25	37	29	52	48
LAMB3	150	185	174	136	140	147	136	150	172	137	158	154	143	143	172	133	117	195	149	202	145	188	122	117	148	184	171	125	146	90	152	115	181	102	154	152	123	134	137	105	144	136	130	109	128	103	99	103	106
LAMC1	1	2	0	0	5	2	2	1	4	1	0	2	0	1	3	0	0	0	0	1	2	2	1	0	1	1	1	1	0	1	1	2	1	4	1	1	5	2	2	2	2	2	2	1	2	1	0	3	2
LLGL1	0	6	1	4	5	1	3	4	6	3	5	4	5	2	4	2	3	3	3	1	2	6	1	3	4	2	2	3	2	0	4	4	5	3	1	1	2	4	6	3	3	4	3	1	3	1	2	2	3
LRP5	21	31	24	31	12	29	14	27	26	19	27	20	23	19	24	22	20	18	17	27	19	20	17	20	25	27	15	31	20	15	27	29	33	17	22	24	31	22	29	15	17	21	23	6	5	5	5	14	17
LRP6	1	1	3	1	1	3	1	2	0	2	1	0	2	1	1	1	4	0	0	3	0	1	4	1	2	4	1	1	0	5	2	2	0	3	1	3	1	3	2	0	1	2	3	1	0	0	0	1	1
LTA4H	81	96	87	108	90	104	86	107	110	94	84	94	76	67	98	74	68	84	99	100	84	87	95	78	88	100	81	76	79	70	81	71	100	86	113	90	77	98	95	81	102	112	82	33	36	66	27	54	55
LTBP2	3	5	5	2	4	0	3	2	2	5	0	1	3	2	4	1	1	2	3	3	1	2	3	0	3	4	3	1	1	2	4	0	3	4	1	3	3	3	1	0	3	1	2	3	0	3	0	2	1
MADD	21	19	15	28	15	21	13	22	24	9	7	17	19	17	19	8	12	28	18	21	13	26	10	24	27	18	19	16	9	12	22	20	16	25	21	22	23	21	21	13	27	23	22	10	6	4	16	11	16
MAGI1	16	28	20	19	14	17	12	13	12	19	25	18	17	19	20	23	17	17	10	27	15	22	20	9	14	15	14	13	9	10	18	13	17	11	10	13	8	13	17	20	16	10	12	11	6	9	5	14	8
MALT1	1	3	5	1	2	3	4	1	3	3	4	1	3	3	1	2	0	3	1	5	1	3	1	2	2	2	3	3	2	1	1	4	1	3	0	4	1	8	5	2	2	2	3	0	0	0	1	2	0
MAN2A1	3	6	3	4	6	6	5	3	11	8	8	2	5	11	7	4	2	8	4	4	2	2	4	6	2	5	4	4	2	2	4	1	5	6	2	5	1	7	4	3	3	5	4	1	2	1	0	5	1
MAN2B1	73	97	90	88	88	83	77	102	116	114	99	106	113	86	129	95	78	120	95	106	84	103	96	85	83	89	115	79	75	82	90	78	93	86	82	70	87	94	118	93	71	98	88	41	54	36	47	79	80
MAP2K5	1	2	1	0	0	4	2	6	0	1	0	1	3	3	0	3	2	5	1	2	0	0	2	0	0	2	1	0	2	0	2	1	2	0	1	3	1	0	4	3	0	0	2	0	2	2	0	0	0
MAP3K4	2	2	4	2	4	2	3	2	0	4	2	2	0	3	4	3	5	7	2	1	1	1	0	3	5	2	0	6	1	3	0	0	5	3	2	2	2	1	0	4	4	0	7	0	5	0	1	3	0
MAP4K4	15	11	12	10	12	18	13	17	20	12	10	15	14	11	14	18	21	15	10	4	18	16	13	10	6	18	9	13	12	8	20	14	19	11	12	12	17	14	11	9	10	11	11	5	7	5	9	9	4
MBTPS1	4	1	0	0	0	1	4	2	2	2	0	1	2	2	3	0	2	1	2	3	1	0	2	5	0	0	5	1	2	1	2	2	2	0	0	0	0	2	3	0	0	4	0	1	0	0	0	0	1
MCM3	8	1	1	7	5	1	2	2	4	4	3	2	2	1	4	2	1	1	1	2	1	5	4	2	2	1	2	2	2	4	3	4	1	3	4	4	3	2	1	3	2	7	2	0	0	1	1	0	0
MCM4	42	62	52	44	34	32	28	36	47	43	47	35	32	25	30	22	18	31	29	32	29	24	26	24	34	39	29	42	35	25	50	28	37	37	33	48	28	47	34	31	44	44	34	17	9	20	13	12	14
MDC1	8	13	6	9	7	4	3	6	6	4	9	6	5	10	3	5	7	6	10	11	5	11	7	2	7	2	4	4	5	1	8	1	10	7	8	9	7	5	15	7	5	11	8	0	10	2	1	2	4
MED1	11	3	5	2	5	5	3	4	6	3	3	7	2	7	5	6	1	8	1	4	4	0	4	5	3	3	3	2	2	3	3	1	4	4	5	5	6	4	3	5	3	5	3	2	1	3	3	0	10
MLLT4	6	6	4	9	2	6	5	6	12	7	6	7	2	3	5	2	5	9	7	4	1	11	11	11	9	5	7	3	8	5	6	6	8	7	10	10	5	10	6	9	6	6	7	7	5	4	1	9	8
MSH3	21	35	28	32	29	27	36	40	42	28	42	34	22	27	36	27	23	45	26	35	27	29	26	24	21	29	28	38	21	21	46	25	29	31	39	37	33	32	36	29	40	36	33	18	24	22	23	20	27
MYH9	5	13	2	9	6	4	9	7	6	10	8	1	4	5	2	6	6	8	4	6	8	3	2	3	5	7	7	3	6	3	2	7	2	3	1	6	3	4	1	7	8	5	6	3	3	1	1	1	1
NFKB1	0	3	1	5	5	3	4	3	4	3	2	5	3	4	4	5	3	4	4	0	4	2	3	2	4	4	3	4	1	4	1	1	4	4	7	3	3	2	6	1	4	6	8	6	2	3	2	1	1
NFRKB	1	0	1	0	0	0	0	0	0	0	0	0	0	1	0	0	0	0	0	0	0	0	0	0	0	0	0	0	0	0	0	2	1	0	0	0	0	0	0	0	0	1	0	0	1	1	0	0	0
NPC1	14	20	19	19	15	19	15	24	17	17	9	33	38	38	51	38	24	35	35	23	20	25	38	22	38	35	30	18	19	17	21	15	17	25	18	19	9	13	19	18	18	15	14	20	21	22	22	31	21
NPR1	0	0	0	0	1	0	0	0	0	0	0	0	1	0	0	0	0	0	0	0	0	0	0	0	0	0	0	0	0	0	0	0	0	0	0	0	0	1	0	1	0	0	1	0	0	0	0	0	0
NSF	4	5	2	1	0	0	3	2	2	3	4	4	2	0	1	2	1	1	1	3	1	1	1	0	4	1	2	3	2	2	3	4	0	4	4	2	2	2	2	1	1	6	2	0	1	0	0	1	0
OGT	3	5	7	2	5	3	5	3	4	4	7	6	3	8	5	4	4	6	7	10	4	5	9	6	3	2	4	5	1	5	6	2	4	1	6	5	3	5	6	3	3	5	4	1	2	1	1	5	3
PAK2	3	4	1	5	7	7	1	3	1	4	3	2	5	1	3	1	3	2	3	2	4	1	0	5	2	5	6	3	5	0	4	2	5	1	5	2	2	4	9	3	5	3	0	1	2	2	0	3	2
PARP1	10	7	20	8	3	13	13	8	12	15	9	10	5	10	11	6	9	12	11	16	6	4	7	13	9	8	13	6	13	7	6	11	11	10	12	15	12	12	6	17	10	13	15	0	5	2	7	3	9
PC	3	1	2	0	1	0	1	0	2	0	1	4	1	1	2	0	2	2	2	0	0	3	1	0	4	1	3	0	2	2	2	1	2	0	1	1	1	2	2	2	1	3	2	1	0	0	0	1	0
PDPR	5	7	5	2	5	2	2	2	4	2	2	0	1	3	4	3	2	4	5	3	0	2	1	1	1	1	3	2	3	2	3	3	3	2	6	1	3	0	2	4	2	1	1	3	1	0	2	3	2
PIK3C2A	3	5	4	5	2	8	1	3	3	3	1	1	2	4	4	2	1	7	5	3	5	3	1	6	6	5	2	3	9	1	4	0	5	4	4	4	2	6	5	3	6	2	5	9	6	1	1	4	2
PIK3C3	0	4	2	1	7	4	4	2	4	8	4	2	2	5	6	4	4	2	6	2	3	3	4	6	6	2	2	2	1	4	4	1	2	3	1	1	5	1	4	2	9	2	2	0	1	1	0	5	0
PIK3CA	19	31	24	15	18	19	17	21	15	24	17	21	20	12	21	17	14	31	11	32	17	14	16	12	24	14	24	27	18	24	20	14	31	19	21	22	14	23	24	15	23	14	16	6	10	11	9	22	12
PIK3CD	4	6	8	3	1	3	6	3	5	3	4	5	4	5	5	2	4	7	11	1	10	7	0	2	2	4	6	3	7	4	1	1	3	3	7	4	3	3	8	4	4	7	4	0	2	3	4	2	4
PIK3R4	1	2	3	4	5	4	5	4	1	7	4	3	6	1	7	4	2	1	3	2	0	2	2	4	2	2	3	6	3	2	8	3	6	3	2	2	2	5	6	3	8	2	5	1	1	2	0	4	1
PKD2	1	5	3	2	1	1	0	1	3	4	2	3	6	5	3	0	1	0	4	2	0	2	5	2	0	0	2	3	3	1	2	1	1	2	3	3	3	2	4	1	0	0	1	1	1	2	0	2	0
PKP4	1	2	2	3	2	2	2	0	3	1	3	2	1	2	0	6	0	0	1	1	0	2	1	1	0	4	1	2	2	2	0	0	2	4	1	0	3	1	4	3	3	2	4	0	2	0	3	2	3
PLCB1	6	7	3	1	1	5	5	3	5	2	7	6	4	4	1	5	2	4	2	3	1	3	4	4	4	3	4	4	7	3	5	1	5	3	2	1	7	3	3	6	3	3	6	1	1	0	0	2	4
PLCG2	5	12	9	4	2	1	9	2	5	3	6	4	9	5	9	4	10	15	6	5	3	5	4	6	3	3	5	3	4	2	7	2	4	3	6	2	10	5	4	4	3	5	2	4	6	7	8	7	6
PLD1	0	0	0	1	1	0	0	0	1	0	2	0	2	1	1	1	1	2	2	0	0	2	0	1	2	2	1	1	0	0	1	2	0	0	0	1	0	0	4	1	1	0	1	0	0	0	1	2	0
PLEC	4	10	8	8	12	6	6	7	6	9	5	5	9	7	12	10	3	11	10	6	4	11	6	3	9	10	12	11	3	3	4	10	5	6	9	4	7	8	5	5	5	7	5	2	3	0	2	1	0
PRKCA	2	3	4	3	7	3	2	3	5	2	1	1	2	2	1	2	4	1	2	6	3	2	10	5	6	2	4	3	4	2	2	3	3	4	4	1	2	7	4	1	2	5	2	2	1	0	4	1	0
PRKCE	6	1	2	2	2	3	2	3	2	8	1	4	3	6	2	2	1	3	3	0	4	2	4	3	7	2	4	4	2	6	3	2	3	1	4	1	5	2	6	3	4	2	0	0	4	2	2	3	1
PROS1	0	0	0	0	1	0	0	0	0	0	0	0	1	3	0	0	0	0	0	0	0	0	0	1	0	1	0	0	0	0	1	0	2	0	1	0	0	0	1	0	0	0	0	0	1	0	0	0	0
PSTPIP1	0	0	0	0	0	0	0	0	0	0	0	0	0	0	0	0	0	0	0	0	0	0	0	0	0	0	0	0	0	0	0	0	0	0	0	0	0	0	0	0	0	0	0	0	0	0	0	0	0
PTK2	9	25	17	16	15	15	18	12	29	8	16	12	14	10	13	14	14	14	23	17	13	18	9	14	13	20	18	20	23	5	17	18	17	11	15	19	11	14	10	15	22	21	28	3	1	2	7	7	7
PTK2B	1	0	3	2	1	1	0	0	0	1	0	2	1	1	2	2	0	2	0	0	0	0	0	0	0	0	1	1	0	1	0	0	1	0	0	0	0	1	4	0	2	0	0	0	0	1	0	1	0
PTPN14	19	33	27	24	18	26	18	37	26	33	25	28	19	27	30	14	17	20	11	24	22	23	17	25	16	23	23	17	21	23	24	17	33	13	25	28	24	23	23	18	30	24	14	13	3	15	10	11	12
PTPRF	4	2	1	0	1	3	0	3	3	3	4	3	2	2	6	3	1	3	3	3	3	5	2	1	2	3	0	2	3	5	3	3	4	2	3	1	5	3	5	3	4	0	5	1	1	1	0	4	1
PYGL	19	41	52	18	35	40	24	24	22	25	28	35	35	28	25	22	23	30	26	33	18	35	25	28	33	26	35	32	25	23	34	19	35	33	32	29	34	32	19	24	21	28	27	8	16	18	15	25	25
RAD54L	0	2	0	0	0	0	0	1	0	0	0	0	0	0	0	0	0	0	1	1	0	0	0	0	1	0	0	0	2	0	0	0	1	1	0	0	0	1	1	0	0	1	0	0	0	0	0	0	0
RAF1	5	2	4	1	6	4	0	4	2	3	1	4	2	4	1	1	2	3	1	0	2	3	2	2	3	1	1	2	1	0	1	5	2	2	5	2	0	5	2	4	2	4	5	1	1	3	2	1	1
RASA1	3	5	1	1	4	1	7	0	8	1	4	2	3	2	3	6	5	2	0	6	2	2	2	2	1	3	3	1	1	3	5	2	3	4	3	2	1	2	0	1	3	3	5	1	0	2	3	3	0
RASA3	3	4	3	5	6	2	0	2	2	5	3	1	2	4	1	2	3	9	7	7	2	4	4	2	6	3	8	3	3	2	2	2	3	3	3	5	4	5	5	6	2	2	7	0	3	1	1	1	3
RBBP8	23	56	36	33	27	31	35	38	32	52	39	29	33	28	35	25	18	48	26	26	16	36	27	37	28	34	33	33	28	23	39	24	34	32	35	41	19	37	35	38	36	31	36	22	20	12	14	23	19
RBL1	30	32	36	24	23	22	23	23	23	26	19	17	9	23	17	8	9	26	20	23	17	26	24	16	21	24	18	30	19	20	34	21	29	22	34	20	22	26	28	19	24	19	26	12	4	4	3	8	10
RBL2	4	2	1	3	5	4	2	6	2	5	2	3	3	2	3	1	3	3	1	2	2	2	5	1	4	6	5	6	3	4	5	3	4	3	3	4	4	3	10	1	1	3	9	2	1	2	1	1	3
REV1	8	12	10	8	6	6	11	11	11	6	4	11	7	4	7	7	5	6	3	6	2	4	3	10	5	4	7	5	4	2	10	7	8	5	8	12	6	9	7	3	5	7	5	2	4	4	3	3	0
RFC1	11	28	18	11	16	13	12	17	19	12	7	7	9	14	13	23	9	19	12	21	9	16	18	18	9	16	20	13	14	15	13	7	12	9	18	9	14	18	19	20	16	20	16	13	6	7	18	12	17
RICTOR	12	17	14	11	18	16	23	19	10	15	9	22	16	12	14	10	17	20	13	17	16	14	18	15	13	13	9	14	13	8	13	7	19	21	15	13	15	8	16	14	15	11	18	20	8	10	12	12	15
RPA1	19	29	28	26	22	23	23	25	23	23	27	12	15	15	13	13	11	19	11	22	14	17	18	16	23	20	17	32	16	19	26	14	23	22	25	24	20	21	26	23	15	24	13	9	6	3	5	12	7
RPS6KA1	2	3	1	1	0	1	1	1	0	1	1	3	1	0	2	1	2	2	5	0	1	1	0	3	0	0	1	3	1	0	6	2	0	0	1	0	2	0	1	2	4	2	1	0	0	1	0	0	0
SCAF11	8	7	12	2	9	5	3	3	4	6	4	11	10	7	1	4	3	8	5	5	2	6	4	8	9	9	9	4	7	8	6	4	7	3	10	3	5	3	4	5	7	7	5	9	1	9	2	3	3
SLK	21	25	24	22	25	21	25	26	35	34	24	40	21	24	41	31	22	31	31	34	21	27	30	23	20	27	36	27	24	17	17	16	34	18	22	30	35	25	15	14	19	30	32	25	26	31	27	20	14
SMURF1	2	4	4	1	2	3	1	4	3	1	0	3	2	1	1	1	3	7	4	2	3	1	3	2	1	5	1	0	1	2	4	4	2	2	4	4	2	5	2	2	1	3	2	1	3	3	2	3	2
SNX25	1	0	1	0	0	0	0	0	0	0	1	0	0	0	1	0	1	0	0	0	0	0	1	0	0	0	0	0	0	0	0	0	2	1	1	0	0	1	0	0	0	0	1	0	0	0	0	0	1
SOS1	3	0	1	1	0	6	3	3	2	1	1	1	1	2	6	2	0	3	0	3	2	7	2	0	1	4	4	3	4	2	0	3	1	4	1	1	1	2	1	2	0	0	3	0	1	0	0	2	3
SOS2	5	10	2	3	8	7	2	9	9	4	6	9	5	9	6	5	3	11	7	9	5	7	10	3	9	3	6	5	7	5	10	8	5	8	6	8	5	8	11	9	5	5	4	6	3	1	1	9	3
STAT1	2	3	1	1	5	3	1	3	0	4	1	2	1	6	2	4	1	1	1	3	2	0	1	2	0	1	2	0	3	1	2	4	3	3	2	3	1	2	2	2	1	3	2	0	2	2	0	1	2
STAT4	0	2	1	0	2	0	0	0	0	0	1	1	0	1	1	0	0	0	0	0	0	3	2	1	0	0	2	2	1	0	0	0	0	0	0	0	0	3	0	1	0	0	0	0	0	0	0	3	0
STAT5B	8	12	6	4	3	3	2	4	6	4	5	8	9	7	11	4	8	7	3	4	9	8	6	3	5	3	3	2	8	6	3	4	4	10	4	6	6	3	3	1	4	6	8	4	5	5	4	6	1
SVIL	2	3	1	0	1	0	3	0	0	1	2	1	4	1	3	1	3	2	2	1	2	0	0	1	2	1	1	1	0	0	1	1	1	1	2	2	2	5	0	3	2	3	5	0	0	0	0	0	0
TAOK1	44	35	40	30	36	41	36	44	34	45	56	39	38	35	64	41	22	40	31	43	27	34	28	25	35	38	43	24	31	25	36	39	48	28	57	47	35	38	40	33	33	39	42	24	19	28	11	28	14
TAOK2	1	0	4	0	2	3	1	0	2	1	2	2	3	0	0	1	0	4	0	2	0	1	2	3	1	1	2	4	3	1	0	1	2	6	2	0	3	0	1	5	0	0	1	1	0	0	0	1	1
TAOK3	18	22	8	16	17	11	11	16	10	13	13	16	19	10	25	13	19	11	6	18	15	18	19	17	13	14	9	17	14	6	11	7	11	15	12	13	17	15	16	9	21	11	20	11	8	11	9	9	12
TBL1XR1	8	6	2	1	3	2	5	5	1	2	2	2	3	3	3	2	3	3	3	1	7	4	3	2	4	3	4	7	4	2	0	2	1	4	2	3	2	2	0	0	3	3	6	1	1	5	0	4	2
TCF3	0	1	0	0	0	1	1	0	0	0	1	0	0	0	0	1	0	0	0	0	0	0	0	0	0	0	0	0	0	0	1	0	0	0	0	0	0	0	0	0	0	0	0	0	0	0	0	0	1
TELO2	0	0	2	0	1	0	0	0	0	0	0	1	1	0	0	0	0	0	1	0	1	1	0	0	0	0	1	1	0	1	0	0	1	0	0	1	0	2	0	0	0	0	0	1	0	0	0	0	0
THBS1	104	112	89	103	63	69	76	96	115	76	130	106	96	116	120	106	88	96	100	103	109	100	106	78	59	90	86	95	78	35	100	105	104	104	144	102	112	111	103	79	98	115	81	78	63	54	48	74	58
TIAM1	0	0	0	0	0	0	0	0	0	0	0	0	1	0	0	0	0	0	0	0	0	1	0	0	0	0	0	0	0	0	0	0	1	0	0	0	0	0	0	0	0	0	0	0	0	0	0	0	0
TIE1	0	0	1	0	0	0	0	0	0	0	0	0	0	0	0	0	0	0	0	0	0	0	1	0	0	0	0	0	0	1	0	0	0	0	0	0	0	0	0	0	1	0	0	0	0	0	0	1	0
TJP1	13	34	29	26	47	26	22	37	36	34	27	30	24	32	31	18	24	30	23	32	21	33	20	23	34	31	32	20	30	26	32	24	29	29	24	29	22	31	29	26	43	24	32	23	24	20	15	21	19
TJP2	6	14	12	6	9	5	7	11	4	6	11	8	7	8	10	9	7	14	9	8	12	6	12	10	6	8	6	7	7	5	7	5	7	9	8	7	7	8	4	8	10	11	10	5	4	7	3	5	7
TJP3	0	0	0	0	0	0	0	0	0	0	0	0	0	0	0	0	0	0	0	0	0	0	0	0	0	0	0	2	0	0	0	0	1	0	0	0	0	0	0	0	0	0	0	0	0	0	0	0	0
TOP3B	1	2	5	1	1	6	3	0	3	4	2	5	2	3	8	2	1	3	8	3	2	5	2	3	6	4	1	6	3	4	5	1	4	1	1	1	6	4	3	5	4	2	5	0	0	1	1	2	2
TSC1	6	13	11	10	9	15	12	15	10	14	12	6	22	22	14	10	8	13	15	8	8	13	10	12	14	16	15	14	8	10	6	6	14	13	14	13	13	8	14	13	12	17	15	9	12	9	10	7	11
TXK	0	1	1	1	2	0	1	0	0	1	0	0	0	1	0	0	1	0	0	0	0	1	0	1	0	0	1	1	0	0	0	0	0	0	0	0	0	0	0	0	0	0	0	0	0	0	0	0	0
TYK2	5	11	6	3	7	7	10	0	6	6	10	6	8	6	4	4	6	6	6	4	3	5	4	12	6	8	3	6	5	5	4	6	12	4	2	11	6	5	5	8	9	10	11	2	1	4	4	4	4
UGGT1	276	340	305	290	300	282	252	316	324	313	287	218	223	242	254	184	176	241	212	242	189	271	205	215	227	253	280	234	255	180	278	209	270	286	282	271	251	308	294	238	283	293	270	118	106	118	91	208	177
UGGT2	7	13	10	7	7	9	7	7	7	4	7	7	6	4	2	7	5	5	5	7	7	2	8	7	7	7	3	8	4	5	8	7	5	9	5	4	4	4	9	7	8	5	10	2	4	3	0	10	3
USP5	2	0	0	2	2	0	0	0	2	0	0	0	1	0	0	3	2	0	2	0	0	1	0	2	3	2	1	2	0	2	2	1	0	3	1	3	0	3	3	1	1	0	0	0	1	0	0	2	1
VCL	77	101	95	72	84	83	80	65	85	95	84	59	60	48	81	69	65	72	77	81	59	82	66	73	99	67	80	70	63	65	81	52	87	82	79	78	73	56	77	66	78	51	87	38	39	49	35	17	23
XRCC1	0	0	2	1	1	1	3	2	5	1	1	2	0	0	2	3	0	2	0	0	4	1	1	1	1	1	4	0	2	2	1	0	3	1	4	3	1	1	3	1	2	2	3	1	1	0	1	0	1
XRCC5	23	28	27	14	20	22	17	23	25	12	22	16	15	17	21	16	18	21	15	24	18	21	18	12	13	28	22	19	13	18	18	13	27	17	28	29	26	16	24	25	26	28	29	11	5	16	12	11	10
2022-09-07	16	23	15	16	17	15	14	19	16	13	11	12	17	15	13	9	9	9	8	11	9	11	12	9	19	10	13	12	8	16	19	9	24	15	5	15	16	16	21	10	16	15	16	8	5	12	5	6	9
ACACA	0	0	0	0	0	0	0	1	0	0	0	1	1	0	0	0	0	1	0	0	0	0	0	0	0	0	0	0	1	1	0	0	0	0	0	0	0	0	0	1	1	0	0	0	0	0	0	0	0
AGTRAP	0	1	2	4	3	1	2	3	2	2	3	3	5	5	4	0	0	3	3	3	2	2	2	3	6	4	3	2	2	1	5	4	4	3	2	2	1	0	2	0	4	0	2	3	1	2	3	6	1
AJUBA	8	8	9	5	5	4	9	4	11	9	3	3	3	3	9	2	3	7	5	7	5	1	6	1	4	3	4	2	5	1	4	4	3	4	6	9	6	2	9	3	1	2	2	4	2	3	1	5	3
AREG	2	0	1	1	0	1	4	3	0	1	0	2	1	2	2	3	1	2	0	5	2	2	0	3	2	0	2	5	1	0	2	0	1	0	1	1	3	0	1	2	0	1	1	1	2	0	1	0	2
ASPH	7	3	0	4	4	2	3	6	2	2	1	1	0	2	1	4	3	2	3	5	0	3	3	2	2	2	2	3	0	2	1	3	2	4	2	2	1	4	6	0	2	4	4	1	1	0	0	2	4
ATM	5	2	7	8	6	5	6	5	1	5	6	8	3	6	10	4	10	6	2	5	4	6	4	3	6	6	3	5	3	8	7	6	8	3	4	7	9	7	2	8	7	5	4	0	6	4	3	5	5
BCL2A1	4	14	7	5	3	6	9	5	6	4	2	8	8	10	8	10	6	8	9	11	11	7	3	9	3	9	4	9	7	4	4	5	12	7	7	6	5	6	7	8	3	11	2	2	0	1	2	0	2
BCL2L1	15	21	19	12	9	12	12	12	18	15	15	14	19	10	13	9	11	13	9	10	9	10	8	12	10	14	12	8	14	10	11	10	17	13	10	15	10	12	18	16	16	21	12	4	0	6	2	5	11
BHLHE40	0	10	16	1	8	2	4	7	4	9	7	4	5	4	9	5	7	6	4	5	3	6	6	2	9	5	7	4	10	5	3	7	1	2	8	3	9	5	5	3	6	5	2	30	21	25	15	1	6
BIRC6	1	0	1	2	1	1	1	0	0	1	2	1	0	0	0	2	0	0	1	0	2	0	1	1	0	0	0	0	0	0	2	0	0	0	0	1	0	1	1	2	0	0	0	0	0	1	2	0	0
CDKN2D	0	0	1	0	1	1	1	0	1	0	1	1	0	0	0	1	0	1	0	0	0	0	1	0	0	0	0	0	0	0	0	0	1	0	1	0	0	0	1	0	0	1	0	0	0	2	0	0	0
CEBPB	63	95	82	47	69	56	50	61	53	59	67	100	102	129	147	78	83	144	97	98	90	99	97	55	87	89	97	62	65	51	75	50	81	56	57	59	70	75	70	64	47	62	61	396	315	383	340	212	171
CES1	0	0	0	0	0	0	0	0	0	0	0	0	0	0	0	0	0	0	0	0	0	0	0	0	0	0	0	0	0	0	0	0	0	0	0	0	0	0	0	0	0	0	0	0	0	0	0	0	0
CKLF	4	9	7	5	7	6	5	5	5	5	9	5	4	4	3	2	4	6	5	3	4	5	8	6	8	4	4	13	6	8	5	3	3	9	4	1	3	9	4	7	2	9	8	1	2	2	8	6	1
CLDN4	4	7	2	3	3	3	4	1	2	5	2	4	3	3	4	0	2	2	6	2	5	4	3	3	7	5	7	3	2	2	4	0	3	2	1	4	2	4	1	2	4	3	1	1	1	1	0	2	3
CMKLR1	0	0	0	0	0	0	0	0	0	0	0	0	0	0	0	0	0	0	0	0	0	0	0	0	0	0	0	0	0	0	0	0	0	0	0	0	0	0	0	0	0	0	0	0	0	0	0	0	0
CNBP	43	70	48	47	59	60	49	47	35	53	57	54	59	41	55	46	37	48	38	70	36	38	44	25	44	60	65	52	58	44	48	54	56	44	50	53	48	54	58	43	51	63	50	28	33	32	24	35	32
COL5A1	2	2	4	4	3	1	2	5	5	1	3	2	0	2	0	4	2	4	4	4	3	3	4	5	3	3	3	2	5	2	2	2	7	1	4	2	8	2	4	6	6	3	0	2	4	0	0	7	2
CRHR1	25	42	41	33	28	51	33	32	24	35	36	28	24	24	33	34	16	28	32	30	21	34	31	23	26	36	34	22	32	18	32	14	32	33	24	22	20	32	27	30	34	29	39	20	16	23	5	30	22
CRK	1	6	5	2	4	5	3	4	5	3	3	4	4	3	4	3	3	2	6	3	4	3	0	3	3	1	6	4	2	0	0	2	8	3	5	7	3	4	7	4	2	4	1	4	4	2	0	3	3
CYP3A5	0	0	0	1	0	1	0	0	0	0	1	0	0	0	0	0	0	1	0	0	1	0	1	0	0	0	0	1	0	1	0	0	0	0	2	0	0	0	0	0	0	0	0	0	0	0	1	0	0
DLC1	1	2	1	2	2	1	0	1	1	1	2	3	2	1	2	2	4	3	0	2	3	0	0	2	1	1	1	0	2	3	1	2	5	0	4	2	1	0	0	0	2	1	2	2	2	0	1	1	1
DUSP6	0	0	0	0	0	0	0	0	0	0	0	1	0	0	0	0	0	0	0	0	0	0	0	0	0	0	0	0	0	0	1	0	0	0	0	0	0	0	0	1	0	0	0	0	0	0	0	0	0
EGR2	0	0	1	0	0	0	0	0	0	0	0	1	0	1	0	1	0	0	0	0	0	1	0	0	0	0	0	0	1	0	0	0	0	1	0	0	0	0	1	0	0	0	0	0	0	0	0	0	2
ELK1	0	1	0	0	0	1	0	0	0	0	0	1	0	0	0	0	0	0	0	0	0	1	1	0	0	0	0	0	1	0	0	0	0	1	0	1	0	1	0	0	1	1	1	0	0	0	0	2	1
FEZ1	0	0	0	0	0	0	0	0	0	0	0	0	0	0	0	0	0	0	0	0	0	0	0	0	0	0	0	0	0	0	0	0	0	0	0	0	0	0	0	0	0	0	0	0	0	0	0	0	0
FZD2	57	60	51	40	48	31	43	46	46	47	51	44	48	42	58	39	44	46	47	58	41	54	44	63	56	48	55	45	60	49	46	38	41	42	52	35	43	59	58	46	57	52	52	12	17	17	10	58	27
GJB1	0	0	0	0	0	0	0	0	0	0	0	0	0	0	0	0	0	0	0	0	0	0	0	0	0	0	0	0	0	0	0	0	0	0	0	0	0	0	0	0	0	0	0	0	0	0	0	0	0
GSTA2	0	0	0	0	0	0	0	0	0	0	0	0	0	0	0	0	0	0	0	0	0	0	0	0	0	0	0	0	0	0	0	0	0	0	0	0	0	0	0	0	0	0	0	0	0	0	0	0	0
HSPA1A	442	609	529	487	488	461	385	525	540	463	507	411	378	516	476	408	428	425	405	459	307	434	366	413	446	463	478	497	426	346	532	423	523	461	523	490	401	507	501	435	495	467	503	480	199	290	626	190	210
HTT	3	0	2	0	1	0	0	2	3	0	1	0	0	5	1	3	1	0	0	1	1	0	1	1	0	0	1	1	1	0	0	3	2	3	0	1	1	1	1	1	0	2	0	2	0	0	0	2	1
ITPR1	5	2	5	3	4	8	3	5	7	10	4	15	3	5	11	7	4	8	8	10	9	4	6	8	8	3	1	7	9	12	8	6	8	6	8	5	3	7	4	4	7	5	6	0	6	3	1	4	6
ITPR2	1	4	6	4	5	5	3	4	6	6	7	5	3	2	3	7	2	5	4	3	0	9	2	3	4	5	3	5	2	5	6	1	9	3	6	4	2	3	2	1	5	1	4	2	2	1	1	3	2
JUNB	26	25	26	25	26	25	16	20	28	29	21	44	33	39	41	25	33	49	36	47	34	39	22	29	33	28	27	25	25	24	29	18	27	17	26	22	17	30	19	21	23	33	22	60	29	39	27	19	17
KNTC1	35	38	41	39	17	27	24	35	32	31	12	11	12	14	16	13	18	26	13	25	15	27	15	17	21	35	25	22	19	16	20	19	26	29	18	39	22	21	24	26	20	30	28	4	6	4	3	7	5
LATS1	13	22	19	22	20	36	9	20	23	16	11	15	15	16	20	15	11	21	9	14	18	17	21	11	20	16	19	20	17	8	23	14	17	20	21	18	20	19	20	14	14	25	23	15	16	11	12	12	12
LGALS3	4	6	8	6	8	7	5	3	7	3	12	9	15	11	13	15	7	15	5	9	4	6	5	5	7	10	3	10	4	8	6	9	4	6	14	8	7	4	8	7	5	8	9	10	7	6	6	16	2
LIF	0	3	0	0	1	0	0	0	0	0	0	1	0	0	2	1	1	1	2	0	1	0	0	0	3	2	0	1	0	1	0	1	0	0	2	0	0	0	0	1	0	1	0	3	1	0	0	0	0
MYCL	0	0	0	0	0	0	0	0	0	0	0	0	0	0	0	0	0	0	0	0	0	0	0	3	0	0	0	0	0	0	0	0	0	0	0	0	0	0	1	0	0	0	0	0	0	0	0	0	0
NOG	279	381	302	276	297	313	272	268	313	271	331	395	300	282	389	395	374	369	328	390	270	344	317	348	359	335	322	330	313	211	347	301	357	294	315	312	293	326	317	324	334	329	313	71	70	66	49	240	291
OAS1	2	13	6	10	11	4	6	8	4	8	13	12	12	10	11	19	11	12	10	10	11	15	9	7	12	5	6	4	6	7	12	9	10	8	14	7	16	15	7	13	16	14	14	4	19	6	16	10	11
PRPS1L1	7	6	7	9	3	3	2	3	4	6	3	5	3	3	10	1	4	4	1	5	2	4	3	3	1	3	5	2	1	4	5	5	2	6	5	6	5	6	6	4	2	10	6	1	1	2	1	2	0
PYCARD	0	1	0	0	0	0	0	0	0	0	0	0	0	1	0	0	0	0	0	0	0	1	0	1	0	0	0	0	0	0	0	0	0	0	1	0	0	0	0	0	0	1	0	0	0	0	0	1	0
RAD51C	15	7	14	21	9	9	8	14	9	10	8	5	9	8	11	6	8	9	14	11	11	11	7	9	15	19	15	9	12	12	10	6	16	11	14	8	15	11	12	10	7	9	10	2	6	9	5	5	4
RAD52	2	3	2	0	3	0	0	1	3	2	2	0	0	1	1	2	0	0	1	1	0	1	1	3	1	1	1	2	1	3	2	0	1	0	2	6	1	3	1	0	0	0	2	3	0	2	4	0	0
RPE	4	4	6	8	0	3	5	5	3	6	1	2	5	1	6	1	3	4	6	5	1	7	2	2	3	5	2	4	1	1	6	3	2	3	2	2	3	5	5	3	2	6	3	2	3	2	0	3	2
RPL18	30	42	37	38	34	40	34	29	31	32	34	44	40	46	38	30	17	42	28	39	27	38	37	39	37	45	45	38	36	36	46	29	35	36	42	24	40	39	34	26	34	40	28	20	28	20	27	27	23
RPS6KA2	0	0	0	0	0	0	0	0	0	0	0	0	0	0	0	0	0	0	0	0	0	0	0	0	0	0	0	0	0	0	0	0	0	0	0	0	0	0	0	0	0	0	0	0	0	0	0	0	0
RRAGA	4	6	8	5	6	4	4	5	9	9	5	5	2	6	6	3	4	9	7	5	5	11	7	3	4	6	7	10	5	3	6	3	4	1	6	4	4	13	2	2	3	5	7	3	6	4	3	4	2
S100A4	0	1	2	2	1	0	2	0	0	1	1	1	1	1	0	0	0	1	0	1	1	1	1	0	1	0	1	1	2	0	3	2	0	1	1	2	0	1	1	1	2	0	0	2	0	1	1	0	0
SDHC	1	3	1	0	0	0	0	0	2	2	0	2	1	1	0	0	0	3	2	1	2	1	1	1	1	0	0	1	1	0	0	0	1	2	2	1	3	1	1	2	2	0	0	0	1	2	0	1	2
SFN	79	83	71	67	77	53	76	64	96	66	56	79	58	86	107	41	43	91	69	78	55	97	54	60	55	92	87	76	69	84	71	49	85	71	117	53	58	52	58	66	65	76	76	30	34	51	15	63	29
SLIT2	61	60	74	57	48	43	42	46	63	73	43	63	54	47	57	33	43	55	48	45	42	62	34	43	41	57	65	48	42	30	38	46	64	53	52	46	41	47	56	45	50	39	47	10	15	10	10	27	22
SOX4	25	25	19	11	15	17	18	16	22	17	15	18	12	14	28	34	21	30	19	29	18	29	27	27	16	18	25	19	20	11	20	18	22	23	24	22	30	35	22	20	20	20	21	18	5	7	10	4	1
SPTAN1	6	20	11	14	20	9	12	18	15	16	9	14	17	11	13	14	10	15	12	16	7	10	10	20	7	15	9	14	12	13	16	14	15	11	7	17	16	11	19	16	11	10	15	10	5	3	6	12	7
TFPI2	274	311	288	276	300	279	234	267	268	307	244	464	365	539	458	390	308	366	351	373	249	349	297	272	331	329	331	296	248	219	309	189	277	291	317	240	232	283	313	248	281	280	257	304	226	299	299	275	297
TGFA	0	0	1	0	0	0	0	1	0	0	0	2	1	0	0	0	0	0	0	0	0	1	1	2	0	0	0	0	0	0	0	0	0	0	0	0	0	1	0	1	0	0	0	0	0	0	0	0	0
TLN1	26	33	24	28	20	22	16	23	32	24	19	27	39	18	18	9	19	28	24	21	15	32	18	18	30	18	27	18	23	20	26	25	20	28	29	19	19	33	21	21	25	27	25	7	11	10	9	21	22
TLN2	0	1	1	0	2	0	0	1	0	2	0	2	1	0	1	0	0	0	0	0	1	1	0	0	1	0	0	1	1	1	1	0	0	0	0	1	0	0	1	0	2	0	0	0	0	0	0	1	2
TSC22D1	39	52	48	41	47	51	46	46	52	44	60	66	57	61	76	38	51	62	59	60	37	50	64	40	56	51	45	41	56	41	54	53	55	59	54	31	53	69	46	39	62	49	47	40	30	26	29	18	36
TSLP	0	0	0	0	0	0	0	0	0	0	0	0	0	0	0	0	0	0	0	0	0	0	0	0	0	0	0	0	0	0	0	0	0	0	0	0	0	0	0	0	0	0	0	0	0	0	0	0	0
TUBB	29	43	43	41	50	37	31	49	50	41	49	30	25	22	31	25	27	36	44	34	31	37	32	38	32	32	48	45	35	35	43	33	39	43	40	48	28	33	48	39	52	42	45	20	9	19	9	23	11
UGT1A1	0	0	0	0	0	0	0	0	0	0	0	0	0	0	0	0	0	0	0	0	0	0	0	0	0	0	0	0	0	0	0	0	0	0	0	0	0	0	0	0	0	0	0	0	0	0	0	0	0
VHL	0	0	0	1	0	0	0	0	0	1	0	0	0	1	0	0	1	0	0	0	0	0	1	0	0	0	0	1	2	0	0	1	1	0	3	0	0	0	2	1	0	2	0	0	0	0	1	1	0
VPS13A	10	11	12	8	17	10	5	12	8	14	6	13	14	6	10	12	9	12	8	16	4	13	5	8	8	20	4	8	10	5	16	12	16	11	14	10	5	13	7	9	13	10	8	5	3	7	4	9	6
CHD4	9	8	15	4	1	3	5	10	9	8	9	8	2	7	6	1	2	8	5	4	2	5	8	7	11	6	6	8	5	8	9	5	9	7	4	6	6	11	12	9	7	3	9	2	2	1	1	0	5
GPI	5	4	3	3	3	3	2	6	2	3	3	1	5	4	5	0	6	6	2	1	3	2	3	0	3	2	1	1	1	7	4	1	5	0	4	4	2	3	1	1	4	2	2	4	0	2	2	0	1
IDH3A	4	8	10	13	4	5	3	13	10	7	9	7	10	4	9	6	4	8	5	6	7	5	13	4	8	5	7	9	7	7	11	7	11	8	5	16	6	11	13	14	6	13	9	1	7	3	1	3	6
MDH1	31	39	42	51	38	45	33	47	43	46	37	42	27	36	24	34	29	40	43	43	34	30	34	30	24	43	41	30	27	35	34	23	39	21	37	38	35	46	46	40	23	42	37	14	14	11	10	15	18
CAMK2N1	1	1	0	0	0	0	0	0	1	0	0	0	0	0	0	0	0	1	1	0	0	2	0	0	0	0	0	0	1	0	1	0	0	0	0	0	0	0	0	0	0	0	0	0	1	0	0	0	0
CCR6	0	0	0	0	0	0	0	0	0	0	0	0	0	0	0	0	0	0	0	0	0	0	0	0	0	0	0	0	0	0	0	0	0	0	0	0	0	0	0	0	0	0	0	0	0	0	0	0	0
CRB3	0	0	0	0	0	0	0	0	0	0	0	1	0	0	0	0	0	0	0	0	0	0	0	0	0	0	0	0	0	0	0	0	0	1	0	0	0	0	0	0	0	0	0	0	0	0	0	0	0
CYP1B1	0	1	0	0	2	1	0	1	0	1	1	0	2	2	1	0	0	0	1	0	1	0	1	1	0	0	0	1	0	0	4	1	0	0	1	0	0	1	1	0	0	1	0	0	1	0	2	1	0
ICAM2	0	0	0	0	0	0	0	0	2	1	0	0	0	0	0	0	0	0	0	0	1	0	1	0	0	0	0	0	0	0	1	0	1	1	0	0	0	0	0	1	1	1	0	0	1	1	1	0	0
PLEKHF1	0	0	0	0	1	1	0	1	1	0	0	0	0	0	1	0	0	0	0	1	0	1	0	0	1	1	0	0	0	1	0	1	0	0	2	1	0	0	0	0	0	0	0	0	0	1	0	0	2
SPHK1	11	11	8	4	7	9	4	10	9	6	6	6	10	11	3	7	4	7	4	3	4	6	7	6	10	3	5	2	5	7	7	2	2	3	8	6	7	6	4	5	6	4	7	0	2	3	3	8	6
SPSB1	0	0	0	0	0	1	0	0	0	0	0	0	0	0	0	0	0	1	0	0	1	0	0	0	0	0	0	1	0	0	0	0	1	0	0	0	0	0	0	0	0	0	0	0	0	0	0	0	0
CXCL11	0	0	0	0	0	0	0	0	0	0	0	0	0	0	0	0	0	0	0	0	0	0	0	0	0	0	0	0	0	0	0	0	0	0	0	0	0	0	0	0	0	0	0	1	1	1	0	0	0
ELMO1	0	0	0	1	0	0	0	0	0	0	0	0	0	0	0	0	0	0	0	0	0	0	0	0	0	0	0	0	0	0	0	0	0	0	0	0	0	0	0	0	0	0	0	0	0	0	0	0	0
ERCC6	0	4	1	0	1	0	1	0	0	0	2	0	0	0	2	1	0	0	0	1	0	0	0	0	0	0	0	1	2	0	3	1	2	2	2	1	0	1	2	1	2	1	0	0	0	0	0	0	1
F3	3	2	5	4	5	1	1	4	2	2	2	4	2	3	3	4	3	2	3	4	7	7	6	6	0	2	2	2	2	1	5	1	5	5	1	4	6	4	2	2	2	2	3	1	4	4	0	4	2
FCGR1A	0	0	0	0	0	0	0	0	0	0	0	0	0	0	0	0	0	0	0	0	0	0	0	0	0	0	0	0	0	0	0	0	0	0	0	0	0	0	0	0	0	0	0	0	0	0	0	0	0
IL18R1	7	3	7	6	6	9	1	3	6	4	6	0	8	0	3	3	2	4	3	2	0	3	2	4	2	9	4	4	3	3	3	3	1	1	2	1	4	4	4	6	6	1	4	0	0	0	1	5	4
NTSR1	0	0	0	1	0	0	0	0	2	1	2	0	0	5	0	1	1	2	1	0	1	2	1	2	0	0	0	1	0	1	2	2	0	2	1	2	0	1	1	0	2	1	0	0	0	0	1	1	2
PDGFD	1	2	5	2	2	4	3	3	0	2	3	3	0	3	3	1	0	3	2	3	3	2	5	2	0	2	3	2	4	4	2	2	2	3	1	2	5	3	1	2	0	2	3	0	2	2	0	0	3
TAZ	0	0	0	0	0	0	0	0	0	0	0	0	0	0	0	0	0	0	0	0	0	1	1	0	0	0	0	0	0	1	0	0	0	0	0	0	0	0	0	2	0	0	0	0	0	0	0	0	0
TNF	0	0	0	0	0	0	0	0	0	0	0	0	0	0	0	0	0	0	0	0	0	0	0	0	0	0	0	0	0	0	0	0	0	0	0	0	0	0	0	0	0	0	0	0	0	0	0	0	0
WNT10B	0	1	0	0	0	1	0	0	0	0	0	0	0	0	0	0	0	0	0	0	0	0	0	0	0	0	0	0	0	0	0	1	0	0	0	0	0	1	0	0	1	0	0	0	0	0	0	0	0
AMHR2	0	1	0	1	1	0	1	0	0	0	0	0	1	3	0	0	0	1	1	0	1	1	0	1	2	0	1	2	0	0	1	0	0	0	0	1	0	0	1	0	0	0	0	1	0	1	0	0	0
CD1D	0	0	0	0	0	0	0	0	0	0	0	0	0	0	0	0	0	0	0	0	0	0	0	0	0	0	0	0	0	0	0	0	0	0	0	0	0	0	0	0	0	0	0	0	0	0	0	0	0
CLN3	1	3	1	1	2	0	1	1	0	1	2	2	2	0	3	1	0	2	2	2	0	2	0	2	1	0	0	2	0	0	3	3	2	1	0	1	1	0	3	0	1	2	0	0	1	0	0	1	0
CLU	3	1	1	2	1	1	1	1	2	0	1	0	0	1	4	0	2	0	2	0	0	1	0	3	1	0	0	1	0	0	3	2	1	2	1	0	0	1	0	3	0	3	2	0	0	0	1	1	1
DRAM2	2	3	0	1	1	0	0	1	0	0	0	1	2	1	1	3	2	0	0	1	0	0	0	0	1	0	0	0	1	0	1	1	0	0	0	1	1	2	0	0	0	0	0	2	1	0	0	1	1
GALM	0	1	0	0	0	1	2	0	0	2	2	1	0	1	1	0	1	1	0	2	0	2	0	1	2	2	1	0	1	1	0	1	3	0	1	0	1	1	0	1	0	0	1	0	0	0	0	0	0
GNAQ	7	7	6	6	7	5	3	3	13	9	11	8	6	11	9	3	3	8	6	8	4	4	8	6	8	5	8	4	5	6	3	6	8	2	13	5	2	11	4	5	6	5	5	3	1	2	0	4	5
GUCY1B3	5	10	3	7	12	7	5	10	5	6	5	2	6	5	7	5	9	3	10	4	7	5	2	9	7	9	7	4	8	11	11	3	8	8	9	5	6	11	3	7	10	7	4	2	4	6	6	3	6
PPP3R1	4	5	7	2	4	3	4	2	4	4	5	1	3	2	3	4	2	2	2	3	2	1	3	3	7	3	3	3	1	2	7	5	2	5	3	1	3	7	0	1	1	3	1	1	4	2	4	0	3
PRKRA	45	54	52	31	52	42	36	29	34	43	32	30	21	27	36	24	31	36	37	35	27	25	22	35	30	45	39	33	32	22	35	38	53	41	45	43	28	42	49	35	47	44	35	13	20	22	20	30	32
PSMG2	2	0	0	0	3	0	2	0	1	1	2	0	2	0	0	1	1	0	0	0	1	2	4	2	0	4	0	0	0	0	1	0	1	1	2	0	1	2	3	1	1	1	2	1	0	0	0	0	0
RORA	0	0	0	0	0	0	0	0	0	0	0	0	0	0	0	0	0	0	0	0	0	0	0	0	0	0	0	0	0	0	0	0	0	1	0	0	0	0	0	0	0	0	0	0	0	0	0	0	0
SCARF1	1	1	0	0	0	0	0	0	0	0	0	1	0	0	0	0	0	0	0	0	0	0	0	1	1	0	0	0	0	0	1	0	0	0	0	0	0	0	0	0	0	0	0	0	0	0	0	1	0
ST3GAL1	1	2	0	2	3	1	0	2	2	3	0	0	3	3	2	2	0	1	2	2	2	1	0	1	3	2	1	1	1	1	1	1	0	0	2	3	1	1	3	1	3	0	2	2	0	0	0	2	0
TBX21	0	0	0	0	0	0	0	0	0	0	0	0	0	0	0	0	0	0	0	0	0	0	0	0	0	0	0	0	0	0	0	0	0	0	0	0	0	0	0	0	0	0	0	0	0	0	0	0	0
TM6SF1	0	0	0	0	0	0	0	0	0	0	0	0	0	0	0	0	0	0	0	0	0	0	0	0	0	0	0	0	0	0	0	0	0	0	0	0	0	0	0	0	0	0	0	0	0	0	0	0	0
TM7SF2	3	1	1	2	4	0	1	3	2	2	1	1	6	3	5	3	5	5	6	5	0	6	6	3	3	1	5	1	0	2	3	4	2	1	4	2	3	2	3	3	3	4	1	0	1	2	1	2	1
CRAT	0	0	0	0	2	0	0	0	0	0	0	0	0	0	0	0	0	0	0	0	0	0	0	0	0	0	0	0	0	0	0	0	0	0	0	0	0	0	0	0	0	0	0	0	0	0	0	0	0
FGFR1	0	0	2	0	2	0	1	0	1	1	1	0	2	1	0	0	0	2	0	2	1	1	2	1	0	0	3	0	0	0	1	0	0	0	0	0	0	0	1	0	1	2	2	0	1	1	2	0	0
HSP90AA1	45	66	51	51	53	46	45	49	59	64	63	36	42	52	44	22	35	48	49	45	26	47	42	43	59	54	48	58	42	51	56	43	49	51	57	71	51	67	50	57	39	55	44	21	16	19	12	23	27
IL18RAP	0	0	0	0	0	0	0	0	0	0	0	0	0	0	0	0	0	0	0	0	0	0	0	0	0	0	0	0	0	0	0	0	0	0	0	0	0	0	0	0	0	0	0	0	0	0	0	0	0
MAPK11	0	0	0	2	0	0	0	0	1	0	0	0	1	0	0	0	0	0	0	0	0	2	0	0	1	0	2	0	0	0	1	0	1	0	1	1	0	2	1	0	0	0	0	0	0	0	0	2	0
MATK	0	0	0	0	0	0	0	0	0	0	0	0	0	0	0	0	0	0	0	0	0	0	0	0	0	0	0	0	0	0	0	0	0	0	0	0	0	0	0	0	0	0	0	0	0	0	0	0	0
MLXIPL	0	0	0	0	0	0	0	0	0	0	0	0	0	0	0	0	0	0	0	0	0	0	0	0	0	0	0	0	0	0	0	0	0	0	0	0	0	0	0	0	0	0	0	0	0	0	0	0	0
MMP8	0	0	0	0	0	0	0	0	0	0	0	0	0	0	0	0	0	0	0	0	0	0	0	0	0	0	0	0	0	0	0	0	0	0	0	0	0	0	0	0	0	0	0	0	0	0	0	0	0
NDRG3	4	3	1	1	5	2	1	5	3	1	6	1	1	4	6	6	2	2	4	3	5	5	2	1	3	2	2	1	5	1	5	1	4	1	3	8	0	1	2	2	3	1	1	1	2	1	1	1	1
NR2C2	4	3	2	4	6	2	3	4	3	3	3	4	7	7	2	2	4	2	4	6	3	1	2	2	2	3	4	2	2	4	1	2	3	1	3	5	4	2	3	4	4	0	3	3	2	5	4	4	3
RASGRF1	0	3	1	1	2	0	0	3	3	1	0	0	1	0	1	0	3	1	2	1	1	0	1	0	1	4	0	0	2	1	3	1	0	2	0	2	2	1	3	0	2	1	0	0	0	1	1	0	0
RASSF4	0	0	0	0	0	0	0	0	0	1	0	1	0	1	1	0	0	0	2	0	0	0	0	0	0	0	0	0	0	1	0	0	0	0	0	0	0	0	0	0	0	0	0	0	0	0	0	0	0
RYK	0	2	2	1	2	0	3	2	1	1	1	0	1	1	4	0	1	4	3	4	5	2	1	3	3	2	3	4	4	1	3	1	2	0	1	3	5	3	3	2	0	3	2	2	0	0	1	0	0
SLC25A13	6	10	13	13	12	11	11	8	12	8	13	11	10	9	11	9	8	11	13	11	8	9	13	4	10	9	14	6	9	6	10	8	8	9	12	12	7	8	8	8	16	18	6	2	5	3	4	7	5
TGS1	0	0	0	0	0	0	0	0	0	0	0	0	0	1	0	0	0	0	0	0	0	0	0	0	0	0	0	0	0	0	0	0	0	0	0	0	0	0	0	0	0	0	0	0	0	0	0	0	0
ACAD11	1	1	0	2	3	1	1	3	4	1	0	4	1	0	2	4	0	3	3	6	0	1	1	2	1	0	6	3	0	0	3	4	3	0	3	0	3	6	2	1	0	1	5	3	3	0	1	2	0
COL1A1	3	4	4	3	3	8	2	2	10	3	8	7	6	6	7	7	1	8	3	5	1	4	2	3	4	6	4	3	3	7	1	7	7	3	5	4	5	5	5	5	5	4	7	1	1	1	0	1	2
MAPK8IP3	0	0	1	0	1	0	0	0	0	0	1	1	0	0	0	1	0	1	1	0	0	1	1	0	0	0	0	0	0	0	1	0	0	0	1	1	1	0	1	0	0	0	0	0	0	0	0	0	0
MST1	0	0	0	0	0	0	0	0	0	0	0	0	0	0	0	0	0	0	0	0	0	0	0	0	0	0	0	0	0	0	0	0	0	0	0	0	0	0	0	0	0	0	0	0	0	0	0	0	0
SCRIB	1	0	1	2	2	2	1	0	1	0	1	0	2	2	2	0	1	0	3	2	1	1	3	0	2	0	1	1	1	0	2	2	0	2	0	0	0	0	0	2	2	0	0	0	3	0	0	0	1
SMC1A	0	0	1	1	0	2	0	0	1	0	2	0	1	0	0	0	1	0	0	1	0	1	0	0	1	0	0	0	0	2	0	1	1	0	1	1	1	0	0	1	0	1	1	1	0	1	0	0	0
SORT1	7	7	4	2	5	8	1	4	1	5	2	1	3	6	3	1	2	4	2	12	1	4	4	3	2	0	3	5	7	0	3	3	3	3	5	3	4	7	3	4	2	5	5	2	1	0	1	0	3
SYMPK	0	2	1	0	0	0	1	0	0	1	0	0	0	0	1	1	1	0	0	0	1	0	0	1	0	0	1	0	1	0	0	2	0	0	1	3	0	0	1	0	0	1	1	1	0	0	0	0	0
THBS2	1	0	0	0	0	0	0	0	0	0	0	0	0	0	1	0	0	0	0	0	0	0	0	0	0	0	0	0	0	0	0	0	0	0	0	0	0	0	0	0	0	0	0	0	0	0	0	0	0
THBS3	0	0	0	0	0	0	0	0	0	0	1	0	1	0	0	0	0	0	0	1	0	2	0	0	1	1	0	1	1	0	1	0	1	0	0	1	0	1	0	0	0	0	0	0	0	0	0	1	1
GADD45A	0	3	5	4	1	6	1	2	4	5	1	1	4	7	8	2	4	2	3	3	1	2	3	2	3	4	2	5	1	2	2	1	3	0	6	1	2	2	0	1	1	1	3	14	12	15	12	5	4
IRS4	0	0	0	0	0	0	0	0	0	0	0	1	0	1	0	0	0	0	0	0	0	0	0	0	1	0	0	1	0	0	0	0	0	0	0	0	0	1	0	0	0	0	0	0	0	0	0	0	0
LMO1	0	0	0	0	0	0	0	0	0	0	0	0	0	0	0	0	0	0	0	0	0	0	0	0	0	0	0	0	0	0	0	0	0	0	0	0	0	0	0	0	0	0	0	0	0	0	0	0	0
MGAT2	52	85	72	60	64	70	48	58	64	61	61	60	53	59	70	48	38	75	58	69	38	57	51	42	58	64	60	65	51	37	66	54	62	48	60	59	54	61	67	80	58	46	54	16	24	14	15	34	25
STAB1	0	0	0	0	0	0	0	0	0	0	0	0	0	0	0	0	0	0	1	0	0	0	0	0	0	0	0	0	0	0	0	1	0	0	0	0	0	0	0	0	0	0	0	0	0	0	0	0	0
SNAI3	0	0	0	0	0	0	0	0	0	0	0	0	0	0	0	0	0	0	1	0	0	0	0	0	1	0	0	0	0	0	0	0	0	0	0	0	0	0	0	0	0	0	0	0	0	0	0	0	0
TADA3	0	1	0	0	0	0	2	2	1	0	1	1	0	0	1	0	1	4	0	1	1	0	1	0	2	0	0	2	1	2	0	0	0	2	0	0	2	1	0	0	3	0	0	0	0	0	0	1	2
TBX2	1	0	1	1	0	0	2	1	2	3	0	2	1	2	0	1	0	3	1	2	0	1	2	0	2	0	1	1	2	1	1	0	0	1	0	0	2	1	1	0	0	2	0	0	1	0	0	0	0
BAALC	1	0	0	0	0	0	0	0	0	0	0	0	0	0	0	0	0	0	0	0	0	0	0	0	0	0	0	0	0	0	0	0	2	0	0	0	0	0	0	0	0	0	0	0	0	0	1	1	0
MME	5	5	4	5	3	2	4	10	13	5	2	7	5	6	6	1	3	6	3	3	1	5	3	3	2	4	7	3	3	5	2	1	4	6	2	3	1	9	4	3	1	6	2	5	4	8	6	11	8
TUBB2B	0	0	0	0	0	0	0	0	0	0	0	0	1	0	0	0	0	0	0	0	0	0	0	0	0	0	0	0	0	0	0	0	0	0	0	0	0	0	0	0	0	0	0	0	0	0	0	0	0
CHI3L1	0	0	0	0	0	0	0	0	0	0	0	0	0	0	0	0	0	0	0	0	0	0	0	0	0	0	0	0	0	0	0	0	0	0	0	0	0	0	0	0	0	0	0	0	0	0	0	0	0
NR4A3	0	1	0	0	0	0	0	0	0	0	0	0	0	0	0	0	0	0	0	0	0	0	0	0	0	0	0	0	0	0	0	0	2	0	0	0	0	0	0	0	0	0	0	0	0	0	0	0	0
PDGFB	0	0	0	0	0	1	0	0	0	0	0	0	0	0	1	0	0	0	0	1	0	0	0	0	0	0	0	0	0	0	0	0	1	0	0	0	0	1	0	0	0	0	0	0	0	0	0	0	0
AXIN2	0	0	0	2	0	0	0	0	2	0	0	0	0	0	0	0	0	0	0	1	0	0	0	0	0	0	0	1	0	0	0	0	0	0	0	0	1	0	0	0	0	0	0	0	0	0	0	0	0
FGF9	0	0	0	0	0	0	0	0	0	0	0	0	0	0	0	0	0	0	0	0	0	0	0	0	0	0	0	0	0	0	0	0	0	0	0	0	0	0	0	0	0	0	0	0	0	0	0	0	0
MMP7	0	0	0	0	0	0	0	0	0	0	0	0	0	1	0	1	0	0	0	0	0	0	0	1	0	0	0	0	0	0	0	0	0	0	0	0	0	0	0	0	0	0	0	0	0	0	0	0	0
PDGFRA	0	0	0	0	0	0	0	0	0	0	0	0	1	0	0	0	0	0	0	0	0	0	0	0	0	1	1	0	0	0	0	0	1	0	0	0	0	0	0	0	0	0	0	0	0	0	0	0	0
JUN	2	0	0	0	0	1	0	0	2	0	0	0	2	0	0	1	0	0	0	0	0	0	1	1	0	0	0	0	0	0	0	0	0	0	0	1	0	0	0	0	0	2	0	0	0	0	1	1	0
ACACB	4	15	12	14	9	9	12	15	13	15	15	16	8	13	11	8	6	9	11	9	12	9	5	8	12	6	9	8	8	7	9	11	15	10	9	7	17	9	9	10	15	7	13	1	2	0	3	4	6
MYB	0	0	0	0	0	0	0	0	0	0	0	0	0	0	0	0	0	0	0	0	0	0	0	0	0	0	0	0	0	0	0	0	0	0	1	0	0	0	0	0	0	0	0	0	0	0	0	0	0
ANGPT1	0	0	0	0	0	0	0	0	0	0	0	0	0	0	0	0	0	0	0	0	0	0	0	0	0	0	0	0	0	0	0	0	0	0	0	0	0	0	0	0	0	0	0	0	0	0	0	2	0
BCL2	0	0	0	0	0	0	0	0	0	0	0	0	0	0	0	0	0	0	0	0	0	0	0	0	1	0	0	0	0	0	0	1	0	0	0	0	0	0	0	0	0	1	0	0	0	0	0	0	0
CASP9	0	1	0	0	0	1	0	0	0	0	0	0	0	0	2	1	1	0	0	1	0	1	0	0	0	0	0	0	0	0	0	1	0	0	0	0	0	0	0	1	0	1	0	0	1	0	0	1	0
CDKN2B	0	0	0	0	0	0	0	0	0	0	0	0	0	0	0	0	0	0	0	0	0	0	0	0	0	0	0	0	0	0	0	0	0	0	0	0	0	0	0	0	0	0	0	0	0	0	0	0	0
MYCN	0	0	0	0	0	0	0	0	0	0	0	0	0	0	0	0	0	0	0	0	0	0	0	0	0	0	0	0	0	0	0	0	0	0	0	0	0	0	0	0	0	0	0	0	0	0	0	0	0
COL4A2	46	63	53	44	53	51	56	49	65	56	57	41	62	44	59	42	36	42	37	54	42	56	53	52	52	58	49	56	46	35	57	34	57	52	68	64	40	62	66	46	47	44	59	6	10	11	10	14	12
FZD5	0	0	0	0	0	2	0	0	0	0	0	0	0	0	0	1	0	0	0	0	0	0	0	0	0	1	0	0	0	0	0	0	0	0	0	0	0	0	0	0	0	0	0	0	0	0	0	0	0
MTSS1	0	0	0	0	0	0	0	0	0	0	0	0	0	0	0	0	0	0	0	0	1	1	0	0	0	0	0	0	0	0	0	0	0	0	0	0	0	0	1	0	0	0	0	0	0	0	0	0	0
PRDM16	0	0	0	0	0	0	0	0	0	0	0	0	0	0	0	0	0	0	0	0	0	0	0	0	0	0	0	0	0	0	0	0	0	0	0	0	0	0	0	0	0	0	0	0	0	0	0	0	0
PRDM2	0	0	0	2	0	0	0	2	1	1	0	0	2	0	0	0	0	2	0	1	0	0	0	1	0	1	0	0	0	0	1	0	1	1	1	0	0	0	0	0	0	0	0	0	0	0	0	0	0
ACAD10	2	0	0	0	0	0	0	0	0	0	0	0	0	1	0	1	1	0	0	0	0	2	0	0	1	1	1	2	0	0	1	0	2	0	0	0	1	0	1	0	1	0	1	0	0	0	0	1	0
ACSM3	0	0	0	0	0	0	0	0	0	0	0	0	0	0	0	0	0	0	0	0	0	0	0	0	1	0	0	0	0	0	0	0	0	0	0	0	0	0	0	0	0	1	1	0	0	0	0	0	0
ADIPOR2	4	12	7	3	3	6	2	5	6	8	8	4	1	2	10	3	8	6	4	4	4	4	6	9	9	9	7	1	2	4	3	2	1	2	5	3	7	10	4	6	6	2	4	0	3	3	1	5	6
AGGF1	0	0	0	0	2	0	0	4	0	1	0	1	4	1	2	1	0	0	0	1	0	1	0	0	0	0	0	0	0	1	1	1	1	1	0	1	2	1	0	0	0	0	0	0	0	1	0	1	0
APBA1	0	0	0	0	0	0	0	0	0	0	0	0	0	0	0	0	0	0	0	0	0	0	0	0	0	0	0	0	0	0	0	0	0	0	0	0	0	0	0	0	0	0	0	1	0	0	0	0	0
ARNTL	0	0	0	0	0	0	0	0	0	0	0	0	0	0	0	0	0	0	0	0	1	0	0	0	0	0	0	0	0	0	0	0	0	0	0	0	0	0	0	0	0	0	0	0	0	0	0	0	0
ATR	0	0	0	0	0	0	0	0	0	0	0	0	0	0	0	0	0	0	0	0	0	0	0	0	0	0	0	0	0	0	0	0	0	0	0	0	0	0	0	0	0	0	0	0	0	0	0	0	0
ATRN	0	0	0	0	0	0	0	0	0	0	0	0	0	0	0	0	0	0	0	0	0	0	0	0	0	0	0	0	0	0	0	0	0	0	0	0	0	0	0	0	0	0	0	0	0	0	0	0	0
BARD1	0	1	0	0	0	0	1	2	0	0	1	0	0	0	1	1	0	0	0	0	0	0	0	0	0	0	2	0	0	0	1	0	2	1	1	0	0	1	0	1	0	0	0	0	0	0	0	0	0
BMP5	0	0	0	0	0	0	0	0	0	0	0	0	0	0	0	0	0	0	0	0	0	0	0	0	0	0	0	0	0	0	0	0	0	0	0	0	0	0	0	0	0	0	0	0	0	0	0	0	0
BRCA2	0	3	6	1	1	6	2	0	3	3	4	4	1	0	2	3	1	0	2	772	1	3	3	2	0	3	2	0	3	2	1	1	6	3	3	2	2	2	3	4	5	2	3	3	1	1	1	2	2
BZRAP1	0	0	0	0	0	0	0	0	0	0	0	0	0	0	0	0	0	0	0	0	0	0	0	0	0	0	0	0	0	0	0	0	0	0	0	0	0	0	0	0	0	0	0	0	0	0	0	0	0
CAMKK1	3	2	2	2	0	2	2	1	2	1	1	2	1	0	0	0	1	1	1	2	1	0	4	0	2	1	5	2	1	0	1	0	1	2	2	4	0	2	0	2	2	2	0	1	0	0	0	1	1
CARD11	0	0	0	0	0	0	0	0	0	0	0	0	0	0	0	0	0	0	0	0	0	0	1	0	0	0	0	0	0	0	0	0	0	0	0	0	0	0	0	0	0	1	0	0	0	0	0	0	0
CDH13	0	0	0	1	0	0	0	0	0	0	0	1	0	0	1	0	0	1	0	1	0	0	0	0	0	0	0	0	1	0	0	0	0	0	0	0	1	0	0	0	0	0	0	0	0	1	0	0	0
CLDN19	0	0	0	0	0	0	0	0	0	0	0	0	0	0	0	0	0	0	0	0	0	0	0	0	0	0	0	0	0	0	0	0	0	0	0	0	0	0	0	0	0	0	0	0	0	0	0	0	0
FGF13	0	0	0	0	0	0	0	0	0	0	0	0	0	0	0	0	0	0	0	0	0	0	0	0	0	0	0	0	0	0	0	0	0	0	0	0	0	0	0	0	0	0	0	0	0	0	0	0	0
CNR1	0	0	0	0	0	0	0	0	0	0	0	0	0	0	0	0	0	0	0	0	0	0	0	0	0	0	0	0	0	0	0	0	0	0	0	0	0	0	0	0	0	0	0	0	0	0	0	0	0
COL6A1	351	491	376	383	417	427	360	406	388	408	373	306	356	299	368	218	308	433	409	359	333	394	337	342	419	405	410	391	375	264	416	300	391	415	407	377	371	429	384	364	271	405	430	79	58	82	68	128	145
CSF1	0	0	0	0	0	0	0	0	0	0	0	0	0	0	0	0	0	0	0	0	0	0	0	0	0	0	0	0	0	0	0	0	0	0	0	0	0	0	0	0	0	0	0	0	0	0	0	0	0
DOCK1	0	0	0	1	1	2	1	2	0	1	0	2	0	0	0	1	0	0	0	0	1	0	0	1	0	1	0	0	0	0	0	1	1	0	0	2	0	0	1	0	0	0	2	0	0	0	0	0	1
DRD2	0	0	0	0	0	0	0	0	0	0	0	0	0	0	0	0	0	0	0	0	0	0	0	0	0	0	0	0	0	0	0	0	0	0	0	0	0	0	0	0	0	0	0	0	0	0	0	0	0
ESR2	0	0	0	0	0	0	0	0	0	0	0	0	0	0	0	0	0	0	0	0	0	0	0	0	0	0	0	0	0	0	0	0	0	0	0	0	0	0	0	0	0	0	0	0	0	0	0	0	0
FABP3	0	0	0	0	0	0	0	0	0	0	0	0	0	0	0	0	0	0	0	0	0	0	0	0	0	0	0	0	0	0	0	0	0	0	0	0	0	0	0	0	0	0	0	0	0	0	0	0	0
FAS	9	10	11	14	8	11	4	16	6	8	10	10	14	13	9	9	2	10	14	10	8	8	13	6	7	9	9	4	9	11	13	7	7	11	6	10	9	15	12	4	10	8	9	14	3	15	15	6	5
FZD9	0	0	0	0	0	0	0	0	0	0	0	0	0	0	0	0	0	0	0	0	0	0	0	0	0	0	0	0	0	0	0	0	0	0	0	0	0	0	0	0	0	0	0	0	0	0	0	0	0
GAA	0	0	2	1	3	0	2	1	3	1	0	0	0	0	0	3	0	0	2	3	0	0	0	1	1	2	3	0	1	1	0	0	1	1	3	1	2	0	0	4	0	2	1	0	1	1	2	0	2
GALNT5	0	0	0	0	0	0	0	0	0	0	0	0	0	0	0	0	0	0	0	0	0	0	0	0	0	0	1	0	0	0	0	0	0	0	0	1	0	0	0	0	1	0	0	0	0	0	0	0	0
GALNT9	0	0	0	0	0	0	0	0	0	0	0	0	0	0	0	0	0	0	0	0	0	0	0	0	0	0	0	0	0	0	0	0	0	0	0	0	0	0	0	0	0	0	0	0	0	0	0	0	0
GAS2L3	6	11	4	6	12	10	5	6	9	5	7	3	3	5	5	4	1	9	8	7	6	5	10	4	4	4	3	1	3	4	5	2	8	7	8	6	10	5	3	9	11	8	7	7	9	6	5	2	4
GEMIN2	17	17	13	13	15	17	10	10	13	10	12	14	10	10	19	7	9	6	6	11	10	15	11	12	11	6	9	10	9	11	15	5	16	11	10	16	10	16	17	19	13	6	8	11	4	6	3	7	3
GEMIN5	14	19	12	15	14	14	16	16	12	10	18	8	13	11	8	12	10	6	10	9	8	9	10	13	9	10	11	10	12	11	10	7	9	8	17	8	13	15	16	13	14	12	16	3	6	5	2	7	8
GFI1	0	0	0	0	0	0	0	0	0	0	0	0	0	0	0	0	0	0	0	0	0	0	0	0	0	0	0	0	0	0	0	0	0	0	0	0	0	0	0	0	0	0	0	0	0	0	0	0	0
GTF2I	0	0	1	2	1	0	0	0	0	0	0	0	0	0	0	0	1	0	1	0	0	0	0	0	0	1	0	0	0	1	2	0	0	0	0	1	0	1	1	1	1	0	0	1	0	1	0	0	0
H2AFX	1	0	0	0	0	0	0	0	0	0	0	0	0	0	0	0	0	0	1	0	1	0	0	0	1	0	0	0	0	0	0	0	1	0	0	0	0	0	0	0	0	0	0	0	0	0	0	0	0
HAL	0	0	0	0	0	0	0	0	0	0	0	0	0	0	0	0	1	0	0	0	0	0	0	0	0	0	0	0	0	0	0	0	0	1	0	0	0	2	0	0	0	0	0	0	0	0	0	0	0
HCLS1	0	0	0	0	0	0	0	0	0	0	0	0	0	1	0	0	0	1	0	0	0	0	1	0	0	0	0	1	1	0	0	0	0	0	0	0	0	0	0	0	0	0	0	0	0	0	0	1	0
HSPA1B	22	31	32	25	32	41	28	30	37	32	51	53	25	45	47	32	39	42	27	26	27	27	27	24	38	31	37	32	30	24	46	31	39	26	30	30	30	31	27	22	37	44	38	47	22	37	85	19	24
ICOSLG	0	0	0	0	0	0	0	0	0	0	0	0	0	0	0	0	0	0	0	0	0	0	0	0	0	0	0	0	0	0	0	0	0	0	0	0	0	0	0	0	0	0	0	0	0	0	0	0	0
IDO1	0	0	0	0	0	0	0	0	0	0	0	0	0	0	0	0	0	0	0	0	0	0	0	0	0	0	0	0	0	0	0	0	0	0	0	0	0	0	0	0	0	0	0	0	0	0	0	0	0
IL12RB2	0	0	0	0	0	0	0	0	0	0	0	0	0	0	0	0	0	0	0	0	0	0	0	0	0	0	0	0	0	0	0	0	0	0	0	0	0	0	0	0	0	0	0	0	0	0	0	0	0
IL1R2	0	0	0	0	0	0	0	0	0	0	0	0	0	0	0	0	0	0	0	0	0	0	0	0	0	0	0	0	1	0	0	0	0	0	0	0	0	1	0	0	0	0	0	0	0	0	0	0	0
IL1RAP	0	0	0	0	1	0	0	0	0	0	0	1	0	0	0	0	0	1	1	0	0	0	1	0	0	1	0	0	0	1	0	0	0	0	0	0	0	0	0	0	0	0	0	0	0	1	0	1	0
IL23A	1	1	0	0	0	0	0	1	0	0	1	1	0	0	0	1	0	0	2	0	0	0	0	0	0	0	0	1	0	0	0	1	1	0	1	1	0	1	1	0	0	1	0	1	1	0	0	1	0
ISG20	1	0	2	1	2	1	1	3	2	0	1	2	3	1	1	0	1	2	1	2	2	0	2	1	3	3	0	1	1	0	1	0	1	1	1	3	0	3	3	0	1	0	3	1	0	3	0	0	1
ITGB4	0	2	1	1	1	0	0	0	0	0	0	1	0	1	3	2	1	3	1	1	4	1	2	1	0	1	1	0	0	2	1	1	2	1	2	1	2	1	0	1	0	1	3	1	0	0	0	1	0
KLHL24	0	0	1	0	0	0	0	0	0	0	0	0	0	0	0	0	0	0	0	0	0	0	0	0	0	0	0	0	0	0	0	0	0	0	1	0	0	0	0	0	0	0	0	0	0	0	0	0	0
KRT8	4	9	4	8	9	4	8	4	3	9	7	8	16	3	9	9	6	7	7	5	10	10	9	4	13	6	5	6	11	4	5	6	7	5	5	9	5	9	3	8	8	7	11	13	6	2	3	7	3
LEPR	0	0	0	0	0	0	0	0	0	0	0	0	0	0	0	0	0	0	0	0	0	0	0	0	0	1	0	0	0	0	0	0	0	0	0	1	0	0	0	0	0	0	0	0	0	0	0	0	0
LIFR	0	2	1	1	0	0	0	0	0	0	0	0	3	1	1	0	2	0	0	2	1	1	0	0	2	0	1	0	1	0	0	1	0	1	2	0	1	0	1	0	0	1	3	1	0	1	1	0	1
MMS19	0	0	0	0	0	0	0	0	0	0	0	0	0	0	0	0	0	0	0	0	0	0	0	0	0	0	0	0	0	0	0	0	0	0	0	0	0	0	0	0	0	0	0	0	0	0	0	0	0
MUT	0	0	1	0	0	0	0	0	0	0	1	0	0	0	0	1	0	0	0	0	0	0	0	0	1	0	0	0	0	0	0	0	0	0	0	0	0	0	0	0	0	0	0	0	1	1	0	0	0
MYD88	1	2	1	2	2	2	2	3	1	5	0	1	1	0	1	1	1	2	3	1	0	1	0	1	2	3	3	2	2	0	2	1	4	0	3	1	2	1	4	1	1	0	5	1	0	0	0	1	1
NEU3	6	4	7	6	2	4	9	2	6	6	4	4	5	2	3	2	5	5	7	3	1	6	2	2	7	3	7	7	4	2	5	3	1	3	7	4	3	4	6	5	4	5	5	0	0	2	0	1	1
NPHP4	1	0	0	3	0	0	0	0	0	2	0	0	0	0	0	0	0	0	0	0	0	0	0	0	0	0	1	0	0	0	0	0	0	0	0	0	0	0	0	0	1	0	0	0	0	0	0	0	0
NR0B2	0	0	0	0	0	0	0	0	0	0	0	0	0	0	0	0	0	0	0	0	0	0	0	0	0	0	0	0	0	0	0	0	0	0	0	0	0	0	0	0	0	0	0	0	0	0	0	0	0
OLR1	0	0	0	0	0	0	0	0	0	0	0	0	0	0	0	0	0	0	0	0	0	1	0	0	0	0	0	0	0	0	0	0	0	0	0	0	0	0	0	0	0	0	0	0	0	0	0	0	0
OSBPL1A	9	8	17	7	10	10	7	15	11	11	12	15	17	10	18	20	14	25	16	15	17	21	17	6	12	14	22	5	8	12	15	11	12	12	9	9	10	12	11	15	15	17	15	12	5	10	12	12	9
PARD6B	0	1	0	0	0	0	1	0	0	0	0	0	0	0	0	0	0	1	0	0	0	0	0	0	0	0	0	0	0	1	0	0	0	0	0	0	0	0	0	0	0	1	1	0	0	0	0	0	0
PCSK9	0	0	0	0	0	1	0	1	0	0	0	0	0	0	0	1	0	0	0	0	0	0	0	0	0	0	0	0	0	0	0	0	0	0	0	0	0	0	0	0	0	0	0	0	0	0	0	0	0
PDP2	17	12	16	8	20	17	15	15	12	12	12	14	18	14	14	12	8	19	10	10	11	13	13	12	17	13	20	9	12	5	13	7	18	15	8	14	10	16	16	8	14	12	14	9	7	4	5	11	11
PIDD	0	0	0	0	0	0	0	0	0	0	0	0	0	0	0	0	0	0	0	0	0	0	0	0	0	0	0	0	0	0	0	0	0	0	0	0	0	0	0	0	0	0	0	0	0	0	0	0	0
PIK3C2B	0	0	0	0	0	0	0	0	0	0	0	0	0	0	0	0	0	1	0	0	0	0	0	0	0	0	0	0	0	0	0	0	0	0	0	0	0	0	0	0	0	0	0	0	0	0	0	0	0
PRF1	0	0	0	0	0	0	0	0	0	0	0	0	0	0	0	0	0	0	0	0	0	0	0	0	0	0	0	0	0	0	0	0	0	0	0	0	0	0	0	0	0	0	0	0	0	0	0	0	0
PRKCB	0	0	0	0	0	0	0	0	0	0	0	0	0	0	0	0	0	0	0	0	0	0	0	0	0	0	0	0	0	0	0	0	0	0	0	0	0	0	0	0	0	0	0	0	0	0	0	0	0
PTK6	0	0	0	0	0	0	0	0	0	0	0	0	0	0	0	0	0	0	0	0	0	0	0	0	0	1	0	0	0	0	0	0	0	0	0	0	0	0	0	0	0	0	0	0	0	0	0	0	0
RPTOR	7	6	3	11	7	9	10	9	3	1	7	9	8	8	9	7	6	9	6	5	9	11	5	8	11	8	9	4	8	10	9	9	11	12	8	8	9	6	15	8	5	13	11	2	1	2	1	6	2
SUPT7L	1	0	1	1	0	0	0	0	0	1	1	1	0	0	2	0	0	0	0	1	0	0	0	0	0	2	0	0	0	0	0	0	0	1	0	1	0	0	1	1	0	0	1	0	0	0	1	1	0
TIFA	1	6	5	5	5	2	0	3	1	5	1	1	4	3	2	2	3	3	3	2	2	3	3	4	2	3	4	2	3	2	3	9	3	3	4	2	4	2	0	3	3	6	2	7	5	7	4	7	3
TNFRSF10A	5	4	5	1	2	3	6	4	2	2	4	3	1	2	1	3	4	4	3	0	5	1	1	4	1	1	3	3	3	2	1	3	2	0	2	6	2	0	4	1	1	5	3	0	1	1	1	1	0
TNFRSF10D	0	0	0	1	1	1	0	2	3	1	0	1	0	1	2	0	1	0	1	1	1	0	1	0	0	1	1	0	1	0	1	1	1	1	3	1	0	0	0	2	2	1	1	0	1	1	0	2	0
TNFSF13B	0	0	0	0	0	0	0	0	0	0	0	0	0	0	0	0	0	0	0	0	0	0	0	0	0	0	0	0	0	0	0	0	0	0	0	0	0	0	0	0	0	0	0	0	0	0	0	0	0
TNS1	0	0	0	0	0	0	0	0	0	0	0	0	0	0	0	0	0	0	0	0	0	0	0	0	0	0	0	0	0	0	0	0	0	0	0	0	0	0	0	0	0	0	0	0	0	0	0	0	0
APOD	0	0	0	0	0	0	0	0	0	0	0	0	0	0	0	0	0	0	0	0	0	0	0	0	0	0	0	0	0	0	0	0	0	0	0	0	0	0	0	0	0	0	0	0	0	0	0	0	0
BMP7	0	0	0	0	0	0	0	0	0	0	0	0	0	0	0	0	0	0	0	0	0	0	1	0	0	0	0	0	0	0	0	0	0	0	0	0	0	0	0	0	0	0	0	0	0	0	0	0	0
CLEC3B	0	0	0	0	0	0	0	0	0	0	0	0	0	0	0	0	0	0	0	0	0	0	0	0	0	0	0	0	0	0	0	0	0	0	0	0	0	0	0	0	0	0	0	0	0	0	0	0	0
CX3CR1	0	0	0	0	0	0	0	0	0	0	0	0	0	0	0	0	0	0	0	0	0	0	0	0	0	0	0	0	0	0	0	0	0	0	0	0	0	0	0	0	0	0	0	0	0	0	0	0	0
FOXC2	0	0	0	0	0	0	0	0	0	0	0	0	0	0	0	0	0	0	0	0	0	0	0	0	0	0	0	0	0	0	0	0	0	0	0	0	0	0	0	0	0	0	0	0	0	0	0	0	0
FOXD3	0	0	0	0	0	0	0	0	0	0	0	0	0	0	0	0	0	0	0	0	0	0	0	0	0	0	1	0	0	1	0	0	0	0	0	1	0	0	0	0	0	0	0	0	0	0	0	0	0
LYL1	0	0	0	0	0	0	0	0	0	0	0	0	0	0	0	0	0	0	0	0	0	0	0	0	0	0	0	0	0	0	0	0	0	0	0	0	0	0	0	0	0	0	0	0	0	0	0	0	0
NTRK2	0	0	0	0	0	0	0	0	0	0	0	0	0	0	0	0	0	0	0	0	0	0	0	0	0	0	0	0	0	0	0	0	0	0	0	0	0	0	0	0	1	0	0	0	0	0	0	0	1
SNAI1	0	0	0	0	0	0	0	0	0	1	1	0	0	0	0	0	0	1	0	0	0	0	1	1	0	0	0	0	0	0	0	0	0	0	1	0	0	0	0	1	0	1	0	0	0	0	0	1	0
TSHZ1	2	3	3	0	1	1	1	3	3	0	5	1	1	1	2	0	2	2	3	2	0	3	3	1	1	2	6	3	4	1	1	0	3	0	0	1	2	2	1	1	1	2	2	1	2	0	0	1	2
TUBA4A	1	3	0	0	2	2	2	1	1	1	0	0	0	2	0	1	0	1	1	1	0	1	1	0	0	2	0	1	1	1	1	0	2	2	2	1	0	3	2	0	0	2	1	0	1	1	0	0	0
TUBA8	0	0	0	0	0	0	0	0	0	0	0	0	0	0	0	0	0	0	0	0	0	0	0	0	0	0	0	0	0	0	0	0	0	0	0	0	0	0	0	0	0	0	0	0	0	0	0	0	0
TUBB8	0	0	0	0	0	0	0	0	0	0	0	0	0	0	0	0	0	0	0	0	0	0	0	0	0	0	0	0	0	0	0	0	0	0	0	0	0	0	0	0	0	0	0	0	0	0	0	0	0
WNT3	0	1	0	0	0	0	0	0	0	0	1	0	0	0	0	0	1	0	0	0	0	0	0	0	0	0	0	0	0	0	0	0	0	0	0	0	0	0	0	0	0	0	0	0	0	0	0	1	0
WNT6	0	0	0	0	0	0	0	0	0	0	0	0	0	0	0	0	0	0	0	0	0	0	0	0	0	0	0	0	0	0	0	0	0	0	0	0	0	0	0	0	0	0	0	0	0	0	0	0	0
WNT9A	0	0	0	0	0	0	0	0	0	0	0	0	0	0	0	0	0	0	0	0	0	0	0	0	0	0	0	0	0	0	0	0	0	0	0	0	0	0	0	0	0	0	0	0	0	0	0	0	0
WT1	1	0	0	1	2	0	1	2	1	1	1	1	0	0	3	2	1	1	0	1	0	0	0	0	2	0	1	1	0	0	0	1	0	0	0	0	3	0	0	0	0	0	0	1	0	1	0	1	1
WTIP	0	0	0	0	0	0	0	0	0	0	0	0	0	0	0	0	0	0	0	0	0	0	0	0	0	0	0	0	0	0	0	0	0	0	0	0	0	0	0	0	0	0	0	0	0	0	0	0	0
XRCC6BP1	0	0	0	0	1	0	0	0	2	0	0	0	0	0	0	0	0	0	0	0	0	0	0	0	1	0	0	0	0	0	1	1	0	0	0	1	0	0	0	1	0	0	0	0	0	0	0	0	0
ZHX2	0	0	0	0	0	0	0	0	0	0	0	0	0	1	1	0	0	0	0	0	0	0	0	0	0	0	0	0	0	0	0	0	0	1	0	0	0	0	0	0	0	1	0	0	0	0	0	0	0
ZNF185	0	0	0	0	0	0	0	1	0	0	0	0	0	0	0	0	0	1	0	0	0	0	1	0	1	0	0	0	0	0	0	0	0	0	0	0	0	0	0	0	0	0	0	0	0	1	0	0	1
ZNF281	1	0	1	1	0	0	0	0	1	0	0	1	2	0	0	1	0	1	0	3	0	0	0	0	0	1	0	0	0	0	0	0	0	0	0	0	0	0	0	0	1	2	1	0	1	0	1	1	0
AGER	3	1	3	2	2	1	2	1	4	0	2	3	3	0	1	1	2	0	4	2	0	1	2	0	3	0	0	0	1	1	1	1	3	1	1	3	1	1	0	1	0	4	2	1	0	1	0	0	1
APOL1	1	0	0	2	0	0	0	0	0	0	0	0	0	0	0	1	0	0	0	0	0	0	0	0	0	0	0	0	0	0	0	0	0	0	0	0	0	0	0	0	0	0	0	0	0	0	0	0	0
BMP2	0	0	0	0	0	0	0	0	0	0	0	0	0	0	0	1	0	0	0	3	1	0	0	0	0	1	1	0	0	0	0	0	0	0	0	0	0	0	0	0	0	0	0	0	0	0	0	0	0
CCL11	0	0	0	0	0	0	0	0	0	0	0	0	0	0	0	0	0	0	0	0	0	0	0	0	0	0	0	0	0	0	0	0	0	0	0	0	0	0	0	0	0	0	0	0	0	0	0	0	0
CD8A	0	1	0	0	0	0	0	1	1	0	1	1	0	1	1	0	1	0	1	0	0	1	1	0	0	2	1	0	0	0	0	1	0	0	1	0	0	0	1	1	2	0	1	1	0	0	0	0	2
CMTM3	0	0	0	0	0	0	0	0	0	0	0	0	0	0	0	0	0	0	0	0	0	0	0	0	0	0	0	0	0	0	0	0	0	0	0	0	0	0	0	0	0	0	0	0	0	0	0	0	0
CMTM4	0	0	0	0	0	0	0	0	0	0	0	0	0	0	0	0	0	0	0	0	0	0	0	0	0	0	0	0	0	0	0	0	0	0	0	0	0	0	0	0	0	0	0	0	0	0	0	0	0
CXADR	0	0	1	0	1	0	0	0	1	1	0	1	1	1	0	0	0	1	1	0	2	0	1	0	0	0	0	1	0	1	2	0	1	1	1	1	0	2	2	1	1	0	0	1	0	0	0	1	0
CYCS	2	1	2	2	1	2	1	0	1	1	2	0	0	1	3	1	3	1	0	2	2	1	0	1	0	2	2	1	1	0	1	0	0	2	0	1	1	1	3	2	2	1	1	0	1	0	0	0	1
F2R	0	1	0	0	0	0	0	0	0	0	0	0	0	0	0	0	0	0	0	0	0	0	0	0	0	0	0	0	0	0	0	0	0	0	0	0	0	0	0	0	0	0	1	0	0	0	0	1	0
FGFBP1	0	3	2	2	0	0	1	0	4	2	1	1	2	3	4	6	3	8	3	8	6	0	2	2	1	1	5	5	7	3	1	1	0	2	3	2	0	1	0	5	3	5	1	0	0	0	0	0	0
GCNT3	0	0	0	0	0	0	0	0	0	0	0	0	0	0	0	0	0	0	0	0	0	0	0	0	1	0	0	0	0	0	0	0	0	0	0	0	0	0	0	0	1	0	0	0	0	1	0	0	0
IL1RN	0	0	0	0	0	0	0	0	0	0	0	0	0	0	0	0	0	0	0	0	0	0	0	0	0	0	0	0	0	0	0	0	0	0	0	0	0	0	0	0	0	0	0	0	0	0	0	0	0
IL24	0	0	0	0	1	0	1	0	0	0	0	0	0	1	0	1	0	0	1	0	0	0	0	0	1	0	0	0	1	0	1	0	0	0	1	1	0	1	0	0	0	0	0	1	1	0	3	0	0
IL7	0	0	0	0	0	0	0	0	0	0	0	0	0	0	0	0	0	0	0	0	0	0	0	0	0	0	0	0	0	0	0	0	0	0	0	0	1	1	0	0	0	0	0	0	0	0	0	0	0
MICB	2	0	2	0	1	2	1	0	0	2	1	1	1	1	1	1	0	0	0	0	0	1	0	1	1	0	2	2	1	2	0	1	0	1	0	4	1	0	0	0	0	0	1	0	0	0	0	1	0
NUDT13	0	0	0	0	0	0	0	0	0	0	0	0	0	0	0	0	0	0	0	0	0	0	0	0	0	0	0	0	0	0	0	0	1	0	0	1	0	0	0	0	0	0	1	0	0	0	0	0	0
PEA15	0	2	0	1	1	1	1	0	1	1	1	1	2	0	1	0	0	0	0	2	1	0	2	1	1	0	2	1	0	0	1	0	0	0	0	2	0	1	1	2	1	1	1	0	0	1	2	0	0
PRLR	0	0	0	0	0	0	1	0	0	0	0	0	0	0	0	0	0	0	0	0	0	0	0	0	0	0	0	0	1	0	0	0	0	0	0	0	1	0	0	0	0	0	0	0	0	0	0	0	0
RARB	0	0	0	0	0	0	0	0	0	0	0	0	0	0	0	0	0	0	0	0	0	0	0	0	0	1	0	0	0	0	0	0	0	0	0	0	0	0	0	0	0	0	0	0	0	0	0	0	0
SFRP5	0	0	0	0	0	0	0	0	0	0	0	0	0	0	0	0	0	0	0	0	0	0	0	0	0	0	0	0	0	0	0	0	0	0	0	0	0	0	0	0	0	0	0	0	0	0	0	0	0
SH2D2A	5	2	4	4	4	1	0	0	6	6	4	5	3	3	3	2	3	4	4	0	7	2	3	1	3	0	3	4	0	5	2	4	3	2	1	0	2	3	1	1	3	2	1	0	0	0	0	1	1
SMAD6	0	0	0	0	0	0	0	0	0	0	0	0	0	0	0	0	0	0	0	0	1	0	0	0	0	0	0	0	0	0	0	0	0	0	0	0	0	0	0	0	0	0	0	0	0	0	0	0	0
TFF3	0	0	0	0	0	0	0	0	0	0	0	0	0	0	0	0	0	0	0	0	0	0	0	0	0	0	0	0	0	0	0	0	0	0	0	0	0	0	0	0	0	0	0	0	0	0	0	0	0
TGIF1	1	0	0	0	0	0	1	0	0	0	0	0	2	0	0	1	0	0	1	0	0	1	0	0	1	0	2	0	0	0	0	0	1	1	0	0	0	1	0	0	1	1	0	1	0	2	2	0	0
TLX1	0	0	0	0	0	0	0	0	0	0	0	0	0	0	0	0	0	0	0	0	0	0	0	0	0	0	0	0	0	0	0	0	0	0	0	0	0	0	0	0	0	0	0	0	0	0	0	0	0
TNFRSF18	3	2	1	1	0	1	0	1	4	0	4	1	2	1	0	1	0	1	0	0	0	1	0	1	0	3	2	0	2	0	0	2	3	0	0	2	1	4	0	1	1	0	3	0	0	0	0	0	0
TNFSF14	0	0	0	0	0	0	0	0	0	0	0	0	0	0	0	0	0	0	0	0	0	0	0	0	0	0	0	0	0	0	0	0	0	0	0	0	0	0	0	0	0	0	0	0	0	0	0	0	0
TNFSF18	0	0	0	0	0	0	0	0	0	0	0	0	0	0	0	0	0	0	0	0	0	0	0	0	0	0	0	0	0	0	0	0	0	0	0	0	0	0	0	0	0	0	0	0	0	0	0	1	0
ARAF	6	12	5	2	4	0	7	3	6	4	6	3	5	9	4	4	5	5	3	6	6	4	3	2	4	6	4	4	6	5	1	2	3	3	7	4	5	2	4	6	4	2	3	2	4	1	3	3	3
AURKB	32	45	37	51	35	41	36	23	42	33	31	27	22	17	26	15	21	29	29	36	22	30	21	19	39	33	38	46	26	29	46	21	45	42	46	48	41	51	42	35	45	34	33	10	11	9	1	9	12
CALM1	2	1	0	1	1	0	1	0	0	0	0	0	0	0	3	2	0	3	1	0	1	1	0	0	0	2	3	1	1	1	0	0	0	0	1	0	0	1	1	1	1	0	4	0	0	0	2	0	1
CEACAM1	0	0	0	0	0	0	0	0	0	0	0	0	0	0	0	0	0	1	0	0	0	0	0	0	0	0	0	0	0	0	0	0	0	0	1	0	0	1	0	0	0	0	0	0	0	0	0	0	0
CNN2	0	0	0	0	0	0	1	0	0	0	0	0	0	0	1	0	0	0	0	0	1	0	0	0	0	0	0	0	0	0	0	0	0	0	0	0	0	0	0	0	0	0	0	0	0	0	0	1	0
CSF2	0	0	0	0	0	0	0	0	0	0	0	0	0	0	0	0	0	0	0	0	0	0	0	0	0	0	0	0	0	0	0	0	0	0	0	0	0	0	0	0	0	0	0	0	0	0	0	0	0
DESI1	1	3	1	1	3	2	0	0	2	3	2	1	2	2	4	0	2	3	1	1	0	1	3	1	2	0	1	0	0	1	0	0	0	1	0	1	0	0	1	0	0	2	2	1	3	0	1	4	0
ECM1	0	0	0	0	0	0	0	0	0	0	0	0	0	0	0	0	0	0	0	0	0	0	0	0	0	0	0	0	0	0	1	0	2	0	0	0	0	0	0	0	0	0	0	0	0	0	0	0	1
EOMES	0	0	0	0	0	0	0	1	0	0	0	0	0	1	0	0	0	0	0	0	0	0	0	0	0	0	0	0	0	0	0	0	0	0	0	0	0	0	0	0	0	0	0	0	0	0	0	2	0
EPOR	0	0	0	0	0	0	0	0	0	0	0	0	0	0	0	0	0	0	0	0	0	0	0	0	0	0	0	0	0	0	0	0	0	0	0	0	0	0	0	0	0	0	0	0	0	0	0	0	0
GPD1	0	0	0	0	0	0	0	0	0	0	0	0	0	0	0	0	0	0	0	0	0	0	0	0	0	0	0	0	0	0	0	0	0	0	0	0	0	0	0	0	0	0	0	0	0	0	0	0	0
LIX1L	0	0	0	0	0	0	0	0	0	0	0	0	0	0	0	0	0	0	0	0	0	0	0	0	0	0	0	0	0	0	0	0	0	0	0	0	0	0	0	0	0	0	0	0	0	0	0	0	0
MEF2A	0	0	0	0	1	1	0	1	1	2	1	1	0	1	0	0	0	0	1	0	0	0	0	0	0	0	0	0	0	0	1	0	0	0	0	1	1	0	0	0	0	0	0	0	1	0	0	0	0
PDLIM4	0	2	2	0	1	0	0	0	0	1	3	2	2	0	2	0	0	1	3	0	1	0	1	0	2	1	0	0	0	2	1	1	1	0	1	0	0	1	0	2	0	0	0	1	3	1	0	0	0
PPP1CA	0	0	1	0	0	0	0	0	0	0	0	0	1	0	1	0	0	0	0	0	0	0	2	0	0	0	0	0	0	1	0	0	0	0	0	0	1	0	0	0	0	0	0	0	0	0	0	0	0
RAD51	1	0	0	1	0	0	0	1	0	0	0	0	0	0	0	0	0	0	0	0	0	0	0	1	0	0	1	0	0	0	1	0	0	0	0	0	0	0	0	0	0	0	1	0	0	0	1	0	0
RARA	1	3	0	1	3	6	2	2	1	3	4	3	2	0	3	0	1	2	2	1	2	0	3	1	4	5	1	2	1	0	1	2	1	2	0	0	1	2	1	3	2	1	3	0	2	1	1	1	1
SH2B1	0	0	0	0	0	0	0	0	0	0	0	0	0	0	0	0	0	0	0	0	0	0	0	0	0	0	0	0	0	0	0	0	0	0	0	0	0	1	1	0	0	0	0	0	0	0	0	0	0
TRAF1	0	0	0	2	0	0	1	0	0	1	0	1	2	1	1	0	1	0	1	1	1	0	0	0	0	0	0	0	0	0	0	0	0	0	1	3	0	0	0	1	1	0	0	0	0	1	2	1	0
ASB2	0	0	1	0	0	0	0	0	0	0	0	0	0	0	0	0	0	0	0	0	0	0	0	0	0	0	0	0	0	0	0	0	0	0	0	0	0	0	0	0	0	0	1	0	0	0	0	0	0
CALR	687	934	836	758	691	785	715	768	801	754	767	701	609	675	652	609	604	784	632	830	632	757	746	704	791	747	846	909	847	682	914	740	925	804	943	827	826	894	921	819	825	909	835	1177	1148	1195	1000	1005	913
CD55	10	4	0	11	1	3	9	6	6	5	5	6	8	7	9	5	9	7	6	3	8	10	6	4	5	6	4	1	3	3	1	6	5	5	5	6	3	2	3	5	5	7	6	4	12	4	9	9	6
ITGB6	0	0	0	0	0	0	0	0	0	0	0	0	0	0	0	0	0	0	0	0	0	0	0	0	0	0	0	0	0	0	0	0	0	0	0	0	0	0	0	0	0	0	0	0	0	0	0	0	0
KRT5	0	0	0	0	0	0	0	0	0	0	0	0	0	0	0	0	0	0	0	0	0	0	0	0	0	0	0	0	0	0	0	0	0	0	0	0	0	0	0	0	0	0	0	0	0	0	0	0	0
LIMD1	0	1	0	0	1	0	0	0	0	1	1	1	0	0	1	1	0	0	0	1	0	0	1	2	2	2	2	2	0	1	0	0	0	2	0	0	1	3	1	1	1	0	2	0	0	1	0	0	2
LLGL2	0	1	1	0	0	0	0	1	0	0	1	0	0	0	0	1	0	1	0	0	0	0	0	0	0	0	1	0	0	0	0	0	1	1	0	0	0	1	1	0	1	0	0	0	0	1	0	0	0
LTBR	131	138	107	144	114	129	115	127	154	134	129	162	124	141	133	140	123	138	134	148	116	138	119	121	111	129	144	145	117	84	158	93	145	127	129	112	109	132	128	109	126	106	133	54	63	61	60	115	122
MAPK10	0	1	0	0	0	0	0	1	1	1	0	1	0	0	0	0	0	0	0	0	0	0	0	0	0	0	0	0	0	0	0	0	0	0	0	0	0	0	0	0	0	0	0	0	0	0	0	0	0
NGFR	0	0	0	0	0	0	0	0	0	0	0	0	0	0	0	0	0	0	0	0	0	0	0	0	0	0	0	0	0	0	0	0	0	0	0	0	0	0	0	0	0	0	0	0	0	0	0	0	0
PIM1	1	0	0	0	0	0	0	0	0	0	0	0	0	0	0	1	0	0	0	0	0	0	0	0	0	0	0	0	0	0	0	0	0	0	0	0	0	0	0	0	0	0	0	1	0	1	0	0	0
RRAGD	0	1	0	0	0	0	1	0	2	1	1	0	0	0	0	0	1	0	1	3	1	0	0	0	0	1	0	0	0	1	0	0	0	0	0	0	0	1	0	0	0	0	1	1	0	1	0	0	0
SERPINB5	11	20	8	3	10	12	11	10	7	13	7	18	10	16	17	22	11	9	21	15	7	14	6	14	14	10	15	8	6	10	16	19	13	15	12	18	10	10	11	10	9	17	16	9	17	16	8	16	10
TMEM132A	0	0	0	0	0	0	0	0	0	0	0	0	0	0	0	0	0	0	0	0	0	0	0	0	1	0	0	0	1	0	0	0	0	0	0	0	0	0	0	0	0	0	0	0	0	0	0	0	0
USF1	0	2	5	4	2	3	0	1	0	2	1	1	0	1	0	3	3	4	2	0	1	1	3	0	1	1	0	0	2	2	4	0	3	0	2	1	0	2	1	5	2	1	1	2	0	0	0	1	1
AMBRA1	3	1	2	1	0	2	3	2	2	2	1	0	0	3	1	1	3	4	5	3	3	3	1	0	0	0	1	1	0	0	0	2	1	3	2	2	0	1	0	3	1	3	0	2	0	0	0	2	1
BMPR1B	5	4	5	4	4	2	7	8	5	7	4	8	3	6	3	1	5	3	4	3	4	2	5	3	3	10	3	0	4	0	6	3	3	5	2	3	5	4	1	6	4	4	4	5	1	1	3	5	2
CRY1	6	5	4	7	2	7	6	9	18	16	14	7	6	3	9	5	4	8	13	8	6	9	7	7	6	6	4	4	4	5	4	7	6	10	13	8	5	7	8	6	15	10	9	5	6	3	5	12	2
ETFDH	2	1	1	2	2	1	0	1	1	0	1	2	5	1	2	0	3	2	2	1	2	1	0	2	5	0	3	1	1	0	0	1	0	0	2	1	1	0	1	0	0	0	1	0	0	1	0	2	0
FANCA	0	0	0	0	0	0	0	0	0	0	0	0	0	0	0	0	0	0	0	0	0	0	0	0	0	0	0	0	0	0	0	0	0	0	0	0	0	0	0	0	0	0	0	0	0	0	0	0	0
FANCG	0	1	1	1	0	1	1	0	0	0	0	0	0	0	1	0	0	0	0	0	0	1	0	0	0	0	0	1	1	0	0	0	2	1	1	1	0	1	1	0	1	1	0	3	0	0	0	0	2
GALNT11	0	2	0	0	1	1	3	0	1	0	3	1	0	1	1	0	0	0	0	3	1	2	1	1	0	1	0	1	1	1	2	0	1	1	0	0	0	2	0	0	1	1	1	0	0	1	0	1	1
GALNT12	0	0	0	0	0	0	0	0	0	0	0	0	0	0	0	0	0	0	1	0	0	0	0	0	0	0	0	0	0	1	0	0	0	0	0	0	0	0	0	0	0	0	0	0	0	0	0	0	0
GNPTG	0	0	2	0	1	1	0	0	0	0	1	1	0	0	0	1	1	1	0	0	0	1	0	1	1	0	0	0	1	0	1	1	1	0	0	0	0	0	0	0	0	1	1	0	0	0	1	0	0
GYS1	0	0	0	0	0	0	0	0	0	0	0	0	0	0	0	0	0	0	1	0	0	0	0	0	0	0	0	0	0	0	0	0	0	0	0	0	0	0	0	0	0	0	0	0	0	0	0	0	0
IL17RB	0	0	0	0	0	0	0	0	0	0	0	0	0	0	0	0	0	0	0	0	0	0	0	0	0	0	0	0	0	0	0	0	0	0	0	0	0	0	0	0	0	0	0	0	0	0	0	0	0
IRAK1	11	20	8	9	10	10	10	10	7	7	19	9	12	8	7	7	6	9	8	9	7	7	4	5	2	5	5	3	5	11	7	7	10	14	8	6	9	14	10	8	9	12	10	6	2	3	1	9	6
IRF1	7	8	15	15	6	6	5	16	4	11	11	8	12	11	10	13	10	13	8	4	8	5	14	3	16	14	10	12	10	9	9	7	7	14	9	8	10	6	8	11	8	10	6	27	15	29	18	7	8
LCK	0	0	0	0	0	0	0	0	0	0	0	0	0	0	0	1	0	0	0	0	0	0	0	0	0	0	0	0	0	0	0	0	0	0	0	0	0	0	0	0	0	0	0	0	0	0	0	0	0
MARK2	0	0	0	0	0	0	0	0	0	0	0	0	0	0	0	0	0	0	0	0	0	0	0	0	0	0	0	0	0	0	0	0	0	0	0	1	0	0	1	0	0	0	0	0	0	0	0	0	0
MTHFR	0	0	0	0	0	0	0	0	0	0	0	0	0	0	0	0	0	0	0	0	0	0	0	0	0	0	0	0	0	0	0	0	0	0	0	0	0	0	0	0	0	0	0	0	0	0	0	0	0
NAIP	0	0	0	0	0	0	0	0	0	0	0	0	0	0	1	0	0	0	0	0	0	0	0	0	0	0	0	0	0	0	0	0	0	0	0	0	0	0	0	0	0	0	0	0	0	0	0	0	0
PIK3CG	0	0	0	0	0	0	0	0	0	0	0	0	0	0	0	0	0	0	0	0	0	0	0	0	0	0	0	0	0	0	0	0	0	0	0	0	0	0	0	0	0	0	0	0	0	0	0	0	0
PLTP	6	6	4	0	1	2	0	4	6	4	1	2	3	7	4	3	3	2	2	7	2	3	3	6	3	3	3	4	5	1	5	1	3	2	2	10	2	1	4	0	5	1	2	2	4	1	1	3	5
PPARGC1A	0	0	0	0	0	0	0	0	0	0	0	0	0	0	0	0	0	0	0	0	0	0	0	0	0	0	0	0	0	0	0	0	0	0	0	0	0	0	0	0	0	0	0	0	0	0	0	0	0
PPP3CC	0	0	0	0	0	0	0	0	0	0	0	0	0	0	0	0	0	0	0	0	0	0	0	0	0	0	0	0	0	0	0	0	0	0	0	1	0	0	0	0	0	0	0	0	0	0	0	0	0
PRKG2	0	0	0	0	0	0	0	0	0	0	0	0	0	0	0	0	0	1	1	0	0	0	0	0	0	0	0	1	1	0	0	0	0	0	0	0	0	0	0	0	0	1	0	0	0	0	0	0	0
RAD21	0	2	5	1	1	0	3	0	2	3	1	1	2	0	1	0	0	2	0	0	0	1	3	2	1	1	2	0	2	0	0	0	1	0	0	0	1	4	2	0	2	4	0	1	0	0	2	1	0
TGFB1I1	0	1	0	1	0	0	1	0	0	0	0	0	0	0	0	0	0	0	0	0	0	0	0	0	1	0	0	0	0	0	0	0	0	0	0	0	1	0	0	0	2	1	0	0	0	0	0	0	0
ACSL5	1	4	6	3	4	3	2	6	3	1	5	1	4	5	5	3	0	7	5	2	5	4	1	3	2	3	4	4	3	4	2	2	2	4	5	2	4	3	2	4	1	4	4	5	1	2	2	2	4
ATF6B	0	1	0	0	0	0	0	0	0	1	0	0	0	0	0	0	0	0	0	0	0	0	0	0	0	0	1	0	0	0	1	1	0	0	1	0	0	0	0	1	0	0	0	0	0	0	0	0	0
BAI1	0	0	0	0	0	0	0	0	0	0	0	0	0	0	0	0	0	0	0	0	0	0	0	0	0	0	0	0	0	0	0	0	0	0	0	0	0	0	0	0	0	0	0	0	0	0	0	0	0
BRAF	1	0	0	0	0	0	1	3	0	0	0	0	1	0	1	0	0	0	0	0	0	0	2	0	2	0	0	0	1	0	1	0	0	0	1	0	0	0	2	0	0	1	1	1	0	1	2	0	0
CDC16	15	19	20	17	11	27	15	19	12	14	14	13	12	9	18	14	15	21	13	11	13	21	14	20	21	18	13	19	17	13	14	12	15	23	21	23	20	19	13	25	19	22	11	14	7	14	12	14	13
DAAM1	3	2	5	4	6	6	1	2	1	6	4	4	3	5	4	0	2	5	7	1	1	0	2	1	4	2	1	2	2	1	2	4	0	4	2	3	2	3	3	3	3	5	4	5	1	0	1	1	2
DLG5	11	19	18	13	18	13	10	11	8	18	12	8	8	14	9	8	5	14	18	17	4	12	9	10	19	10	9	10	14	5	18	3	12	10	11	22	7	8	21	11	16	17	22	4	13	9	8	10	11
DST	0	1	0	0	0	0	0	0	0	0	0	0	0	0	1	0	0	0	0	0	0	0	0	0	1	0	0	1	0	0	0	0	0	0	1	0	0	0	0	0	0	0	0	0	0	0	0	0	0
EPHA4	1	1	1	0	0	0	2	1	0	0	0	1	0	0	1	0	1	0	0	2	0	1	0	0	0	0	0	0	0	1	0	3	1	0	0	3	0	0	1	1	0	1	0	0	1	0	0	2	0
MANBA	0	0	0	0	0	0	0	0	0	0	0	0	0	0	0	0	0	0	0	0	0	0	0	0	0	0	0	0	0	0	0	0	0	0	0	0	0	0	0	0	0	0	0	0	0	0	0	0	0
MCM5	29	44	41	31	34	46	41	45	40	29	30	23	32	16	22	11	20	27	36	27	17	28	27	20	29	22	25	27	30	31	33	15	29	25	36	37	30	31	36	27	28	20	32	16	7	17	14	11	7
NOTCH2	0	0	0	1	0	0	0	0	1	0	0	0	0	0	0	1	0	0	0	0	0	0	0	0	0	0	0	0	0	0	0	0	0	0	0	0	0	0	0	0	0	0	0	0	0	0	0	0	0
PABPC1	2939	3782	3363	2935	3031	3056	2642	3153	3104	3036	2870	2158	2174	2049	2507	1741	1696	2375	2211	2382	1741	2288	1945	1985	2548	2418	2739	2389	2181	2016	2695	1786	2749	2593	2779	3124	2237	2789	2720	2469	2722	2747	2698	1777	1566	1710	1545	2016	1791
PIP5K1C	0	0	1	0	0	0	0	0	0	0	0	0	0	0	0	1	1	0	0	1	1	0	0	0	1	0	0	0	1	0	0	2	0	0	0	0	0	0	0	0	0	0	0	0	0	0	0	0	0
PLCG1	4	11	7	5	12	8	7	8	12	12	4	2	7	8	8	6	5	8	7	13	5	7	8	6	10	6	8	7	4	2	5	5	8	6	6	13	7	8	6	10	8	9	8	1	4	0	1	1	4
SREBF1	0	0	0	0	0	0	0	0	0	0	0	0	0	0	0	0	0	0	0	0	0	0	0	0	0	0	0	0	0	0	0	0	0	0	0	0	0	0	0	0	0	0	0	0	0	0	0	0	0
SREBF2	0	1	0	1	1	0	3	2	1	0	0	1	2	1	1	1	1	0	1	0	2	3	1	1	1	1	0	4	2	1	2	0	1	0	0	4	1	2	0	0	0	1	2	1	2	0	1	1	0
ULK1	0	0	0	0	1	2	1	0	1	0	2	1	0	0	0	1	0	1	2	0	0	1	1	2	0	0	0	1	0	0	0	0	0	2	1	1	1	1	1	1	1	0	0	0	0	2	0	0	1
VAV2	4	2	2	2	2	1	2	2	6	3	2	0	5	0	6	1	1	1	1	3	5	5	1	3	3	2	5	1	3	3	3	5	4	3	5	2	3	0	0	3	2	3	3	3	0	2	1	3	3
BACH1	1	5	2	2	2	1	1	4	1	0	2	2	2	7	1	5	2	3	0	0	2	3	1	3	2	6	4	2	4	1	5	2	3	1	3	2	2	2	1	4	2	0	3	7	5	10	8	0	3
CD14	1	0	0	0	0	0	0	0	0	0	0	0	0	1	0	0	0	1	0	0	0	1	0	0	0	0	0	0	0	0	0	0	0	0	0	0	0	0	1	0	0	0	0	0	0	0	0	0	0
CLIC5	0	1	0	0	0	0	0	0	0	0	0	1	0	0	0	0	0	0	0	0	0	0	0	0	0	1	0	0	0	0	0	0	0	0	0	0	0	0	0	0	0	0	0	0	0	0	0	0	0
SOCS5	7	7	5	8	8	6	1	3	8	4	3	4	3	2	4	6	2	4	6	6	3	12	4	6	5	2	5	3	2	3	7	4	3	3	9	8	3	4	4	4	1	5	7	3	3	3	2	3	3
TNFSF15	0	0	0	0	1	1	1	1	3	2	1	2	2	1	0	0	1	1	0	0	1	2	1	1	2	0	1	0	0	2	0	2	0	0	0	0	0	0	0	0	0	0	0	2	0	0	1	0	1
SOD1	11	25	17	6	19	13	9	13	11	14	17	25	21	22	25	14	13	22	9	14	21	8	12	20	11	16	12	12	11	10	16	13	31	14	23	20	19	11	19	20	15	10	23	6	9	8	11	11	10
APOL3	0	0	0	0	0	0	0	0	0	0	0	0	0	0	0	0	0	0	0	0	0	0	0	0	0	0	0	0	0	0	0	0	0	0	0	0	0	0	0	0	0	0	0	0	0	0	0	0	0
BMP3	0	0	0	0	0	0	0	0	0	0	0	0	0	0	0	0	0	0	1	0	0	0	0	0	0	0	0	0	0	0	0	0	0	0	0	0	0	0	0	0	0	0	0	1	0	0	1	0	2
CXXC4	0	0	0	0	0	0	0	0	0	0	0	0	0	0	0	0	0	0	0	0	0	0	0	0	0	0	0	0	0	0	0	0	0	0	0	0	0	0	0	0	0	0	0	0	0	0	0	0	0
DLST	0	0	2	0	1	1	0	1	2	3	0	1	1	1	1	1	2	2	1	2	3	0	0	0	1	1	3	0	1	1	1	0	0	0	1	0	4	2	1	1	1	0	0	0	0	0	1	1	0
EPHA7	0	0	0	0	0	0	0	0	0	0	0	0	0	0	1	0	0	0	0	0	0	0	0	0	0	0	0	0	0	0	1	0	0	0	0	0	0	0	0	0	0	0	0	0	0	0	0	0	0
GALR2	0	0	0	0	1	0	1	0	0	0	0	0	0	0	0	0	0	1	0	0	0	0	0	0	0	0	1	0	0	0	0	0	0	1	0	1	1	0	0	0	0	0	2	0	1	0	1	0	0
IL17D	0	0	0	0	0	0	0	0	0	0	0	0	0	0	0	0	0	0	0	0	0	0	0	0	0	0	0	0	0	0	0	0	0	0	0	0	0	0	0	0	0	0	0	0	0	0	0	0	0
IL1RL1	15	23	22	17	8	16	15	16	15	18	15	15	13	18	19	12	3	7	5	14	8	15	10	12	6	10	13	16	13	13	16	8	14	13	10	24	13	19	16	11	14	13	14	49	54	53	55	21	24
MN1	0	0	0	0	0	0	0	0	0	0	0	0	0	0	0	0	0	0	0	0	0	0	0	0	0	0	0	0	0	0	0	0	0	0	0	0	0	0	0	0	0	0	0	0	0	0	0	0	0
PLG	0	0	0	0	0	0	0	0	0	0	0	0	0	0	0	0	0	0	0	0	0	0	0	0	0	0	0	0	0	0	0	0	0	0	0	0	0	0	0	0	0	0	0	0	0	0	0	0	0
SNCA	0	0	0	0	0	0	0	0	0	0	0	0	0	0	0	0	0	0	0	0	0	0	0	0	0	0	0	0	0	0	0	0	0	0	0	0	0	0	2	0	2	0	0	0	0	0	0	0	0
STX11	0	0	0	0	0	0	0	0	0	0	0	0	0	1	0	0	0	0	0	0	0	0	0	0	0	0	0	0	0	0	0	0	0	1	0	0	0	1	0	0	0	0	0	0	1	0	0	0	0
SLC5A3	1	1	3	0	1	0	3	2	4	0	0	3	4	1	2	2	1	2	2	2	0	2	1	2	0	2	1	0	2	0	1	1	3	1	0	1	1	1	1	1	1	2	2	0	0	0	0	1	0
AMH	0	0	0	0	0	0	0	0	0	0	0	0	0	0	0	0	0	0	0	0	0	0	0	0	0	0	0	0	0	0	0	0	0	0	0	0	0	0	0	0	0	0	0	0	0	0	0	0	0
CCL19	0	0	0	1	0	0	0	0	0	0	0	0	0	0	0	0	0	0	0	0	0	0	0	0	0	0	0	0	0	0	0	0	0	0	0	0	0	0	0	0	0	0	0	0	0	0	0	0	0
FZD3	0	0	0	1	0	0	0	0	0	0	3	0	0	0	0	0	0	1	0	0	0	0	0	0	0	0	0	0	0	0	0	0	0	0	0	0	0	0	1	0	0	0	0	0	0	0	0	0	0
G6PC3	0	1	1	1	0	0	0	0	1	0	0	0	0	0	0	0	0	1	0	0	0	0	1	0	0	0	1	1	0	2	0	0	0	0	0	0	0	1	0	0	1	0	0	0	1	0	0	0	0
GCDH	9	5	11	3	2	5	2	4	9	6	11	3	6	3	10	3	2	6	6	3	11	9	8	1	6	2	4	8	3	5	8	4	8	4	4	3	2	6	6	2	7	3	4	1	4	2	3	8	1
PLA2G12A	27	41	43	21	30	28	27	35	27	30	32	32	24	25	34	24	25	38	20	19	25	20	34	19	24	19	23	23	22	15	20	27	25	23	29	25	31	29	30	24	39	31	33	12	20	22	13	23	24
RXRB	2	4	7	5	5	5	4	7	4	9	3	7	3	12	9	3	3	6	3	5	6	7	6	7	9	5	4	4	4	3	5	6	2	5	8	9	6	3	5	5	4	9	11	6	2	10	7	9	8
SPHK2	0	0	1	1	0	1	0	1	1	1	0	0	1	1	0	0	1	0	0	0	0	1	0	0	1	0	0	0	0	0	0	0	0	1	1	1	0	0	1	0	0	1	2	0	0	0	1	1	0
TNFRSF11A	4	2	1	2	1	2	0	1	1	0	1	2	1	5	1	1	2	2	1	3	0	1	2	0	1	3	4	1	1	0	6	0	2	1	2	0	1	1	2	2	2	1	2	0	0	2	0	0	0
CREB3	0	0	0	0	0	0	0	0	0	0	0	0	1	0	0	0	0	0	0	0	0	0	0	0	0	0	0	0	0	0	0	0	0	0	0	0	0	0	0	0	0	0	0	0	0	0	0	0	0
DECR2	0	0	0	0	0	0	0	0	0	0	0	0	0	0	0	0	0	0	0	0	0	0	0	0	0	0	0	0	0	0	0	0	2	0	0	0	0	1	0	1	0	0	0	0	0	0	0	0	0
ESAM	1	1	3	1	2	1	1	2	4	1	1	1	1	3	2	2	1	5	4	2	1	1	3	0	0	1	5	2	6	2	1	1	3	2	3	2	2	1	1	1	0	1	2	1	1	1	1	1	0
IRF8	0	0	0	0	0	0	0	0	0	0	0	0	0	0	0	0	0	0	0	0	0	0	0	0	0	0	0	0	0	0	0	0	0	0	0	0	0	0	0	0	1	0	0	0	0	0	0	0	0
MAG	0	0	0	0	0	0	0	0	0	0	0	0	0	0	0	0	0	0	0	0	0	0	0	0	0	0	0	0	0	0	0	0	0	0	0	0	0	0	0	0	0	0	0	0	0	0	0	0	0
RNH1	4	10	10	10	6	5	9	9	6	4	12	10	5	3	6	5	6	11	4	8	4	4	10	6	9	9	8	7	5	5	4	9	10	6	10	8	4	4	2	6	4	5	7	6	5	4	3	8	3
TP73	0	0	0	0	0	0	0	0	0	0	0	0	0	0	0	0	0	0	0	0	0	0	0	0	0	0	0	0	0	0	0	0	0	0	0	0	0	0	0	0	0	0	0	0	0	0	0	0	0
VANGL2	0	0	0	0	0	0	0	0	0	0	0	0	0	0	0	0	0	0	0	0	0	0	0	0	0	0	0	0	0	0	0	0	0	0	0	0	0	0	0	0	0	0	0	0	0	0	0	0	0
ALOX5	0	0	0	0	0	0	0	0	0	0	0	0	0	0	0	0	0	0	0	0	0	0	0	0	0	0	0	0	0	0	0	0	0	0	0	0	0	0	0	0	0	0	0	0	0	0	0	0	0
COLEC12	0	0	0	0	0	0	0	0	0	0	0	0	0	0	0	0	0	0	0	0	0	0	0	0	0	0	0	0	0	0	0	0	0	0	0	0	0	1	0	0	0	0	0	0	0	0	0	0	0
CYP39A1	0	0	0	0	0	0	0	0	0	0	0	0	0	0	0	0	0	0	0	0	0	0	0	0	0	0	0	0	0	0	0	0	0	0	0	0	0	0	0	0	0	0	1	0	0	0	0	0	0
DLL1	0	0	0	0	0	0	0	0	0	0	0	0	0	0	0	0	0	0	0	0	0	0	0	0	0	0	0	0	0	0	0	0	0	0	0	0	0	0	0	0	0	0	0	0	0	0	0	0	0
EPHB6	1	2	1	2	2	1	2	1	4	3	3	0	2	3	1	3	2	2	3	3	2	0	6	2	2	1	3	2	4	2	2	2	2	3	4	5	1	4	5	2	0	2	4	1	2	0	0	1	0
EXO1	43	33	31	26	26	36	20	18	48	28	44	15	16	16	15	19	29	24	23	23	22	26	23	25	27	34	27	26	23	25	37	27	42	31	38	44	25	34	32	35	39	32	32	10	9	9	12	4	5
MEIS1	0	0	0	0	0	2	0	0	0	0	0	0	0	0	0	0	0	0	0	0	0	0	2	0	0	1	0	0	0	0	0	0	0	0	0	0	0	0	0	0	0	0	0	0	0	0	0	0	0
P2RX6	0	0	0	0	0	0	0	0	0	0	0	0	0	0	0	0	0	0	0	0	0	0	0	0	0	0	0	0	0	0	0	0	0	0	0	0	0	0	0	0	0	0	0	0	0	0	0	0	0
SLC27A3	0	0	0	0	0	0	0	0	0	1	0	0	0	0	0	0	0	0	0	0	0	1	0	0	0	0	0	0	0	0	0	0	0	0	0	0	0	0	0	0	0	0	1	0	0	0	0	0	0
TAP1	0	0	0	1	1	0	0	0	0	0	0	0	0	0	0	0	0	0	0	0	0	0	0	0	0	0	0	0	0	0	0	0	0	0	0	0	0	0	0	0	0	0	0	0	0	0	0	0	0
ADAM23	0	0	0	0	0	0	0	0	0	0	0	0	0	0	0	0	0	0	0	0	0	0	0	0	0	0	0	0	0	0	0	0	0	0	0	0	0	0	0	0	0	0	0	0	0	0	0	0	0
DCHS1	0	0	0	0	0	0	0	0	0	0	0	0	0	0	0	0	0	0	0	0	0	0	0	0	0	0	0	0	0	0	0	0	0	0	0	0	0	0	0	0	0	0	0	0	0	0	0	0	0
DDX11	0	0	0	0	0	1	3	0	0	0	0	0	0	2	0	0	1	0	0	1	0	0	0	0	1	0	0	0	0	0	0	0	1	0	0	0	2	0	0	0	0	0	1	0	0	0	0	0	1
ERBB4	0	0	0	0	0	0	0	0	0	0	0	0	0	0	0	0	0	0	0	0	0	0	0	0	0	0	0	0	0	0	0	0	0	0	0	0	0	0	0	0	0	0	0	0	0	0	0	0	0
PER1	1	0	1	1	0	0	0	0	1	1	1	0	0	0	0	0	0	1	1	1	0	0	0	1	0	1	0	0	0	0	1	0	0	0	1	0	0	0	0	1	1	0	0	0	0	0	0	2	0
PRKG1	0	0	0	1	0	0	0	0	0	1	0	1	0	0	0	0	0	1	0	1	0	0	0	0	1	1	0	0	1	0	0	0	1	1	0	1	2	0	0	0	1	0	0	0	0	0	0	0	0
RAPGEF3	0	0	0	0	0	0	0	0	0	0	0	0	0	0	0	0	0	0	0	0	0	0	0	0	0	0	0	0	0	0	0	0	0	0	0	1	0	0	0	0	0	0	0	0	0	0	0	0	0
SPINK5	0	0	0	0	0	0	0	0	0	0	0	0	0	0	0	0	0	0	0	0	0	0	1	0	0	0	0	0	0	0	0	0	0	0	0	0	0	0	0	0	0	0	0	0	0	0	0	0	0
STAT6	2	0	0	0	0	0	0	0	0	0	1	0	0	0	2	0	0	0	1	0	1	0	0	0	1	0	0	1	0	0	0	1	1	0	0	3	1	1	0	0	1	2	1	0	2	0	0	0	0
TYRO3	1	0	0	1	0	0	0	0	0	1	1	3	0	1	0	0	1	0	0	0	0	0	1	1	1	0	0	1	0	0	0	0	0	0	0	0	0	0	0	0	0	0	0	0	1	0	1	1	0
C1GALT1C1	1	8	3	4	6	8	3	5	0	6	7	4	4	5	7	5	6	6	1	5	2	5	5	2	1	1	11	6	5	5	2	2	3	5	5	6	6	1	3	5	2	6	3	1	1	0	3	6	0
CLDN3	0	0	0	0	0	0	0	0	0	0	0	0	0	0	0	0	0	0	0	0	0	0	0	0	0	0	0	0	0	0	0	0	0	0	0	0	0	0	0	0	0	0	0	0	0	0	0	0	0
GPR17	0	0	0	0	0	0	0	0	0	1	0	0	0	0	0	0	1	0	0	1	0	0	0	0	0	0	0	0	0	0	0	0	0	0	0	0	0	0	0	0	0	0	0	0	0	0	0	0	0
MGAT3	0	0	0	0	0	0	0	0	0	0	0	0	0	0	0	0	0	0	0	0	0	0	0	0	0	0	0	0	0	0	0	0	0	0	0	0	0	0	0	0	0	0	0	0	0	0	0	0	0
MTOR	0	0	0	0	1	1	0	0	0	2	0	1	0	0	0	0	1	0	1	0	0	0	0	0	0	0	0	1	0	0	1	0	0	0	0	0	0	0	0	0	0	0	0	0	0	0	0	1	0
PRKDC	1	3	2	3	3	0	4	3	1	5	2	3	3	2	1	0	3	1	2	4	1	3	2	1	1	2	7	3	1	4	2	2	4	4	2	2	5	2	1	2	3	5	5	0	0	3	0	2	2
SIAH1	1	0	0	1	1	2	0	1	0	0	0	0	1	1	0	1	0	0	0	1	0	0	0	0	0	1	0	0	2	0	0	0	0	1	0	0	1	0	1	0	0	2	0	0	0	0	0	0	0
INSL3	0	0	0	0	0	0	0	0	0	0	0	0	0	0	0	0	0	0	0	0	0	0	0	0	0	0	0	0	0	0	0	0	0	0	0	0	0	0	0	0	0	0	0	0	0	0	0	0	0
SMARCD3	0	1	0	0	1	0	1	0	1	2	0	1	0	0	1	0	0	3	1	0	2	0	1	2	1	0	2	1	1	1	1	1	0	1	0	1	0	1	1	1	1	0	0	1	0	2	2	0	0
A4GNT	0	0	0	0	0	0	0	0	0	0	0	0	0	0	0	0	0	0	0	0	0	0	0	0	0	0	0	0	0	0	0	0	0	0	0	0	0	0	0	0	0	0	0	0	0	0	0	0	0
MEFV	0	0	0	0	0	0	0	0	0	0	0	0	0	0	0	0	0	0	0	0	0	0	0	0	0	0	0	0	0	0	0	0	0	0	0	0	0	0	0	0	0	0	0	0	0	0	0	0	0
XDH	0	0	0	0	0	0	0	0	0	0	0	0	0	0	0	0	0	0	0	0	0	0	0	0	0	0	0	0	0	0	0	0	0	0	0	0	0	0	0	0	0	0	0	0	0	0	0	0	0
NMBR	0	0	0	0	0	0	0	0	0	0	0	0	0	0	0	0	0	0	0	0	0	0	0	0	0	0	0	0	0	0	0	0	0	0	0	0	0	0	0	0	0	0	0	0	0	0	0	0	0
CYP11A1	0	0	0	0	0	0	0	0	0	0	0	0	0	0	0	0	0	0	0	0	0	0	0	0	0	0	0	0	0	0	0	0	0	0	0	0	0	0	0	0	0	0	0	0	0	0	0	0	0
MPL	0	0	0	0	0	0	0	0	0	0	0	0	0	0	0	0	0	0	0	0	0	0	0	0	0	0	0	0	0	0	0	0	0	0	0	0	0	0	0	0	0	0	0	0	0	0	0	0	0
CUBN	0	0	0	0	0	0	0	0	0	0	0	0	0	0	0	0	0	0	0	0	0	0	0	0	0	0	0	0	0	0	0	0	0	0	0	0	0	0	0	0	0	0	0	0	0	0	0	0	0
NAGPA	0	0	0	0	0	0	0	0	0	0	0	0	0	0	0	0	0	0	0	0	0	0	0	0	0	0	0	0	1	0	0	0	0	0	0	0	0	0	0	0	0	0	0	0	0	0	0	0	0
ACOT12	0	0	0	0	0	0	0	0	0	0	0	0	0	0	0	0	0	0	0	0	0	0	0	0	0	0	0	0	0	0	1	0	0	0	0	0	0	0	0	0	0	0	0	0	0	0	0	0	0
IGF1	0	0	0	0	0	0	0	0	0	0	0	0	0	0	0	0	0	0	0	0	0	0	0	0	0	0	0	0	0	0	0	0	0	0	0	0	0	0	0	0	0	0	0	0	0	0	0	0	0
NTRK1	0	10	8	2	0	0	0	7	4	1	0	0	0	0	0	0	0	0	0	1	0	0	0	2	0	0	0	1	0	2	0	0	0	0	0	0	0	0	0	0	1	0	0	1	0	0	0	0	0
HMGCS2	0	0	1	0	0	0	0	0	0	0	0	0	0	0	0	0	0	0	0	0	0	0	0	0	0	0	0	0	0	0	0	0	0	0	0	0	0	0	0	0	0	0	0	0	0	1	0	0	0
WISP2	0	0	0	0	0	0	0	0	0	0	0	0	0	0	0	0	0	0	0	0	0	0	0	1	0	0	0	0	0	0	0	0	0	0	0	0	0	0	0	0	0	0	0	0	0	0	0	0	0
PRKCG	0	0	0	0	0	1	0	0	0	0	0	0	0	0	0	0	0	0	0	0	0	0	0	0	0	0	0	0	0	0	0	0	0	0	0	0	0	0	0	0	0	0	0	0	0	0	0	0	0
NOS2	0	0	0	0	0	0	0	0	0	0	0	0	0	0	0	0	0	0	0	0	0	0	0	0	0	0	0	0	0	0	0	0	0	0	0	0	0	0	0	0	0	0	0	0	0	0	0	0	0
HRG	0	0	0	0	0	0	0	0	0	0	0	0	0	0	0	0	0	0	0	0	0	0	0	0	0	0	0	0	0	0	0	0	0	0	0	0	0	0	0	0	0	0	0	0	0	0	0	0	0
ERG	0	0	0	0	0	0	0	0	0	0	0	0	0	0	0	0	0	0	0	0	0	0	0	0	0	0	0	0	0	0	0	0	0	0	0	0	0	0	0	0	0	0	0	0	0	0	0	0	0
SOD2	1	2	0	0	0	1	1	0	0	0	1	0	0	0	3	0	0	0	1	0	1	0	0	2	1	0	0	0	0	0	1	0	0	1	1	0	0	1	1	2	1	0	1	0	0	0	0	0	2
CEACAM6	0	0	0	0	0	0	0	0	1	0	0	0	0	0	0	0	0	0	0	0	0	0	1	0	0	0	0	0	0	0	0	0	0	0	0	0	0	0	0	0	0	0	0	0	0	0	0	0	0
MAP3K3	0	1	1	0	0	0	0	0	0	1	1	0	1	1	1	1	0	0	0	0	1	1	0	0	0	0	0	0	1	0	0	0	0	0	1	0	0	0	0	1	1	0	0	0	0	0	0	0	0
GRM2	0	0	0	0	0	0	0	0	0	0	0	0	0	0	0	0	0	0	0	0	0	0	0	0	0	0	0	0	0	0	0	0	0	0	0	0	0	0	0	0	0	0	0	0	0	0	0	0	0
CXCL13	0	0	0	0	0	0	0	0	0	0	0	0	0	0	0	0	0	0	0	0	0	0	0	0	0	0	0	0	0	0	0	0	0	0	0	0	0	0	0	0	0	0	0	0	0	0	0	0	0
TEAD1	19	23	15	21	29	26	18	19	24	22	21	7	8	11	24	10	12	12	10	16	13	10	13	12	13	9	14	13	9	12	15	7	17	15	15	18	15	15	17	25	17	21	14	6	8	9	8	9	6
LEP	0	0	0	0	0	0	0	0	0	0	0	0	0	0	0	0	0	0	0	0	0	0	0	0	0	0	0	0	0	0	0	0	0	0	0	0	0	0	0	0	0	0	0	0	0	0	0	0	0
DMC1	0	0	0	0	0	0	0	0	0	1	0	1	0	0	0	0	0	1	0	0	0	0	0	0	0	0	0	2	0	0	0	0	0	0	1	0	0	0	0	0	1	0	1	1	0	0	0	0	0
[truncated: 1,409 more rows]
[truncated: 221 more columns]

## Sheet: Table S2
Table S2. Numbers of DEGs in different concentrations.
Herb-Cell line	25μg/mL	50μg/mL	75μg/mL	100μg/mL
BGZ-DU145	71	118	190	278
GZ-DU145	59	68	86	165
MDP-DU145	46	77	118	141
FL-DU145	58	45	67	74
GSB-DU145	34	46	46	69
TR-DU145	50	56	38	54
CS-DU145	38	29	34	33
BGZ-PC3	72	186	333	421
GZ-PC3	81	111	156	185
MDP-PC3	41	43	52	77
FL-PC3	49	52	65	63
GSB-PC3	48	44	62	56
TR-PC3	27	36	50	37
CS-PC3	33	39	40	42

## Sheet: Table S3
Table S3. Results of DEGs analysis.
gene	log2FC	p_value	herb	cell line
HSP90B1	1.74736	0	BGZ	DU145
HSPA5	2.59465	2.11327e-164	BGZ	DU145
HERPUD1	2.92812	3.75115e-40	BGZ	DU145
TXN	-0.635973	2.88135e-28	BGZ	DU145
LAMB3	1.10652	2.39788e-21	BGZ	DU145
CDKN1A	1.77361	5.17583e-21	BGZ	DU145
HNRNPA1	-0.849769	5.75541e-19	BGZ	DU145
CDC6	0.877076	2.22885e-16	BGZ	DU145
TKT	-0.984382	5.4796e-16	BGZ	DU145
CEBPB	1.05693	1.09509e-15	BGZ	DU145
XBP1	1.2267	2.67536e-13	BGZ	DU145
GSR	-0.964313	4.46794e-13	BGZ	DU145
HK2	1.91228	8.3946e-13	BGZ	DU145
DDIT3	3.17964	9.62977e-13	BGZ	DU145
IER3	1.36535	1.04733e-12	BGZ	DU145
HMOX1	2.37405	1.08109e-12	BGZ	DU145
ID1	-1.86098	1.97967e-12	BGZ	DU145
CFL1	-0.578522	1.09341e-11	BGZ	DU145
MMP1	3.34222	1.00514e-10	BGZ	DU145
UFM1	1.71112	1.35756e-10	BGZ	DU145
CDKN3	-0.80932	1.96686e-10	BGZ	DU145
CXCL2	1.41926	2.16127e-10	BGZ	DU145
IL6	2.37556	3.97181e-10	BGZ	DU145
BCL10	1.20093	1.10193e-09	BGZ	DU145
CDC20	-0.901983	2.41299e-09	BGZ	DU145
HSP90AB1	-0.382933	3.13925e-09	BGZ	DU145
IL1RL1	3.74438	3.30117e-09	BGZ	DU145
HYOU1	1.84187	3.59023e-09	BGZ	DU145
MKI67	-1.06482	4.3418e-09	BGZ	DU145
CALR	0.534272	6.71977e-09	BGZ	DU145
PMAIP1	1.42107	1.10476e-08	BGZ	DU145
XRCC6	-0.92831	1.18807e-08	BGZ	DU145
AARS	0.983289	1.3936e-08	BGZ	DU145
NUCB2	1.9476	2.09118e-08	BGZ	DU145
BCL3	-1.82099	2.20362e-08	BGZ	DU145
TFPI2	1.5679	2.74486e-08	BGZ	DU145
KLHDC2	1.16565	3.30919e-08	BGZ	DU145
PRDX1	-1.18207	7.34759e-08	BGZ	DU145
PNN	-0.837345	8.1173e-08	BGZ	DU145
MAP1LC3B	1.33891	9.30467e-08	BGZ	DU145
KRT7	-0.799186	1.64223e-07	BGZ	DU145
CXCL1	0.744762	4.73614e-07	BGZ	DU145
CDR2	1.6588	4.79237e-07	BGZ	DU145
TFAP2A	-1.66071	5.47993e-07	BGZ	DU145
ACAT2	-0.687671	6.41971e-07	BGZ	DU145
CAV1	-1.15822	1.08629e-06	BGZ	DU145
TXNIP	4.60558	1.27673e-06	BGZ	DU145
HSP90AA1	-1.13843	1.88249e-06	BGZ	DU145
THBS1	1.76341	3.22444e-06	BGZ	DU145
PRC1	-1.47739	3.31428e-06	BGZ	DU145
KPNA2	-1.54635	3.53503e-06	BGZ	DU145
ANGPTL4	0.778991	3.6585e-06	BGZ	DU145
WWC1	-0.851373	5.92658e-06	BGZ	DU145
RPL37	-0.313345	7.38733e-06	BGZ	DU145
INHBA	4.5693	7.69314e-06	BGZ	DU145
NFKBIB	0.96747	8.88358e-06	BGZ	DU145
MCM4	-1.13434	9.54374e-06	BGZ	DU145
DNAJC3	1.1287	1.17078e-05	BGZ	DU145
NQO1	-1.08474	1.25591e-05	BGZ	DU145
AREG	1.5857	1.31159e-05	BGZ	DU145
SLC7A11	0.899192	1.82182e-05	BGZ	DU145
WWTR1	0.784514	1.9825e-05	BGZ	DU145
PGLS	1.64215	1.98489e-05	BGZ	DU145
TRAF1	3.96897	2.13668e-05	BGZ	DU145
PARP2	0.658297	2.88771e-05	BGZ	DU145
SNAP23	0.608922	3.03413e-05	BGZ	DU145
GALNT2	-1.83694	3.0939e-05	BGZ	DU145
FBXO9	-0.699762	4.06394e-05	BGZ	DU145
UGGT1	0.469735	4.36325e-05	BGZ	DU145
DLG1	-0.805319	5.25727e-05	BGZ	DU145
ME1	-0.587003	5.30204e-05	BGZ	DU145
TIMP1	0.98442	6.73091e-05	BGZ	DU145
SOCS4	0.832202	7.07228e-05	BGZ	DU145
EREG	1.15664	7.3424e-05	BGZ	DU145
CCNB2	-0.795694	8.1058e-05	BGZ	DU145
CHMP4A	1.22618	8.7473e-05	BGZ	DU145
TCEAL4	0.417998	8.78316e-05	BGZ	DU145
HN1L	-1.2672	8.97571e-05	BGZ	DU145
G6PD	-0.617343	9.25495e-05	BGZ	DU145
CCNH	0.692642	9.44248e-05	BGZ	DU145
FTH1	0.286034	9.84787e-05	BGZ	DU145
PPA1	-0.274091	0.000104044	BGZ	DU145
CBX3	-0.75791	0.000120317	BGZ	DU145
RPL23	-0.243766	0.000129688	BGZ	DU145
CLIC4	0.7808	0.000130307	BGZ	DU145
HMMR	-0.845024	0.000155948	BGZ	DU145
CBR1	-0.939197	0.000159751	BGZ	DU145
NF2	-0.859139	0.000181662	BGZ	DU145
PPIE	0.917985	0.000199122	BGZ	DU145
TIMP3	3.81933	0.000212669	BGZ	DU145
EAPP	0.763102	0.000228547	BGZ	DU145
TAB2	0.82396	0.000234382	BGZ	DU145
NFKBIL1	3.90336	0.000237393	BGZ	DU145
STAM	0.668671	0.000242295	BGZ	DU145
UGDH	-0.469857	0.00026314	BGZ	DU145
CLDN1	1.90775	0.00027039	BGZ	DU145
OCLN	1.58867	0.00029993	BGZ	DU145
ACTG1	-2.94317	0.000312554	BGZ	DU145
HSPA1A	-0.680525	0.000360565	BGZ	DU145
PARVA	1.87859	0.000396252	BGZ	DU145
FJX1	-1.64078	0.000458081	BGZ	DU145
CALU	0.747951	0.000463704	BGZ	DU145
PABPC1	-0.220397	0.000488421	BGZ	DU145
CKS2	-1.14156	0.00052999	BGZ	DU145
APEX1	-0.89349	0.00054128	BGZ	DU145
CDK1	-0.920317	0.000546222	BGZ	DU145
IFRD1	1.4364	0.000552297	BGZ	DU145
PARP3	1.47151	0.000567499	BGZ	DU145
BCAT1	0.91327	0.000581395	BGZ	DU145
B4GALT1	0.668347	0.000581984	BGZ	DU145
ITGB1	-1.46001	0.0006222	BGZ	DU145
PRAF2	3.64671	0.000635355	BGZ	DU145
ACSL5	4.58078	0.000640168	BGZ	DU145
PSRC1	-2.26921	0.000677961	BGZ	DU145
CCNA2	-0.948538	0.000734459	BGZ	DU145
GABARAPL1	1.19678	0.00078941	BGZ	DU145
AURKA	-4.12173	0.000851972	BGZ	DU145
GAPDH	-0.392151	0.000874908	BGZ	DU145
IFNAR1	-0.552722	0.000905773	BGZ	DU145
SESN2	2.19472	0.000966042	BGZ	DU145
RELA	0.566154	0.00103503	BGZ	DU145
SLK	0.689206	0.00111805	BGZ	DU145
CHIC2	1.19687	0.00121079	BGZ	DU145
CTGF	2.03377	0.00124445	BGZ	DU145
TMED10	0.821572	0.00134995	BGZ	DU145
PDE3B	-0.959542	0.00136234	BGZ	DU145
CIRBP	0.911309	0.00140735	BGZ	DU145
ROR1	-2.08282	0.00143001	BGZ	DU145
STX1A	1.91386	0.00144838	BGZ	DU145
LMNB1	-0.992558	0.00145575	BGZ	DU145
SQSTM1	1.15539	0.00147006	BGZ	DU145
ATF3	2.62647	0.00151214	BGZ	DU145
EZR	-0.516346	0.00153283	BGZ	DU145
STX18	0.522734	0.00172512	BGZ	DU145
XIAP	1.37744	0.00186519	BGZ	DU145
PIAS3	0.923738	0.00190401	BGZ	DU145
DUSP11	1.0551	0.00199107	BGZ	DU145
RALA	0.429594	0.00201974	BGZ	DU145
NFKB2	1.34321	0.00202619	BGZ	DU145
TGFBRAP1	-1.22344	0.00219871	BGZ	DU145
XRCC5	-1.30007	0.00224467	BGZ	DU145
TM9SF2	0.635542	0.0022733	BGZ	DU145
SLC27A4	-3.49679	0.00240363	BGZ	DU145
PTPN12	0.508962	0.00244343	BGZ	DU145
PHGDH	2.68593	0.00244867	BGZ	DU145
SCNM1	1.23972	0.00246621	BGZ	DU145
DHDDS	2.67414	0.00249306	BGZ	DU145
NEIL3	-1.28376	0.00262433	BGZ	DU145
FKBP14	1.94242	0.00271839	BGZ	DU145
DHRS7	0.7579	0.00272394	BGZ	DU145
ACTB	-0.992147	0.00280561	BGZ	DU145
PLCG2	1.47763	0.00283393	BGZ	DU145
DNAJA1	-1.04757	0.00289536	BGZ	DU145
ETV1	4.33207	0.00292554	BGZ	DU145
XPC	0.954106	0.00297933	BGZ	DU145
NFIL3	2.29707	0.00301326	BGZ	DU145
ATG12	1.42604	0.00306506	BGZ	DU145
ENO1	-1.07708	0.00307761	BGZ	DU145
TNNI3	1.1198	0.0033321	BGZ	DU145
MYBL1	-0.707284	0.00347297	BGZ	DU145
BBC3	2.04885	0.00355161	BGZ	DU145
CCNB1	-0.86207	0.00356931	BGZ	DU145
GABARAP	0.551746	0.00377202	BGZ	DU145
CALM3	-0.37625	0.00393481	BGZ	DU145
PMS1	0.52577	0.0040867	BGZ	DU145
SUMO4	-1.04092	0.00413888	BGZ	DU145
TNFSF9	-0.837395	0.00430109	BGZ	DU145
ADAR	-0.435843	0.00439386	BGZ	DU145
MBD4	0.881073	0.00450463	BGZ	DU145
FOXO3	0.700337	0.00471654	BGZ	DU145
YTHDF1	0.717144	0.00477704	BGZ	DU145
PIN1	-0.938018	0.00486466	BGZ	DU145
AKT1	-0.503875	0.00495915	BGZ	DU145
STAT2	1.47218	0.00498392	BGZ	DU145
CCRL2	2.86113	0.00504456	BGZ	DU145
COPB2	1.32518	0.00510274	BGZ	DU145
TJP2	-0.925123	0.00514063	BGZ	DU145
ACADVL	1.07007	0.00516043	BGZ	DU145
H2AFV	-1.08541	0.00536003	BGZ	DU145
BTG3	1.2369	0.00553275	BGZ	DU145
HDAC2	-0.233096	0.0058397	BGZ	DU145
NUSAP1	-0.391941	0.00585606	BGZ	DU145
TRIB3	1.55748	0.0063515	BGZ	DU145
EDEM1	1.20964	0.00643117	BGZ	DU145
ITPR2	2.99441	0.00654962	BGZ	DU145
RPL27A	-0.496281	0.00667636	BGZ	DU145
ACTA2	-3.31336	0.00669723	BGZ	DU145
CD276	-0.574777	0.00687903	BGZ	DU145
BTG1	2.72741	0.00695892	BGZ	DU145
SKP2	-2.17656	0.00700617	BGZ	DU145
MEN1	-3.17613	0.00771542	BGZ	DU145
CCDC85B	0.796266	0.00776895	BGZ	DU145
TNFRSF9	0.973323	0.00781864	BGZ	DU145
COX6C	-1.17807	0.00790062	BGZ	DU145
BUB1B	-2.83678	0.00814566	BGZ	DU145
ITGB1BP1	-0.326182	0.00815487	BGZ	DU145
MAT2A	-0.501095	0.00824731	BGZ	DU145
CCDC86	-0.868926	0.00831453	BGZ	DU145
ACAD11	2.97998	0.00857165	BGZ	DU145
STMN1	-0.709437	0.00904656	BGZ	DU145
NPM1	-0.599914	0.00924431	BGZ	DU145
ID3	-2.1846	0.00927284	BGZ	DU145
TUBB	-0.763547	0.00952019	BGZ	DU145
PRKAB2	1.76954	0.00952366	BGZ	DU145
RBL2	-3.16599	0.00976599	BGZ	DU145
PPP1R15A	2.28513	0.00990755	BGZ	DU145
YKT6	0.591555	0.00992068	BGZ	DU145
CTBP1	-3.03725	0.0100785	BGZ	DU145
SMC3	0.448614	0.0101764	BGZ	DU145
EIF3M	0.572839	0.0104076	BGZ	DU145
PSMC1	-0.823872	0.0104693	BGZ	DU145
SCD	-1.76196	0.0105344	BGZ	DU145
RAD1	0.478431	0.0105811	BGZ	DU145
RBM34	0.757027	0.010589	BGZ	DU145
HIST1H2BK	-0.626336	0.0106068	BGZ	DU145
TUBA4B	-1.44961	0.0106975	BGZ	DU145
RNMT	0.72251	0.0108692	BGZ	DU145
DDIT4	1.62064	0.0114677	BGZ	DU145
KIAA0355	1.16492	0.0114719	BGZ	DU145
DSG2	-0.933739	0.011833	BGZ	DU145
SHB	-0.919159	0.0119872	BGZ	DU145
MLH1	2.13433	0.0121331	BGZ	DU145
EI24	-1.88267	0.012687	BGZ	DU145
NAMPT	1.37837	0.012695	BGZ	DU145
WNT7B	-2.70933	0.0127892	BGZ	DU145
GADD45A	2.09456	0.0130289	BGZ	DU145
DGKA	0.760231	0.013093	BGZ	DU145
LIMK1	-2.32326	0.0131067	BGZ	DU145
IL24	2.81917	0.0131092	BGZ	DU145
MAPK13	0.631299	0.013151	BGZ	DU145
ALDH2	0.719534	0.0138207	BGZ	DU145
COMMD4	-1.0308	0.0138247	BGZ	DU145
GTSE1	-1.39346	0.0145315	BGZ	DU145
AKAP8	-1.85989	0.0149407	BGZ	DU145
GBP1	1.67713	0.0150845	BGZ	DU145
TNFRSF10D	-1.33471	0.0151993	BGZ	DU145
BMP1	-0.667665	0.0153405	BGZ	DU145
IL27RA	-2.88817	0.0153721	BGZ	DU145
AHR	1.49777	0.015492	BGZ	DU145
NRP1	0.541815	0.0155585	BGZ	DU145
CD59	-1.1107	0.0156051	BGZ	DU145
MYC	2.79245	0.0164697	BGZ	DU145
FEZ2	0.984384	0.0164887	BGZ	DU145
TOR1A	-0.890364	0.0165567	BGZ	DU145
ERRFI1	1.39963	0.0169128	BGZ	DU145
JMJD6	0.691058	0.0174731	BGZ	DU145
TAP2	-0.559433	0.017565	BGZ	DU145
ACTC1	-3.11859	0.0175785	BGZ	DU145
SOCS3	-0.38525	0.0180262	BGZ	DU145
CLDN12	1.27361	0.0183347	BGZ	DU145
RBM15B	-1.07791	0.0191216	BGZ	DU145
TNFAIP2	-3.01827	0.0192673	BGZ	DU145
GPX3	-2.87882	0.0193432	BGZ	DU145
CXCL5	2.79795	0.0193559	BGZ	DU145
TSPAN13	2.77107	0.0201066	BGZ	DU145
YME1L1	0.47111	0.0203646	BGZ	DU145
SH3GL1	-2.52796	0.0206071	BGZ	DU145
ZNF131	1.0831	0.0206347	BGZ	DU145
ABL1	-1.27622	0.020912	BGZ	DU145
LTBR	-0.470846	0.0209567	BGZ	DU145
BTG2	1.59476	0.0211485	BGZ	DU145
FUCA1	1.82017	0.0226937	BGZ	DU145
GK	1.76207	0.0230745	BGZ	DU145
BID	-1.17434	0.0236563	BGZ	DU145
RNF168	0.869517	0.0240792	BGZ	DU145
DECR1	1.46403	0.0241411	BGZ	DU145
CD70	-1.84223	0.0244296	BGZ	DU145
RND3	0.73921	0.0248376	BGZ	DU145
GLI2	-1.27712	0.0248785	BGZ	DU145
SRSF1	-1.04323	0.0251437	BGZ	DU145
SNX6	-0.339776	0.0251461	BGZ	DU145
KIAA0196	-0.448535	0.0256945	BGZ	DU145
KRT8	-0.793077	0.0267761	BGZ	DU145
FIS1	0.51316	0.0268021	BGZ	DU145
FDFT1	0.951535	0.0277057	BGZ	DU145
MAD2L1	-1.69773	0.0277122	BGZ	DU145
MDK	0.506014	0.0282491	BGZ	DU145
TERF2IP	1.53064	0.0286373	BGZ	DU145
NFE2L2	0.328978	0.028958	BGZ	DU145
SENP6	-2.44345	0.0290278	BGZ	DU145
YWHAZ	-0.215875	0.0296066	BGZ	DU145
ERCC5	2.26363	0.0298914	BGZ	DU145
BAG1	-1.23327	0.0299627	BGZ	DU145
BIRC2	0.467552	0.0300705	BGZ	DU145
TESK1	0.736508	0.0309266	BGZ	DU145
EBP	-2.01797	0.0311957	BGZ	DU145
G3BP1	-0.551537	0.0316254	BGZ	DU145
DHCR7	-0.737003	0.0321905	BGZ	DU145
EIF4A1	-0.726073	0.0327588	BGZ	DU145
PDP1	0.673076	0.0328407	BGZ	DU145
BRP44	-2.06445	0.0328604	BGZ	DU145
RRP12	0.809631	0.0331439	BGZ	DU145
NOG	1.23012	0.0335178	BGZ	DU145
KDM5B	1.182	0.0338505	BGZ	DU145
C1D	-0.719265	0.0342116	BGZ	DU145
DDB1	0.772725	0.0347061	BGZ	DU145
CTTN	-0.56008	0.034746	BGZ	DU145
CNOT4	-0.745076	0.0347538	BGZ	DU145
MAN2B1	0.581209	0.0350211	BGZ	DU145
HS2ST1	-2.61906	0.0351806	BGZ	DU145
SOX9	-1.04548	0.0366315	BGZ	DU145
FLNA	-1.56044	0.0371071	BGZ	DU145
HPRT1	-0.530804	0.0371527	BGZ	DU145
GPR56	1.21809	0.0372042	BGZ	DU145
F11R	0.374891	0.0379606	BGZ	DU145
PGM3	1.3974	0.0384464	BGZ	DU145
GRB10	1.00195	0.0388489	BGZ	DU145
PXMP2	-0.636355	0.0399803	BGZ	DU145
STEAP1	0.973043	0.0410788	BGZ	DU145
LYN	-0.690402	0.0415297	BGZ	DU145
AGL	-2.87547	0.0415487	BGZ	DU145
ZFP36	0.696936	0.0418028	BGZ	DU145
SLC35B1	1.14596	0.0420477	BGZ	DU145
ANXA1	1.09485	0.0421279	BGZ	DU145
PTPRF	-1.37018	0.0421339	BGZ	DU145
NFAT5	0.930019	0.0434283	BGZ	DU145
TSC22D1	0.541801	0.0441827	BGZ	DU145
NME1	-0.488672	0.0442344	BGZ	DU145
BRCA1	0.65789	0.0444072	BGZ	DU145
PCNA	-1.44964	0.0447535	BGZ	DU145
APBB2	2.32357	0.0453678	BGZ	DU145
GDPD1	1.18948	0.0453967	BGZ	DU145
EGFR	0.395973	0.0455237	BGZ	DU145
KLF3	0.775204	0.0457385	BGZ	DU145
HPSE	1.85045	0.0459131	BGZ	DU145
TNKS	1.346	0.0466102	BGZ	DU145
YWHAE	-0.503922	0.0472705	BGZ	DU145
LRRC41	1.15715	0.0478645	BGZ	DU145
DMTF1	0.854769	0.048411	BGZ	DU145
ACAA2	0.783652	0.0490779	BGZ	DU145
PRKCI	0.482351	0.0491668	BGZ	DU145
ANKRA2	1.43703	0.0498347	BGZ	DU145
NNT	-0.70907	0.0500054	BGZ	DU145
TOP2A	-0.497844	0.0500243	BGZ	DU145
TXNL4B	1.98517	0.0500631	BGZ	DU145
HNRNPUL1	-0.24908	0.0507136	BGZ	DU145
TPD52L2	0.661625	0.050956	BGZ	DU145
YWHAQ	-0.352711	0.0516387	BGZ	DU145
CDH3	-1.71555	0.0521774	BGZ	DU145
RNF8	0.277396	0.0524619	BGZ	DU145
TSC1	0.880899	0.0527661	BGZ	DU145
SLC11A2	0.600932	0.0528666	BGZ	DU145
PTEN	-2.28629	0.0528891	BGZ	DU145
ATG3	0.309614	0.0529397	BGZ	DU145
MGAT4B	-1.52977	0.0534405	BGZ	DU145
SET	-0.677386	0.05522	BGZ	DU145
BMI1	-0.675624	0.0557052	BGZ	DU145
NCK1	0.891283	0.0559428	BGZ	DU145
MIS12	0.767441	0.0560946	BGZ	DU145
CCNG2	1.49287	0.0567418	BGZ	DU145
USP14	-0.507528	0.05677	BGZ	DU145
APPBP2	0.819959	0.0569541	BGZ	DU145
FBXW4	1.23354	0.0569783	BGZ	DU145
FEN1	-0.444365	0.0572008	BGZ	DU145
TFDP1	-0.751172	0.0574303	BGZ	DU145
CAST	0.493044	0.0576152	BGZ	DU145
ATF2	0.463911	0.057749	BGZ	DU145
FAIM	0.830089	0.0581642	BGZ	DU145
CUL1	-0.697787	0.0594494	BGZ	DU145
RAB31	-0.464209	0.059468	BGZ	DU145
FUT1	1.43792	0.0596219	BGZ	DU145
EDN1	1.14891	0.0596744	BGZ	DU145
MDH1	-0.556024	0.0603778	BGZ	DU145
EIF4EBP1	1.03595	0.0611822	BGZ	DU145
MYBL2	-2.34361	0.061226	BGZ	DU145
CXCL6	-1.59088	0.061352	BGZ	DU145
CSNK2A1	0.359854	0.0622907	BGZ	DU145
CST6	-0.852357	0.0625568	BGZ	DU145
ACO2	0.777492	0.0632224	BGZ	DU145
FER	1.20665	0.0635195	BGZ	DU145
TP53	1.00254	0.064348	BGZ	DU145
EIF4E	-0.875888	0.0643683	BGZ	DU145
RRAS2	-0.465184	0.0645583	BGZ	DU145
NVL	0.517093	0.0648333	BGZ	DU145
KAT6A	-0.680087	0.0650277	BGZ	DU145
ACTN4	-0.596009	0.0658495	BGZ	DU145
ROCK2	-0.786184	0.0662513	BGZ	DU145
NMU	-1.25136	0.0664629	BGZ	DU145
NCAPD2	-0.687386	0.0672271	BGZ	DU145
PRPF8	-1.52953	0.0681755	BGZ	DU145
ITGA2	2.24583	0.0684059	BGZ	DU145
SMC4	-0.476521	0.0687137	BGZ	DU145
RPL39L	0.410443	0.0701886	BGZ	DU145
DMC1	-2.19012	0.0703457	BGZ	DU145
CDKN2C	-0.942135	0.0713543	BGZ	DU145
UBE2L6	1.13661	0.0716225	BGZ	DU145
ARHGEF12	-0.443782	0.0718349	BGZ	DU145
TATDN2	-1.73105	0.0720605	BGZ	DU145
ECSIT	1.10554	0.0724243	BGZ	DU145
MAPRE2	-0.728222	0.0728508	BGZ	DU145
CSNK1A1	0.686568	0.0729601	BGZ	DU145
CD274	0.622289	0.0730434	BGZ	DU145
MUC1	-1.26298	0.0731604	BGZ	DU145
DAB2	1.2107	0.0731786	BGZ	DU145
MYH10	-0.691079	0.0736044	BGZ	DU145
IDH3A	-1.02372	0.0742816	BGZ	DU145
ACTR2	-1.14838	0.0746486	BGZ	DU145
KLHL13	-2.15382	0.0760231	BGZ	DU145
AURKB	-0.315602	0.076899	BGZ	DU145
GPATCH8	0.34757	0.0772804	BGZ	DU145
ARHGEF2	0.71605	0.078086	BGZ	DU145
FHL2	-0.785297	0.0783708	BGZ	DU145
LSM6	-0.369628	0.0785601	BGZ	DU145
TOP3B	1.22042	0.0787609	BGZ	DU145
BSG	-0.945767	0.0790685	BGZ	DU145
PAWR	0.50194	0.079514	BGZ	DU145
AIMP2	-0.536896	0.079714	BGZ	DU145
PYCR1	1.73538	0.0806356	BGZ	DU145
MPP5	-0.716984	0.0811761	BGZ	DU145
CANT1	1.67048	0.0821449	BGZ	DU145
POU2F1	-1.23642	0.082642	BGZ	DU145
HADHA	-0.849245	0.0829607	BGZ	DU145
GNRH1	-1.23491	0.0833903	BGZ	DU145
GALE	0.848848	0.0846828	BGZ	DU145
TOLLIP	1.66827	0.0855781	BGZ	DU145
TSNAX	0.804547	0.0859248	BGZ	DU145
DUSP14	-1.00089	0.0859563	BGZ	DU145
CCNF	-1.96154	0.0861902	BGZ	DU145
ZFP91	-0.600055	0.0870479	BGZ	DU145
RAI14	-0.217443	0.0871601	BGZ	DU145
ABCF1	-1.48479	0.0879166	BGZ	DU145
NCL	-0.218507	0.0880906	BGZ	DU145
VAMP3	-1.37847	0.0881764	BGZ	DU145
NPRL2	1.54163	0.088912	BGZ	DU145
POLR2F	-0.541721	0.0889257	BGZ	DU145
TOMM34	0.557373	0.0893683	BGZ	DU145
HSPD1	-0.59856	0.091618	BGZ	DU145
ANXA5	0.482113	0.0918204	BGZ	DU145
CDC42	-0.474094	0.0922979	BGZ	DU145
FRS2	-2.03211	0.0923972	BGZ	DU145
B4GALT2	-0.487507	0.0936298	BGZ	DU145
PMM2	1.39453	0.0953137	BGZ	DU145
PES1	0.884266	0.09562	BGZ	DU145
TSKU	0.489989	0.096305	BGZ	DU145
STAMBP	1.03247	0.096745	BGZ	DU145
SF3A3	0.517911	0.0967745	BGZ	DU145
SYCP2	-1.38397	0.0973219	BGZ	DU145
BRMS1	1.64871	0.0980379	BGZ	DU145
FBXO21	-0.731302	0.0986151	BGZ	DU145
KAT6B	0.946808	0.0987337	BGZ	DU145
CD55	1.07718	0.0992525	BGZ	DU145
SMAD4	0.882774	0.0996912	BGZ	DU145
KIF5B	-0.302211	0.100435	BGZ	DU145
DNAJC15	1.11286	0.100881	BGZ	DU145
CTSC	-0.785691	0.101155	BGZ	DU145
CAD	-1.39354	0.101233	BGZ	DU145
NUP88	0.419263	0.101665	BGZ	DU145
EDIL3	-0.363666	0.102267	BGZ	DU145
RAE1	-0.781976	0.103143	BGZ	DU145
BOD1	0.87004	0.103954	BGZ	DU145
IDH3G	0.791186	0.104031	BGZ	DU145
PAFAH1B3	-1.47781	0.104154	BGZ	DU145
LGALS8	0.682444	0.104461	BGZ	DU145
GPI	-1.15849	0.105569	BGZ	DU145
SIRT1	0.696494	0.10595	BGZ	DU145
VASP	0.783654	0.106124	BGZ	DU145
PLSCR3	0.732024	0.107103	BGZ	DU145
SLC25A46	0.723513	0.107324	BGZ	DU145
SOS2	0.837383	0.107549	BGZ	DU145
DDX42	0.36959	0.108136	BGZ	DU145
TCF20	-0.968626	0.109163	BGZ	DU145
NRIP1	-1.13927	0.109241	BGZ	DU145
DCUN1D4	-0.429731	0.109445	BGZ	DU145
TMEM97	-2.03258	0.111225	BGZ	DU145
C2CD2L	1.68125	0.111939	BGZ	DU145
CD47	0.868214	0.112507	BGZ	DU145
ZNF318	-0.714523	0.112999	BGZ	DU145
MAGI1	0.800157	0.114057	BGZ	DU145
ECH1	0.682661	0.114077	BGZ	DU145
CREB1	0.436328	0.114569	BGZ	DU145
S100A13	-0.684754	0.115736	BGZ	DU145
CADM1	-0.834712	0.115823	BGZ	DU145
TEP1	1.67623	0.116031	BGZ	DU145
CSRP1	0.927158	0.117063	BGZ	DU145
ZBTB7B	-1.21558	0.117065	BGZ	DU145
PPP2CA	-0.491648	0.117209	BGZ	DU145
DAD1	0.727605	0.118774	BGZ	DU145
LMNB2	-0.703749	0.118927	BGZ	DU145
DUSP22	-0.539339	0.11948	BGZ	DU145
THAP11	-0.684289	0.119539	BGZ	DU145
RRP1B	-0.673276	0.119933	BGZ	DU145
RPS6KA5	-0.698419	0.12063	BGZ	DU145
CKLF	0.829487	0.120796	BGZ	DU145
PVRL1	-1.31278	0.120961	BGZ	DU145
TNC	0.682039	0.121384	BGZ	DU145
CCL20	1.92853	0.123331	BGZ	DU145
POFUT2	1.29247	0.123966	BGZ	DU145
CDC25B	-0.751999	0.123992	BGZ	DU145
BCL9	-1.81726	0.124095	BGZ	DU145
UBE2A	0.46195	0.124632	BGZ	DU145
PUF60	-1.3093	0.124766	BGZ	DU145
CAPN2	-0.49686	0.125466	BGZ	DU145
HSD17B11	-0.87249	0.125607	BGZ	DU145
SNAI2	1.39425	0.126377	BGZ	DU145
INSIG1	-1.46355	0.126764	BGZ	DU145
BECN1	1.40418	0.126925	BGZ	DU145
PLEKHJ1	-0.60924	0.128017	BGZ	DU145
FZD1	-1.72153	0.128221	BGZ	DU145
MRCL3	-0.886149	0.12898	BGZ	DU145
PVRL2	-1.7166	0.129149	BGZ	DU145
HP1BP3	-0.779907	0.129331	BGZ	DU145
ITGAV	-1.72678	0.129799	BGZ	DU145
PPP3P	-0.603889	0.130752	BGZ	DU145
POLE2	-0.883196	0.13156	BGZ	DU145
SGK1	-1.48115	0.131851	BGZ	DU145
POTEF	-1.79413	0.132565	BGZ	DU145
MYO1C	-0.443505	0.132777	BGZ	DU145
ANTXR1	-1.47807	0.13306	BGZ	DU145
INPP1	0.61535	0.133216	BGZ	DU145
TARBP1	-0.945085	0.133297	BGZ	DU145
PHB	-0.393151	0.133657	BGZ	DU145
TUBB4B	-1.07381	0.133756	BGZ	DU145
VAPA	-0.333151	0.134411	BGZ	DU145
CTNNAL1	-0.283101	0.135228	BGZ	DU145
TGFBI	-1.02863	0.136003	BGZ	DU145
ATP11B	0.700272	0.136191	BGZ	DU145
ZC3H7A	1.36614	0.136372	BGZ	DU145
TLN1	0.348102	0.137044	BGZ	DU145
DRAP1	0.206669	0.138161	BGZ	DU145
DUSP4	1.24686	0.138221	BGZ	DU145
CS	-0.477986	0.138684	BGZ	DU145
MGAT2	-0.300228	0.139161	BGZ	DU145
RPP38	0.312119	0.139848	BGZ	DU145
TNIP1	0.56624	0.139991	BGZ	DU145
NUP93	1.17882	0.14026	BGZ	DU145
DNAJB6	-0.524952	0.140526	BGZ	DU145
IL10RB	1.7259	0.141177	BGZ	DU145
ADI1	1.44866	0.142863	BGZ	DU145
BCAR1	-1.50988	0.143079	BGZ	DU145
RNF167	-0.394743	0.143606	BGZ	DU145
CSNK1E	0.437661	0.143695	BGZ	DU145
MMP14	0.7254	0.143944	BGZ	DU145
PTPN6	0.344831	0.143987	BGZ	DU145
HK1	0.281736	0.14449	BGZ	DU145
ALDOA	-0.719327	0.144724	BGZ	DU145
ACBD3	0.522464	0.145163	BGZ	DU145
MCL1	-0.728458	0.145635	BGZ	DU145
TOP3A	-0.927367	0.146176	BGZ	DU145
PIH1D1	1.35215	0.146675	BGZ	DU145
TMCO1	0.282329	0.146756	BGZ	DU145
MACF1	-0.975605	0.147464	BGZ	DU145
PDHB	-0.951086	0.147617	BGZ	DU145
MT2A	0.167623	0.14821	BGZ	DU145
ILK	0.933541	0.148895	BGZ	DU145
RPS5	-0.159839	0.149407	BGZ	DU145
MRPL19	-0.338252	0.150101	BGZ	DU145
RPA1	0.426211	0.150159	BGZ	DU145
CXADR	-0.931897	0.151621	BGZ	DU145
ATP5A1	-0.440252	0.152032	BGZ	DU145
HEBP1	0.741295	0.154556	BGZ	DU145
BCL7B	-1.07356	0.154746	BGZ	DU145
TLR3	1.33323	0.15698	BGZ	DU145
CDC34	0.443308	0.157931	BGZ	DU145
CNBP	-0.339248	0.158345	BGZ	DU145
PLA2G12A	0.459162	0.160013	BGZ	DU145
ARHGEF7	-1.35754	0.160043	BGZ	DU145
GNPTAB	-1.27737	0.16033	BGZ	DU145
PKM	-0.967647	0.161169	BGZ	DU145
RAC1	-0.290255	0.16137	BGZ	DU145
STUB1	0.317548	0.161633	BGZ	DU145
ZYX	-0.674699	0.1626	BGZ	DU145
CSTB	0.84832	0.163156	BGZ	DU145
SARS	0.962243	0.163463	BGZ	DU145
ARHGAP1	0.527453	0.163651	BGZ	DU145
WIPF2	0.857322	0.164785	BGZ	DU145
SLC31A1	1.33829	0.165186	BGZ	DU145
XRCC2	-0.724811	0.165532	BGZ	DU145
IL32	1.21178	0.165725	BGZ	DU145
CRIM1	-0.354374	0.168799	BGZ	DU145
CLK1	0.563231	0.170464	BGZ	DU145
PLAU	-0.414249	0.171171	BGZ	DU145
PCBD1	-0.559143	0.173872	BGZ	DU145
TYMS	-0.815215	0.175709	BGZ	DU145
PIK3C2A	0.876468	0.17654	BGZ	DU145
CLSTN1	-0.418	0.17667	BGZ	DU145
TRAF3	-0.438132	0.176772	BGZ	DU145
BIRC3	-0.719936	0.180198	BGZ	DU145
OXCT1	-0.584282	0.181211	BGZ	DU145
PRKAA2	-1.57852	0.181402	BGZ	DU145
LATS2	-1.00208	0.181504	BGZ	DU145
PSMD4	-0.39642	0.182066	BGZ	DU145
FSD1	-1.0124	0.182746	BGZ	DU145
SLC22A5	-0.533698	0.183545	BGZ	DU145
PTPN1	-0.309779	0.183906	BGZ	DU145
PTPLAD1	-1.33113	0.184005	BGZ	DU145
TMEM5	-0.778597	0.184645	BGZ	DU145
RAD23B	-0.384866	0.185008	BGZ	DU145
ATF6	0.533814	0.185077	BGZ	DU145
MAN1B1	-0.810119	0.185685	BGZ	DU145
GSK3A	-0.263896	0.186869	BGZ	DU145
BNIP3	0.419524	0.187069	BGZ	DU145
ARHGAP5	-0.305979	0.18986	BGZ	DU145
UGP2	-0.990036	0.191376	BGZ	DU145
ELK4	0.474808	0.191596	BGZ	DU145
ITGA5	-0.425553	0.191973	BGZ	DU145
FOSL1	-0.665255	0.192606	BGZ	DU145
DYRK3	0.775065	0.193792	BGZ	DU145
ETS2	0.753043	0.194779	BGZ	DU145
CTSB	-0.951426	0.195535	BGZ	DU145
MADD	0.518408	0.19568	BGZ	DU145
PRMT6	-1.25504	0.195791	BGZ	DU145
DIABLO	-1.14443	0.195941	BGZ	DU145
RHEB	0.381323	0.196317	BGZ	DU145
CTSD	0.65491	0.196448	BGZ	DU145
IRF1	-0.887372	0.197346	BGZ	DU145
GMNN	-0.328776	0.197585	BGZ	DU145
ATP2C1	0.551584	0.201747	BGZ	DU145
SCRN1	-0.380228	0.201895	BGZ	DU145
COL6A2	0.529	0.201988	BGZ	DU145
PTPN14	-0.324622	0.202538	BGZ	DU145
ATMIN	-1.45986	0.203619	BGZ	DU145
COG7	-1.46039	0.204725	BGZ	DU145
ITGB4	1.05551	0.20501	BGZ	DU145
KNTC1	0.377088	0.205164	BGZ	DU145
GNAI2	-1.29906	0.206354	BGZ	DU145
PGAM1	-0.622831	0.206641	BGZ	DU145
RARA	-1.45755	0.206916	BGZ	DU145
C19ORF24	-0.329649	0.207218	BGZ	DU145
RICTOR	0.397069	0.207364	BGZ	DU145
RPE	-1.45993	0.207435	BGZ	DU145
KDM5A	0.856701	0.207626	BGZ	DU145
NAV2	1.41981	0.207869	BGZ	DU145
PRPS1	-0.838123	0.208295	BGZ	DU145
CYTH1	-0.763474	0.210211	BGZ	DU145
ELOVL6	-0.986058	0.21064	BGZ	DU145
ARL4C	-1.44168	0.211853	BGZ	DU145
IGF1R	-0.734429	0.211962	BGZ	DU145
COX5A	-0.274854	0.214963	BGZ	DU145
GNB5	-0.849022	0.215749	BGZ	DU145
CDK7	0.58984	0.215909	BGZ	DU145
SLC39A6	0.633889	0.215916	BGZ	DU145
DYNLT3	1.11461	0.216043	BGZ	DU145
ASAP1	-0.276839	0.216078	BGZ	DU145
FABP5	-0.456649	0.216949	BGZ	DU145
TEX10	0.609433	0.217065	BGZ	DU145
CEP57	1.07581	0.218053	BGZ	DU145
FGF7	0.707533	0.218139	BGZ	DU145
GAS2L3	-0.978199	0.219679	BGZ	DU145
PLA2G4B	1.08752	0.220141	BGZ	DU145
IGF2BP2	0.863112	0.223332	BGZ	DU145
LRP1	0.409411	0.224113	BGZ	DU145
HGS	0.641912	0.224723	BGZ	DU145
HLA-E	0.92602	0.22499	BGZ	DU145
ZW10	-1.42949	0.225005	BGZ	DU145
PPP3R1	-0.997125	0.225503	BGZ	DU145
GTF2A2	-0.300336	0.225543	BGZ	DU145
CHN1	0.472836	0.226187	BGZ	DU145
ELAVL1	-0.710451	0.229179	BGZ	DU145
POP4	-0.420587	0.231272	BGZ	DU145
SLC25A14	0.589126	0.231404	BGZ	DU145
CAT	-0.56927	0.231416	BGZ	DU145
KIAA0528	0.883351	0.232894	BGZ	DU145
POFUT1	-0.575796	0.233015	BGZ	DU145
CEBPZ	-0.577012	0.233228	BGZ	DU145
CDKN2A	-0.169691	0.234598	BGZ	DU145
SLC35F2	-1.25876	0.234963	BGZ	DU145
MAP4K4	-0.991057	0.236093	BGZ	DU145
TUBB3	-0.797652	0.236232	BGZ	DU145
PMVK	1.1112	0.238589	BGZ	DU145
LSR	0.84843	0.239601	BGZ	DU145
EIF2AK2	-0.366227	0.239665	BGZ	DU145
ACSL1	1.15669	0.240783	BGZ	DU145
PSIP1	-0.516101	0.24083	BGZ	DU145
MYLK	-0.771663	0.242356	BGZ	DU145
HDLBP	0.745258	0.243025	BGZ	DU145
MAP2K2	-0.605433	0.245258	BGZ	DU145
DVL2	0.831418	0.247407	BGZ	DU145
ACACB	-1.12661	0.248467	BGZ	DU145
PRPF4	1.11121	0.249336	BGZ	DU145
UBE2J1	0.366984	0.249438	BGZ	DU145
PLD1	1.10543	0.249998	BGZ	DU145
SUV39H1	-1.13726	0.250318	BGZ	DU145
CDC16	0.423235	0.250633	BGZ	DU145
MRPL12	-0.315698	0.251085	BGZ	DU145
MTDH	0.364792	0.253435	BGZ	DU145
ZNF451	0.269107	0.253628	BGZ	DU145
MYL9	-0.379018	0.254054	BGZ	DU145
UBASH3B	-0.445896	0.254282	BGZ	DU145
RBM39	0.603364	0.254719	BGZ	DU145
CLN3	1.1622	0.255755	BGZ	DU145
MCM2	-0.283508	0.257438	BGZ	DU145
AIMP1	0.579563	0.258156	BGZ	DU145
LOX	0.843945	0.258493	BGZ	DU145
CHMP6	-1.33245	0.25856	BGZ	DU145
NFATC2	0.59989	0.258759	BGZ	DU145
AMOTL2	-0.446977	0.260462	BGZ	DU145
STAT5A	-0.673643	0.261172	BGZ	DU145
HTATIP2	-0.160202	0.261723	BGZ	DU145
TMEM50A	0.328293	0.261813	BGZ	DU145
FPGS	0.635181	0.262298	BGZ	DU145
NUP133	0.870541	0.264923	BGZ	DU145
VCL	-0.499331	0.265528	BGZ	DU145
PPARGC1B	-1.31557	0.265675	BGZ	DU145
ABL2	-1.29894	0.265836	BGZ	DU145
UBE3C	-0.724021	0.26664	BGZ	DU145
LAMB1	0.316711	0.266935	BGZ	DU145
SHMT1	-1.32368	0.267109	BGZ	DU145
IARS2	-0.261446	0.267398	BGZ	DU145
SH3BP5	-1.29695	0.268581	BGZ	DU145
RUVBL1	-0.374236	0.268848	BGZ	DU145
IL18	0.674527	0.26932	BGZ	DU145
KIAA0494	0.327857	0.269726	BGZ	DU145
RAB11FIP2	-0.906298	0.27124	BGZ	DU145
RAB27A	-0.595542	0.271633	BGZ	DU145
RAP1B	0.339036	0.272003	BGZ	DU145
COASY	0.375946	0.273612	BGZ	DU145
SNX17	-0.708068	0.274027	BGZ	DU145
RAD50	-0.382903	0.274314	BGZ	DU145
PTPRK	1.27179	0.2755	BGZ	DU145
PANX1	0.656728	0.276216	BGZ	DU145
PVR	-1.11313	0.277586	BGZ	DU145
MED1	0.501467	0.278636	BGZ	DU145
SLC25A13	-0.573618	0.279052	BGZ	DU145
NDUFB6	-0.163376	0.279096	BGZ	DU145
ENOSF1	0.446255	0.279233	BGZ	DU145
PRKAA1	0.333441	0.279549	BGZ	DU145
STK38L	0.380168	0.280667	BGZ	DU145
CBLL1	0.534302	0.281146	BGZ	DU145
CD97	0.390998	0.281906	BGZ	DU145
ARID4B	-0.946453	0.282667	BGZ	DU145
SNRPB	-1.28433	0.283588	BGZ	DU145
CCT5	-0.19895	0.284573	BGZ	DU145
MCM3	-0.890636	0.284779	BGZ	DU145
PANX2	0.345739	0.285319	BGZ	DU145
MTERFD1	-0.479201	0.285458	BGZ	DU145
KIAA0100	-0.183782	0.286834	BGZ	DU145
ASCC3	0.660509	0.287162	BGZ	DU145
NENF	-0.512351	0.287219	BGZ	DU145
DERA	-0.886164	0.287642	BGZ	DU145
ENO3	0.596746	0.288722	BGZ	DU145
BRD2	0.111347	0.289217	BGZ	DU145
PSMC5	-0.457677	0.28923	BGZ	DU145
METRN	0.404638	0.289688	BGZ	DU145
FKBP1A	0.662934	0.290152	BGZ	DU145
LTBP1	1.09038	0.290467	BGZ	DU145
ARPP19	0.219691	0.291883	BGZ	DU145
PSMG1	-0.422264	0.292055	BGZ	DU145
ZFP36L1	-0.242247	0.292791	BGZ	DU145
FAM20B	-0.958447	0.293045	BGZ	DU145
IFI6	-0.506252	0.293184	BGZ	DU145
EML3	0.596999	0.293452	BGZ	DU145
BAD	-0.501024	0.293516	BGZ	DU145
MBNL1	-0.345592	0.293844	BGZ	DU145
MPP6	-0.43026	0.29405	BGZ	DU145
KIF5C	0.66513	0.294486	BGZ	DU145
RSU1	-0.427964	0.294919	BGZ	DU145
RNF128	0.733687	0.296741	BGZ	DU145
CPNE3	-0.636663	0.297396	BGZ	DU145
PINX1	-0.724127	0.297627	BGZ	DU145
EZH2	0.599859	0.297809	BGZ	DU145
NCK2	0.709492	0.29928	BGZ	DU145
PCMT1	-0.393334	0.29943	BGZ	DU145
E2F3	-1.08016	0.300707	BGZ	DU145
MAP1LC3A	0.79211	0.300867	BGZ	DU145
FXYD5	-1.361	0.301791	BGZ	DU145
NFKBIE	0.456937	0.30211	BGZ	DU145
SOCS1	0.852829	0.302201	BGZ	DU145
ERCC8	-0.78892	0.302854	BGZ	DU145
FUCA2	-0.186391	0.303171	BGZ	DU145
NFKB1	-0.757355	0.303227	BGZ	DU145
PPP2CB	-0.440508	0.303738	BGZ	DU145
MCOLN3	-0.371775	0.305298	BGZ	DU145
FOXA1	-0.728657	0.306016	BGZ	DU145
DLC1	0.486135	0.306209	BGZ	DU145
TPM1	-0.91323	0.306315	BGZ	DU145
MAPKAPK3	0.35507	0.306317	BGZ	DU145
PRKAG2	-0.917689	0.30641	BGZ	DU145
MDM2	-0.616375	0.307776	BGZ	DU145
SPTLC2	0.449747	0.308411	BGZ	DU145
DDX10	-0.359069	0.308686	BGZ	DU145
RYK	-1.01549	0.308886	BGZ	DU145
EIF4G1	-0.569002	0.309035	BGZ	DU145
PARP1	-0.611952	0.309981	BGZ	DU145
SFN	-0.172468	0.310247	BGZ	DU145
INSIG2	0.89153	0.310707	BGZ	DU145
RBM23	1.11034	0.311287	BGZ	DU145
PKP4	-1.15264	0.3121	BGZ	DU145
KDELR2	0.519454	0.312234	BGZ	DU145
INPPL1	-0.831718	0.313005	BGZ	DU145
GSTP1	-0.294738	0.314698	BGZ	DU145
C1GALT1	0.998288	0.317578	BGZ	DU145
AKT3	-0.329744	0.317777	BGZ	DU145
HIPK2	-0.588	0.31782	BGZ	DU145
ATP6V1A	-0.994227	0.318425	BGZ	DU145
MAPKAP1	-0.288432	0.319899	BGZ	DU145
FZD2	-0.399729	0.321073	BGZ	DU145
MBD1	0.504687	0.321862	BGZ	DU145
TIMM10B	0.295403	0.32346	BGZ	DU145
PPOX	0.755705	0.323988	BGZ	DU145
SLC1A4	0.322591	0.32476	BGZ	DU145
ADAT1	-0.720837	0.326272	BGZ	DU145
PDP2	-0.365259	0.327567	BGZ	DU145
STAT5B	-0.215764	0.327685	BGZ	DU145
CASP4	0.509032	0.327811	BGZ	DU145
WDR67	0.878586	0.328233	BGZ	DU145
CAB39	-1.17102	0.330529	BGZ	DU145
XPNPEP1	0.462821	0.331694	BGZ	DU145
PIK3R4	-0.645114	0.331866	BGZ	DU145
NAP1L1	-0.208623	0.332113	BGZ	DU145
MICALL1	0.515659	0.3328	BGZ	DU145
WEE1	-0.408695	0.333459	BGZ	DU145
LAT	0.710989	0.334847	BGZ	DU145
PLD2	-1.1337	0.33508	BGZ	DU145
CYP1B1	-1.15548	0.335508	BGZ	DU145
TXNRD1	-0.113758	0.335874	BGZ	DU145
PRPS1L1	-0.648458	0.335901	BGZ	DU145
PPP2R5E	-0.851846	0.336162	BGZ	DU145
MYCBP	-0.272476	0.336318	BGZ	DU145
MOB1A	-1.13841	0.336767	BGZ	DU145
MYCBP2	-0.565895	0.337562	BGZ	DU145
MRPS2	-0.19575	0.338	BGZ	DU145
IKBKE	-0.702679	0.339481	BGZ	DU145
CD81	-0.607465	0.339804	BGZ	DU145
EPHB4	-0.279875	0.341265	BGZ	DU145
ATG4C	0.85963	0.341866	BGZ	DU145
KIAA0753	0.190784	0.342396	BGZ	DU145
DBN1	0.214873	0.342445	BGZ	DU145
KITLG	0.883021	0.343687	BGZ	DU145
ACADSB	-0.594992	0.34379	BGZ	DU145
HMGA2	0.452694	0.344317	BGZ	DU145
PPP2R4	0.561495	0.344398	BGZ	DU145
SOX4	-0.607107	0.34487	BGZ	DU145
SERTAD1	0.431757	0.345602	BGZ	DU145
GLOD4	0.261929	0.346165	BGZ	DU145
LATS1	0.356234	0.346316	BGZ	DU145
SUPV3L1	0.25305	0.348278	BGZ	DU145
TYK2	-0.791538	0.348925	BGZ	DU145
DVL1	0.439446	0.349502	BGZ	DU145
GNL3	0.32076	0.350187	BGZ	DU145
NTHL1	0.644107	0.350446	BGZ	DU145
MAPK1	-0.550623	0.351303	BGZ	DU145
CRYZ	0.600286	0.351377	BGZ	DU145
TGM2	-0.385289	0.352202	BGZ	DU145
CDK2	-1.16501	0.35365	BGZ	DU145
RPS6KB2	0.724758	0.354673	BGZ	DU145
RFC5	-0.244101	0.355096	BGZ	DU145
WASF1	-0.641414	0.356202	BGZ	DU145
RIPK1	-0.512515	0.357112	BGZ	DU145
RAD9A	-1.19901	0.358518	BGZ	DU145
SKP1	-0.242513	0.359143	BGZ	DU145
LAMC1	-0.854129	0.361996	BGZ	DU145
SPAG4	0.612355	0.362638	BGZ	DU145
SP1	-0.295394	0.363202	BGZ	DU145
ATP5C1	-0.245433	0.367586	BGZ	DU145
CD40	0.848268	0.367994	BGZ	DU145
ARHGDIA	-0.668946	0.368888	BGZ	DU145
CDK8	-1.17081	0.369008	BGZ	DU145
IRS2	0.452085	0.370362	BGZ	DU145
SGCB	0.278025	0.370522	BGZ	DU145
ILF2	-0.251598	0.371476	BGZ	DU145
SUCLG1	0.350478	0.372561	BGZ	DU145
SCAF11	-0.518817	0.373107	BGZ	DU145
PDHA1	0.212394	0.374091	BGZ	DU145
IL6ST	0.238455	0.374762	BGZ	DU145
NUP62	-0.552173	0.375255	BGZ	DU145
MAPK6	-0.425721	0.376675	BGZ	DU145
FRAT1	-0.987594	0.378275	BGZ	DU145
PCM1	-0.405326	0.37875	BGZ	DU145
PSMF1	0.187418	0.380401	BGZ	DU145
COG2	0.496561	0.38111	BGZ	DU145
TSPAN3	-0.512676	0.382362	BGZ	DU145
RHOA	0.218465	0.38247	BGZ	DU145
TGFB1	0.29328	0.383287	BGZ	DU145
SOD1	-0.311733	0.383399	BGZ	DU145
DAG1	-1.23488	0.385177	BGZ	DU145
MCOLN1	0.870924	0.385378	BGZ	DU145
OXA1L	0.452244	0.385604	BGZ	DU145
CIAPIN1	-0.702327	0.387714	BGZ	DU145
BPGM	-0.703587	0.389086	BGZ	DU145
RAP1A	-0.87084	0.389666	BGZ	DU145
RAB21	0.617618	0.389915	BGZ	DU145
NF1	-0.868707	0.390172	BGZ	DU145
EIF5B	0.278309	0.391226	BGZ	DU145
EIF2B1	-0.329556	0.391835	BGZ	DU145
GSK3B	-0.51592	0.392597	BGZ	DU145
GALNT10	-0.392431	0.392973	BGZ	DU145
MAP2K1	-0.345587	0.393199	BGZ	DU145
HSPA4L	-0.509331	0.395013	BGZ	DU145
NOSIP	-0.614611	0.395057	BGZ	DU145
USP7	-0.721445	0.395425	BGZ	DU145
DEGS1	-0.251588	0.396171	BGZ	DU145
FASN	-0.769547	0.396464	BGZ	DU145
PKP2	0.68497	0.399277	BGZ	DU145
BPHL	-0.160157	0.399878	BGZ	DU145
MAP3K7	0.318032	0.40063	BGZ	DU145
ERO1L	0.334204	0.401448	BGZ	DU145
RAD51C	-0.383764	0.402217	BGZ	DU145
ZHX3	-0.443076	0.404093	BGZ	DU145
CALD1	0.849313	0.405219	BGZ	DU145
PLOD3	0.390888	0.408704	BGZ	DU145
RHOB	0.692887	0.40875	BGZ	DU145
PRKCSH	-0.440041	0.41022	BGZ	DU145
TUBA1C	-0.581088	0.410305	BGZ	DU145
VDAC1	0.530692	0.410774	BGZ	DU145
LRRC16A	-0.870151	0.41309	BGZ	DU145
NCOR2	0.358343	0.41369	BGZ	DU145
ZEB1	0.441675	0.414677	BGZ	DU145
ACO1	-0.840382	0.41495	BGZ	DU145
IKBKAP	0.234654	0.414954	BGZ	DU145
ADCY3	0.433484	0.416117	BGZ	DU145
CUL3	-0.287709	0.416456	BGZ	DU145
RNF19A	0.581263	0.417808	BGZ	DU145
PLEC	0.598738	0.417884	BGZ	DU145
CDK5RAP1	0.318803	0.418149	BGZ	DU145
GADD45B	0.667076	0.418158	BGZ	DU145
TXNDC9	0.347134	0.418597	BGZ	DU145
LPAR1	-0.528425	0.418721	BGZ	DU145
BTRC	0.444883	0.418926	BGZ	DU145
BNIP3L	-0.565368	0.419099	BGZ	DU145
SLC19A1	-0.721753	0.419743	BGZ	DU145
GAL	-0.480754	0.420358	BGZ	DU145
NME4	-0.841469	0.420467	BGZ	DU145
PGM2	-0.731137	0.42217	BGZ	DU145
APP	-0.403399	0.422546	BGZ	DU145
RALB	-0.257018	0.424012	BGZ	DU145
KRAS	-0.401782	0.42442	BGZ	DU145
PLP2	-0.680687	0.42527	BGZ	DU145
SMARCD2	-0.545521	0.426346	BGZ	DU145
NR1H2	-1.02609	0.426486	BGZ	DU145
LYPLA1	-0.247009	0.427195	BGZ	DU145
REEP5	0.510139	0.427533	BGZ	DU145
PELI1	0.660332	0.427622	BGZ	DU145
MAX	0.540948	0.427694	BGZ	DU145
ME2	0.396381	0.427952	BGZ	DU145
REV1	0.538698	0.428079	BGZ	DU145
CTNNB1	0.312267	0.429462	BGZ	DU145
MET	-0.301013	0.429547	BGZ	DU145
KTN1	0.281973	0.42962	BGZ	DU145
DCK	-0.345557	0.430053	BGZ	DU145
MTHFD1	-0.252808	0.430792	BGZ	DU145
HOXA10	-0.571267	0.430891	BGZ	DU145
STAT3	0.47744	0.431716	BGZ	DU145
CARD6	-0.447589	0.432109	BGZ	DU145
ACOX1	0.293123	0.432144	BGZ	DU145
ZDHHC18	-0.273345	0.433035	BGZ	DU145
AGER	-0.546045	0.433663	BGZ	DU145
TUBB6	-0.372016	0.433693	BGZ	DU145
ADCY1	-0.626	0.436708	BGZ	DU145
RGS2	0.294303	0.437073	BGZ	DU145
CENPE	-0.847119	0.437207	BGZ	DU145
AKT2	-0.498023	0.437861	BGZ	DU145
CCDC92	0.870804	0.438186	BGZ	DU145
EPB41L2	-0.510817	0.438491	BGZ	DU145
DNMT1	-0.417774	0.441033	BGZ	DU145
DIAPH2	-0.380366	0.44191	BGZ	DU145
FKBP4	-0.218793	0.442791	BGZ	DU145
IRS1	-0.375078	0.443002	BGZ	DU145
CSDE1	-0.152217	0.443219	BGZ	DU145
PSMD9	0.330078	0.443775	BGZ	DU145
ISG20	0.571997	0.444228	BGZ	DU145
RPSA	-0.270944	0.444665	BGZ	DU145
CBR3	-0.388643	0.444722	BGZ	DU145
ACOT8	-0.687894	0.447485	BGZ	DU145
RIPK2	0.661493	0.449971	BGZ	DU145
PIK3CB	-0.448842	0.453712	BGZ	DU145
PSME2	-0.223865	0.454748	BGZ	DU145
HTATSF1	-0.553098	0.45625	BGZ	DU145
EWSR1	-0.32669	0.45888	BGZ	DU145
SUMO1	0.151254	0.461408	BGZ	DU145
ASPH	-0.443695	0.462205	BGZ	DU145
PRKAR1A	0.548565	0.463917	BGZ	DU145
VIM	-0.0801034	0.464371	BGZ	DU145
ITGA3	0.18029	0.464914	BGZ	DU145
MTF2	0.545568	0.466371	BGZ	DU145
POLR1C	0.548747	0.46874	BGZ	DU145
EBNA1BP2	-0.203782	0.469404	BGZ	DU145
ATXN3	0.280906	0.469752	BGZ	DU145
PDLIM7	0.28507	0.471571	BGZ	DU145
SMAD1	-0.456595	0.471796	BGZ	DU145
ETFB	-0.17291	0.472878	BGZ	DU145
ZDHHC6	0.305711	0.47339	BGZ	DU145
HUS1	0.554061	0.476701	BGZ	DU145
NUP85	-0.254751	0.477531	BGZ	DU145
RASSF1	0.626312	0.479251	BGZ	DU145
HMGCS1	-0.536616	0.479666	BGZ	DU145
POLD2	-0.498698	0.480194	BGZ	DU145
MRPS16	-0.724192	0.4812	BGZ	DU145
ITGAE	-0.447089	0.482018	BGZ	DU145
PIP5K1A	-0.554591	0.482975	BGZ	DU145
COL4A2	0.187847	0.483841	BGZ	DU145
RAD52	0.621117	0.484827	BGZ	DU145
DNMT3A	-0.726845	0.485144	BGZ	DU145
TES	0.527832	0.485546	BGZ	DU145
MSH6	0.430385	0.487446	BGZ	DU145
ST7	-0.17068	0.487851	BGZ	DU145
NISCH	-0.527104	0.488553	BGZ	DU145
MELK	-0.533523	0.490491	BGZ	DU145
AXL	0.370435	0.491556	BGZ	DU145
TIMELESS	-0.387903	0.49192	BGZ	DU145
HRH1	-0.324708	0.493469	BGZ	DU145
NEU3	-0.527481	0.495061	BGZ	DU145
EIF4EBP2	0.52099	0.497016	BGZ	DU145
MAPKAPK2	-0.369678	0.497092	BGZ	DU145
CRTAP	-0.197565	0.497685	BGZ	DU145
FANCG	-0.705709	0.498002	BGZ	DU145
TMEM109	-0.536686	0.498434	BGZ	DU145
GCA	-0.751776	0.499511	BGZ	DU145
BRCA2	0.471806	0.499654	BGZ	DU145
BAG3	0.481914	0.501622	BGZ	DU145
RPA2	-0.298573	0.501684	BGZ	DU145
ADAM10	-0.353216	0.501747	BGZ	DU145
HSD17B10	-0.726574	0.502621	BGZ	DU145
CTNNBIP1	-0.325878	0.503053	BGZ	DU145
SUGT1	0.15477	0.503241	BGZ	DU145
GALNT7	1.12816	0.503836	BGZ	DU145
CREG1	0.197231	0.50422	BGZ	DU145
TLK2	-0.263787	0.504772	BGZ	DU145
ATG4D	-0.42898	0.505855	BGZ	DU145
LGALS3	0.301114	0.50675	BGZ	DU145
TIMM9	0.0970528	0.507756	BGZ	DU145
ARRB1	0.267819	0.508278	BGZ	DU145
TFDP2	0.350478	0.508394	BGZ	DU145
RNH1	0.447536	0.510527	BGZ	DU145
AKAP8L	-0.268759	0.510756	BGZ	DU145
LAMTOR3	0.54651	0.511837	BGZ	DU145
ACOX2	0.21575	0.513128	BGZ	DU145
SORT1	0.612456	0.513789	BGZ	DU145
PRCP	0.349368	0.51423	BGZ	DU145
PRKCZ	0.516624	0.514371	BGZ	DU145
RPL18	0.172709	0.515406	BGZ	DU145
MPG	0.777326	0.515858	BGZ	DU145
CEBPD	0.144492	0.518676	BGZ	DU145
ISG15	-0.712461	0.51985	BGZ	DU145
IDH1	0.71399	0.520086	BGZ	DU145
SLIT2	0.616356	0.52034	BGZ	DU145
NOLC1	0.319677	0.520582	BGZ	DU145
C7ORF50	-0.752374	0.52104	BGZ	DU145
DCTD	0.416445	0.521135	BGZ	DU145
HOXA5	-0.332308	0.521185	BGZ	DU145
ACOX3	-0.267154	0.521634	BGZ	DU145
POLR2K	0.117509	0.522426	BGZ	DU145
FADD	-0.211627	0.524304	BGZ	DU145
MAST2	0.287839	0.526375	BGZ	DU145
PDPR	0.571104	0.526755	BGZ	DU145
MRE11A	0.640916	0.527704	BGZ	DU145
BACH1	0.645437	0.527916	BGZ	DU145
GJA1	-0.414544	0.529763	BGZ	DU145
KIAA0947	0.498729	0.532025	BGZ	DU145
SMAD3	-0.789084	0.533037	BGZ	DU145
LRP10	0.200252	0.534141	BGZ	DU145
MSH2	0.372638	0.534163	BGZ	DU145
HMG20B	-0.27765	0.535283	BGZ	DU145
TBC1D9B	0.309512	0.536087	BGZ	DU145
BAMBI	-0.497601	0.536317	BGZ	DU145
PIAS2	-0.485369	0.537183	BGZ	DU145
FBXO38	0.303401	0.537221	BGZ	DU145
GABPB1	-0.406755	0.53784	BGZ	DU145
NCOA3	0.520731	0.53868	BGZ	DU145
MYH9	0.4211	0.53926	BGZ	DU145
SOS1	-0.589653	0.539313	BGZ	DU145
CIB1	0.361125	0.540549	BGZ	DU145
BNIP2	0.12604	0.540664	BGZ	DU145
TMEM2	-0.530335	0.542028	BGZ	DU145
GNPDA1	0.592436	0.542458	BGZ	DU145
SGCE	0.259455	0.543733	BGZ	DU145
FAH	0.592717	0.545951	BGZ	DU145
HTRA1	-0.367493	0.546942	BGZ	DU145
HNRNPA2B1	-0.455998	0.547142	BGZ	DU145
LIG4	0.461686	0.547429	BGZ	DU145
CCDC90A	0.131801	0.547617	BGZ	DU145
TNFRSF1A	-0.378499	0.547724	BGZ	DU145
ICMT	-0.455842	0.547982	BGZ	DU145
PVRL3	0.340171	0.548255	BGZ	DU145
CCNT1	-0.299846	0.548304	BGZ	DU145
SNX7	0.21751	0.548627	BGZ	DU145
EGR1	-0.470243	0.550161	BGZ	DU145
RPIA	-0.678976	0.550817	BGZ	DU145
TPI1	-0.47358	0.551289	BGZ	DU145
PXN	0.295586	0.552281	BGZ	DU145
CETN3	-0.144778	0.552474	BGZ	DU145
CHP	0.377515	0.552526	BGZ	DU145
CDK19	0.438367	0.554444	BGZ	DU145
ARF6	-0.423213	0.555698	BGZ	DU145
SORL1	-0.454906	0.557382	BGZ	DU145
ZAK	-0.15646	0.55785	BGZ	DU145
NT5DC2	0.59566	0.557914	BGZ	DU145
MLLT4	0.234792	0.559748	BGZ	DU145
ABHD3	0.310683	0.560239	BGZ	DU145
PPP2R1B	-0.259	0.560328	BGZ	DU145
TCTN1	0.587234	0.56033	BGZ	DU145
SLC25A4	-0.416108	0.560527	BGZ	DU145
MPZL1	-0.235972	0.562319	BGZ	DU145
YES1	-0.225117	0.562657	BGZ	DU145
RRS1	-0.188372	0.56333	BGZ	DU145
SDHB	-0.0707679	0.564181	BGZ	DU145
PPIC	-0.53348	0.564406	BGZ	DU145
STAT1	-0.692798	0.564706	BGZ	DU145
EDEM3	0.152754	0.564991	BGZ	DU145
MAPK1IP1L	-0.351136	0.56573	BGZ	DU145
CFLAR	0.247803	0.567821	BGZ	DU145
SOAT1	0.28393	0.56822	BGZ	DU145
FUT8	-0.151265	0.568236	BGZ	DU145
UNG	0.319777	0.568907	BGZ	DU145
TAOK1	-0.109868	0.570106	BGZ	DU145
BCL2A1	0.493194	0.570264	BGZ	DU145
MLEC	0.19767	0.571306	BGZ	DU145
ITCH	-0.175715	0.571769	BGZ	DU145
ASB13	0.242697	0.571797	BGZ	DU145
ATP5G2	-0.152068	0.573956	BGZ	DU145
DAAM1	0.569583	0.574541	BGZ	DU145
LRP5	-0.247297	0.576099	BGZ	DU145
IL18R1	0.449001	0.576324	BGZ	DU145
YAP1	-0.137184	0.576594	BGZ	DU145
PRR7	-0.367506	0.57979	BGZ	DU145
PRKCA	-0.462265	0.580492	BGZ	DU145
OSBPL1A	-0.350524	0.581249	BGZ	DU145
DLST	0.572945	0.582729	BGZ	DU145
ACTN1	-0.0746391	0.583531	BGZ	DU145
HSPA4	-0.206191	0.583772	BGZ	DU145
PARD3	-0.174759	0.583975	BGZ	DU145
USP22	-0.257779	0.585222	BGZ	DU145
SQRDL	0.327877	0.585712	BGZ	DU145
TOPBP1	0.545739	0.588276	BGZ	DU145
BCL2L1	-0.283675	0.589059	BGZ	DU145
ZNF586	-0.603987	0.589441	BGZ	DU145
MCM5	-0.117738	0.590305	BGZ	DU145
SMURF1	0.476863	0.591205	BGZ	DU145
RFC1	0.1952	0.591615	BGZ	DU145
RAB4A	0.156711	0.592328	BGZ	DU145
FOSL2	-0.559952	0.592775	BGZ	DU145
GSTZ1	0.291336	0.594074	BGZ	DU145
GEMIN5	-0.278921	0.59608	BGZ	DU145
COL16A1	-0.580397	0.596084	BGZ	DU145
ARRB2	0.288432	0.598485	BGZ	DU145
BAIAP2	-0.409098	0.599128	BGZ	DU145
FURIN	0.444756	0.599331	BGZ	DU145
SORBS3	-0.142817	0.599686	BGZ	DU145
NRF1	0.406327	0.599858	BGZ	DU145
SLC5A6	-0.2558	0.600441	BGZ	DU145
DENND4A	0.428743	0.60081	BGZ	DU145
SPATA2	0.245403	0.600914	BGZ	DU145
ETV4	-0.372244	0.602917	BGZ	DU145
TSEN2	-0.311725	0.602999	BGZ	DU145
ASAH1	-0.146228	0.603043	BGZ	DU145
PTK2	0.321453	0.606384	BGZ	DU145
VEGFB	-0.0860965	0.607001	BGZ	DU145
RHOC	0.443197	0.607241	BGZ	DU145
CPD	-0.477801	0.6077	BGZ	DU145
B4GALT3	-0.565699	0.607861	BGZ	DU145
CKS1B	0.0573919	0.608154	BGZ	DU145
IKBKB	0.439976	0.608264	BGZ	DU145
BRE	0.36691	0.60828	BGZ	DU145
PFN1	0.164699	0.608424	BGZ	DU145
FOXJ3	0.317049	0.611697	BGZ	DU145
MT1A	0.173317	0.612093	BGZ	DU145
IRAK1	0.265606	0.612419	BGZ	DU145
PARVB	-0.476788	0.612839	BGZ	DU145
GANAB	-0.121333	0.613815	BGZ	DU145
ATF1	0.122662	0.613857	BGZ	DU145
IRAK4	0.450441	0.614089	BGZ	DU145
BIRC5	0.465955	0.614827	BGZ	DU145
TRAP1	0.197642	0.617538	BGZ	DU145
ZMIZ1	0.159313	0.618334	BGZ	DU145
CGRRF1	0.288268	0.618522	BGZ	DU145
KRT18	0.322584	0.618921	BGZ	DU145
IDI1	-0.163391	0.621544	BGZ	DU145
ALDH7A1	-0.453814	0.621599	BGZ	DU145
GTPBP8	-0.26864	0.622664	BGZ	DU145
FBP1	0.279258	0.624518	BGZ	DU145
PAK1	0.204487	0.62583	BGZ	DU145
PRKAP	-0.451997	0.626994	BGZ	DU145
TCTA	-0.255195	0.627037	BGZ	DU145
MGAT5	-0.170874	0.628014	BGZ	DU145
AKR1B1	0.141825	0.629447	BGZ	DU145
PGRMC1	0.265807	0.629801	BGZ	DU145
GNAQ	0.199222	0.63021	BGZ	DU145
VEGFA	-0.17669	0.630302	BGZ	DU145
TEAD1	-0.151783	0.630441	BGZ	DU145
TNFRSF21	-0.41126	0.631299	BGZ	DU145
ADAM17	0.245201	0.631442	BGZ	DU145
PTPN11	0.0945556	0.631512	BGZ	DU145
YY1	-0.209805	0.63274	BGZ	DU145
DNM2	0.212143	0.634529	BGZ	DU145
EDEM2	0.253699	0.634952	BGZ	DU145
MDH2	0.309503	0.638294	BGZ	DU145
GPS1	-0.331559	0.638921	BGZ	DU145
TMEFF1	-0.267996	0.640604	BGZ	DU145
DNTTIP2	0.158953	0.640984	BGZ	DU145
PIAS1	-0.425211	0.641042	BGZ	DU145
UBE2C	-0.354138	0.643733	BGZ	DU145
ALAS1	0.229366	0.644207	BGZ	DU145
ACLY	-0.312481	0.644837	BGZ	DU145
CUL2	0.167632	0.645187	BGZ	DU145
TCF7	0.393739	0.645372	BGZ	DU145
HIF1A	0.171379	0.645773	BGZ	DU145
PLS1	-0.239783	0.646109	BGZ	DU145
BCL2L2	0.261854	0.647551	BGZ	DU145
EXOSC4	-0.315206	0.647926	BGZ	DU145
KLF2	-0.406615	0.648176	BGZ	DU145
IFRD2	-0.174694	0.649266	BGZ	DU145
FAS	0.179694	0.650365	BGZ	DU145
MOK	0.214105	0.651171	BGZ	DU145
S1PR3	-0.389199	0.651184	BGZ	DU145
STRADB	0.261248	0.651504	BGZ	DU145
ETS1	-0.339929	0.652111	BGZ	DU145
FZD6	0.144506	0.653589	BGZ	DU145
COPS7A	-0.232664	0.654072	BGZ	DU145
KCTD5	0.357649	0.654444	BGZ	DU145
HEXA	0.262619	0.654583	BGZ	DU145
UQCRFS1	-0.256634	0.655242	BGZ	DU145
UGGT2	0.220732	0.658587	BGZ	DU145
RASA1	0.34553	0.659097	BGZ	DU145
NUDT9	-0.163755	0.659645	BGZ	DU145
ZMYM2	0.178104	0.660974	BGZ	DU145
FBXO11	-0.504626	0.663019	BGZ	DU145
SMNDC1	0.175663	0.66358	BGZ	DU145
JAK1	-0.281778	0.663831	BGZ	DU145
STK24	0.352277	0.665239	BGZ	DU145
UBR7	-0.297191	0.666985	BGZ	DU145
ADH5	-0.170939	0.667243	BGZ	DU145
TDG	0.43078	0.667479	BGZ	DU145
PAK2	-0.277835	0.668243	BGZ	DU145
ATF4	0.339819	0.668859	BGZ	DU145
BAG4	0.126805	0.670937	BGZ	DU145
ANXA4	-0.068293	0.672817	BGZ	DU145
TERF1	-0.11127	0.675204	BGZ	DU145
TUBB2A	0.378025	0.675529	BGZ	DU145
AK4	-0.426177	0.675999	BGZ	DU145
PRKCE	0.338337	0.676151	BGZ	DU145
DKK1	0.307249	0.677099	BGZ	DU145
CCND3	-0.409327	0.67771	BGZ	DU145
PDS5A	-0.156123	0.680607	BGZ	DU145
MAD2L2	0.0819083	0.680828	BGZ	DU145
BLVRA	-0.173288	0.68142	BGZ	DU145
B4GALT5	0.326304	0.681549	BGZ	DU145
MIF	-0.153268	0.683704	BGZ	DU145
BLCAP	-0.195531	0.683867	BGZ	DU145
MICA	-0.122591	0.684208	BGZ	DU145
HEXB	-0.107789	0.686765	BGZ	DU145
NSDHL	0.449916	0.688053	BGZ	DU145
COL6A1	0.13932	0.688054	BGZ	DU145
HES1	0.396994	0.688169	BGZ	DU145
CCT4	-0.136132	0.688418	BGZ	DU145
PPRC1	-0.208807	0.689228	BGZ	DU145
HDGFRP3	0.0524339	0.691082	BGZ	DU145
HDAC1	0.355425	0.69152	BGZ	DU145
CLTB	0.0422474	0.691908	BGZ	DU145
TM9SF3	0.070025	0.692673	BGZ	DU145
NFIB	-0.153148	0.692706	BGZ	DU145
DHX29	-0.153955	0.69542	BGZ	DU145
ATG4B	-0.32159	0.697054	BGZ	DU145
XAB2	0.391289	0.697494	BGZ	DU145
LAGE3	0.444818	0.69787	BGZ	DU145
MAP2K3	0.170001	0.700295	BGZ	DU145
FUT11	0.213689	0.700926	BGZ	DU145
PAF1	0.167361	0.702187	BGZ	DU145
MNAT1	-0.48287	0.70359	BGZ	DU145
ATG5	-0.199738	0.70383	BGZ	DU145
IQGAP1	0.162243	0.705393	BGZ	DU145
AKR7A2	-0.292185	0.706567	BGZ	DU145
SUZ12	-0.119936	0.707569	BGZ	DU145
METAP2	-0.140264	0.707807	BGZ	DU145
ACAT1	-0.259155	0.708228	BGZ	DU145
SLC27A2	-0.184775	0.709709	BGZ	DU145
PPARD	-0.428022	0.713427	BGZ	DU145
MAN1A1	-0.157809	0.71367	BGZ	DU145
WWOX	0.197309	0.713862	BGZ	DU145
JUNB	0.11202	0.715475	BGZ	DU145
GEMIN2	0.116969	0.719577	BGZ	DU145
ECI2	0.268901	0.720253	BGZ	DU145
YWHAH	-0.225326	0.721189	BGZ	DU145
FASTKD5	-0.150262	0.72121	BGZ	DU145
ATRX	0.225436	0.722389	BGZ	DU145
ALG13	-0.175698	0.723465	BGZ	DU145
MDC1	-0.155819	0.724479	BGZ	DU145
NUDCD3	-0.373823	0.724672	BGZ	DU145
SIX1	0.25745	0.7252	BGZ	DU145
AJUBA	-0.362143	0.725235	BGZ	DU145
PWP1	0.298914	0.728067	BGZ	DU145
RPL5	-0.0163742	0.729171	BGZ	DU145
RUNX1	-0.434694	0.729326	BGZ	DU145
RAD23A	-0.367323	0.729802	BGZ	DU145
C2CD2	0.133749	0.730899	BGZ	DU145
BFAR	0.154028	0.731544	BGZ	DU145
CSNK2B	-0.219341	0.73166	BGZ	DU145
CCNC	-0.0900079	0.731825	BGZ	DU145
PIK3R3	-0.35864	0.732697	BGZ	DU145
HSPA8	-0.363659	0.733172	BGZ	DU145
DNM1	-0.312361	0.735062	BGZ	DU145
C17ORF85	-0.180761	0.735714	BGZ	DU145
GTF2E2	-0.0837175	0.736939	BGZ	DU145
HNF1B	-0.293603	0.737301	BGZ	DU145
ATP5S	-0.198332	0.73746	BGZ	DU145
BMPER	0.276915	0.738777	BGZ	DU145
PPAT	-0.201085	0.739107	BGZ	DU145
TJP1	-0.0794758	0.739262	BGZ	DU145
CRHR1	0.119061	0.739751	BGZ	DU145
EXO1	0.0929168	0.740364	BGZ	DU145
FTSJ1	-0.279093	0.741471	BGZ	DU145
PSMG2	-0.461156	0.741683	BGZ	DU145
LTA4H	-0.0771197	0.742337	BGZ	DU145
CHD4	-0.169074	0.743576	BGZ	DU145
LTBP2	-0.249009	0.744234	BGZ	DU145
MAPRE1	-0.178061	0.744494	BGZ	DU145
USP1	0.126272	0.745794	BGZ	DU145
MMP15	-0.208309	0.746327	BGZ	DU145
ATP1B1	0.145594	0.746455	BGZ	DU145
ENAH	0.27877	0.746465	BGZ	DU145
DDX58	0.180192	0.746818	BGZ	DU145
NARFL	-0.205811	0.748033	BGZ	DU145
PAG1	-0.258673	0.748137	BGZ	DU145
CSNK1D	-0.0714291	0.74949	BGZ	DU145
B3GNT2	0.292645	0.749713	BGZ	DU145
MTFR1	0.133182	0.750489	BGZ	DU145
F3	0.157378	0.751045	BGZ	DU145
MAPK3	-0.131382	0.751229	BGZ	DU145
CRKL	0.148484	0.752355	BGZ	DU145
NFATC3	-0.243771	0.752588	BGZ	DU145
MTHFD2	0.191723	0.753207	BGZ	DU145
MFGE8	-0.335384	0.753588	BGZ	DU145
XRCC4	-0.247875	0.75382	BGZ	DU145
ANXA7	0.0767349	0.756036	BGZ	DU145
STAT4	-0.336243	0.756178	BGZ	DU145
IDE	0.192775	0.756704	BGZ	DU145
VMP1	0.123301	0.756827	BGZ	DU145
XRCC1	-0.293384	0.758199	BGZ	DU145
FSTL3	0.265483	0.758603	BGZ	DU145
JAK2	-0.211224	0.758643	BGZ	DU145
TMEM57	0.258115	0.759142	BGZ	DU145
ITGB5	-0.299595	0.76053	BGZ	DU145
PDHX	0.158948	0.761284	BGZ	DU145
CTSL1	0.169178	0.761471	BGZ	DU145
ADIPOR2	-0.17097	0.76183	BGZ	DU145
HSPA1B	0.133867	0.761978	BGZ	DU145
MDM4	-0.269448	0.761988	BGZ	DU145
ECHS1	0.241436	0.76203	BGZ	DU145
SAV1	0.140888	0.762172	BGZ	DU145
HMGB1	-0.118534	0.762371	BGZ	DU145
GCLM	-0.122658	0.763268	BGZ	DU145
E2F2	-0.32736	0.763816	BGZ	DU145
AIFM1	-0.112776	0.763887	BGZ	DU145
FAM32A	0.0818943	0.764393	BGZ	DU145
YWHAB	0.0318225	0.764538	BGZ	DU145
MLH3	0.0533821	0.764572	BGZ	DU145
RBBP8	0.0727052	0.765996	BGZ	DU145
LMO7	0.147431	0.769944	BGZ	DU145
SMAD2	0.130635	0.771851	BGZ	DU145
ASH1L	-0.255912	0.772098	BGZ	DU145
SERPINB5	0.290917	0.772105	BGZ	DU145
TBL1XR1	-0.26331	0.772843	BGZ	DU145
TIMM17B	0.264059	0.772857	BGZ	DU145
IGFBP4	-0.156312	0.772892	BGZ	DU145
RELB	0.327731	0.773788	BGZ	DU145
FAM57A	-0.28622	0.773889	BGZ	DU145
NFKBIA	-0.0808256	0.775984	BGZ	DU145
CYP51A1	-0.222242	0.777166	BGZ	DU145
ISOC1	0.130912	0.778448	BGZ	DU145
DESI1	0.241607	0.778617	BGZ	DU145
SDHC	0.281456	0.778773	BGZ	DU145
ADRB2	0.248094	0.778991	BGZ	DU145
TOMM70A	0.105335	0.779775	BGZ	DU145
CBL	0.283783	0.780254	BGZ	DU145
TCERG1	0.0668174	0.780365	BGZ	DU145
HOMER2	0.280238	0.780493	BGZ	DU145
PACSIN3	0.185643	0.7812	BGZ	DU145
POMGNT1	-0.215772	0.781235	BGZ	DU145
KIF14	0.217587	0.781466	BGZ	DU145
CCND1	0.25272	0.782022	BGZ	DU145
MOB1B	-0.22287	0.782254	BGZ	DU145
CRB3	-0.311008	0.782367	BGZ	DU145
IPO13	-0.277813	0.783423	BGZ	DU145
STK4	0.27492	0.783929	BGZ	DU145
IGF2R	0.0848122	0.786082	BGZ	DU145
XPO7	-0.141928	0.787037	BGZ	DU145
ECT2	-0.225618	0.788715	BGZ	DU145
DOLK	0.160768	0.789317	BGZ	DU145
FBXW11	0.206872	0.790456	BGZ	DU145
PDLIM1	0.0731469	0.790958	BGZ	DU145
FKBP5	-0.198112	0.791032	BGZ	DU145
PSD3	-0.157919	0.792814	BGZ	DU145
TBXA2R	0.113202	0.793503	BGZ	DU145
RRP8	-0.155709	0.793927	BGZ	DU145
PRKRA	0.0902957	0.796107	BGZ	DU145
LIG1	0.260752	0.799355	BGZ	DU145
EP300	-0.120709	0.801015	BGZ	DU145
TNFRSF12A	0.139842	0.801159	BGZ	DU145
SRXN1	-0.322471	0.801562	BGZ	DU145
OXSR1	0.155559	0.80224	BGZ	DU145
SPEN	0.154046	0.802305	BGZ	DU145
RBM6	-0.127853	0.802905	BGZ	DU145
PAFAH1B1	-0.104246	0.80355	BGZ	DU145
USF1	0.264805	0.804032	BGZ	DU145
APAF1	0.262069	0.80525	BGZ	DU145
QARS	0.0948008	0.806782	BGZ	DU145
PPP3CA	0.114223	0.806854	BGZ	DU145
HMGCR	-0.088706	0.807923	BGZ	DU145
LLGL1	0.140043	0.808982	BGZ	DU145
DLD	0.147947	0.810062	BGZ	DU145
TIMM22	0.09055	0.810766	BGZ	DU145
TALDO1	0.107202	0.811817	BGZ	DU145
CD99	0.169685	0.812554	BGZ	DU145
PAPD7	0.0569459	0.813492	BGZ	DU145
CDK5R1	0.101015	0.814478	BGZ	DU145
TWF2	0.124352	0.815475	BGZ	DU145
SNX13	-0.228432	0.815774	BGZ	DU145
CCNG1	0.0971295	0.81606	BGZ	DU145
TSPAN6	0.0663676	0.816273	BGZ	DU145
MT1E	0.0693213	0.817951	BGZ	DU145
RPS6	-0.0182706	0.818007	BGZ	DU145
P4HA2	-0.142691	0.818278	BGZ	DU145
IFNGR2	0.0682241	0.819581	BGZ	DU145
ZDHHC14	-0.185493	0.820325	BGZ	DU145
TTC9	0.0587255	0.820595	BGZ	DU145
BMPR1A	0.235042	0.82109	BGZ	DU145
DFFA	0.175637	0.824043	BGZ	DU145
TTC1	-0.0582374	0.824696	BGZ	DU145
GLUL	0.106985	0.824818	BGZ	DU145
PSMD2	-0.154482	0.828836	BGZ	DU145
NGRN	0.0272682	0.829668	BGZ	DU145
TNFRSF10A	-0.134992	0.830712	BGZ	DU145
SKIV2L	-0.146721	0.831516	BGZ	DU145
CNDP2	0.142069	0.833362	BGZ	DU145
CASP10	0.0953103	0.833641	BGZ	DU145
RAB7A	0.041934	0.834043	BGZ	DU145
OGT	-0.181149	0.834985	BGZ	DU145
ACAA1	0.0824529	0.835517	BGZ	DU145
NXT2	0.14898	0.836554	BGZ	DU145
BACE2	-0.140358	0.837747	BGZ	DU145
FGF2	0.0674203	0.838643	BGZ	DU145
BCL2L11	0.138951	0.840716	BGZ	DU145
RRAGC	-0.291684	0.842614	BGZ	DU145
PAK4	0.179365	0.844432	BGZ	DU145
LBR	-0.143084	0.851136	BGZ	DU145
AK2	0.168463	0.851139	BGZ	DU145
ORC1	-0.1474	0.852065	BGZ	DU145
CHEK2	-0.17111	0.852666	BGZ	DU145
AHNAK	-0.0704123	0.85473	BGZ	DU145
SCCPDH	0.0639901	0.855212	BGZ	DU145
MRPL57	-0.0527271	0.855836	BGZ	DU145
FH	-0.0403046	0.856995	BGZ	DU145
GNAI1	-0.074339	0.857954	BGZ	DU145
MAP1B	0.178533	0.858957	BGZ	DU145
CHEK1	-0.218137	0.859132	BGZ	DU145
DKC1	-0.173392	0.860221	BGZ	DU145
ITPKB	-0.139241	0.860961	BGZ	DU145
KLF5	0.144452	0.861419	BGZ	DU145
LRPAP1	0.16327	0.861537	BGZ	DU145
UBE3B	-0.116252	0.861558	BGZ	DU145
AGTRAP	0.157435	0.862934	BGZ	DU145
GNAS	0.0680272	0.864442	BGZ	DU145
LRP12	-0.134076	0.864482	BGZ	DU145
PIK3C3	0.143617	0.866934	BGZ	DU145
SHC1	-0.165891	0.86764	BGZ	DU145
TSTA3	-0.154462	0.867657	BGZ	DU145
SPTAN1	-0.0675784	0.867839	BGZ	DU145
MME	0.136002	0.867924	BGZ	DU145
CAP1	-0.116252	0.868195	BGZ	DU145
DLG5	-0.117367	0.869454	BGZ	DU145
PLCB3	-0.139618	0.870422	BGZ	DU145
LDLRAP1	-0.0636684	0.871519	BGZ	DU145
SRM	0.0135289	0.872033	BGZ	DU145
ATP6V1D	-0.0529733	0.872243	BGZ	DU145
POLG2	-0.0899774	0.872322	BGZ	DU145
MSN	-0.0835583	0.87243	BGZ	DU145
LSM5	-0.112901	0.872503	BGZ	DU145
WFS1	0.11051	0.873207	BGZ	DU145
PIK3R2	0.11308	0.873464	BGZ	DU145
GNA11	-0.0738708	0.87492	BGZ	DU145
VAT1	-0.0427391	0.876408	BGZ	DU145
CASK	-0.0545925	0.87718	BGZ	DU145
BLM	-0.0852755	0.878141	BGZ	DU145
AES	-0.0693552	0.879544	BGZ	DU145
XPA	-0.130376	0.881252	BGZ	DU145
NBN	-0.0492176	0.883197	BGZ	DU145
EPRS	-0.139948	0.883387	BGZ	DU145
PAICS	-0.0658226	0.884093	BGZ	DU145
BCL6	-0.138463	0.885665	BGZ	DU145
KRT19	-0.0584028	0.886779	BGZ	DU145
GOLT1B	0.12678	0.886895	BGZ	DU145
ENO2	0.120986	0.887581	BGZ	DU145
CDK4	0.119025	0.887845	BGZ	DU145
PML	-0.0586982	0.888958	BGZ	DU145
FLNB	-0.0688753	0.889127	BGZ	DU145
MAPK9	-0.0573598	0.891277	BGZ	DU145
MVP	0.127794	0.891642	BGZ	DU145
KDM3A	0.0595533	0.896402	BGZ	DU145
LIG3	0.0780794	0.898329	BGZ	DU145
FANCD2	0.0459675	0.89955	BGZ	DU145
PIGB	0.0602494	0.90069	BGZ	DU145
MUTYH	0.0699062	0.902026	BGZ	DU145
CTNND1	-0.0315557	0.902351	BGZ	DU145
CISD1	0.100997	0.902481	BGZ	DU145
CASP2	0.0584271	0.90254	BGZ	DU145
PRKDC	-0.12932	0.904955	BGZ	DU145
RRAGA	-0.0616497	0.907291	BGZ	DU145
CAMSAP1	-0.0717717	0.907765	BGZ	DU145
SMAD5	0.0416163	0.908293	BGZ	DU145
CALM1	-0.141017	0.908397	BGZ	DU145
SDHD	-0.023952	0.909067	BGZ	DU145
DRAM1	-0.0468381	0.909936	BGZ	DU145
SOCS5	0.0962448	0.910678	BGZ	DU145
EIF4B	-0.0567436	0.911304	BGZ	DU145
FAM69A	-0.104076	0.912577	BGZ	DU145
DDX39B	-0.0708676	0.913501	BGZ	DU145
2024-09-07	0.0443301	0.913619	BGZ	DU145
TXLNA	-0.0454105	0.914211	BGZ	DU145
PRKCD	-0.0634823	0.915106	BGZ	DU145
ABCF3	0.0674416	0.915601	BGZ	DU145
CUEDC2	-0.0746012	0.918031	BGZ	DU145
EIF4G2	-0.0215824	0.918383	BGZ	DU145
ACSL4	-0.0609559	0.919268	BGZ	DU145
GULP1	-0.0809069	0.919491	BGZ	DU145
OGG1	0.0508109	0.920193	BGZ	DU145
PLD3	0.071313	0.920367	BGZ	DU145
ATM	0.0777251	0.921128	BGZ	DU145
SUCLA2	-0.0517904	0.923199	BGZ	DU145
PTP4A1	0.0404533	0.923473	BGZ	DU145
VLDLR	0.0512013	0.924152	BGZ	DU145
MAPK12	-0.0413563	0.926159	BGZ	DU145
CDC123	-0.018597	0.926393	BGZ	DU145
VEZT	-0.0418189	0.926471	BGZ	DU145
RUNX3	-0.0587859	0.926867	BGZ	DU145
GCDH	0.0835526	0.933074	BGZ	DU145
PRDX6	0.0275524	0.933816	BGZ	DU145
RPTOR	-0.038146	0.93433	BGZ	DU145
CNOT2	-0.0281285	0.934482	BGZ	DU145
SPRED2	0.0561767	0.935547	BGZ	DU145
PPP2R5A	-0.0546128	0.935695	BGZ	DU145
CD58	-0.0264553	0.935883	BGZ	DU145
VPS13A	0.0366001	0.936264	BGZ	DU145
ROCK1	-0.0300278	0.937016	BGZ	DU145
RERE	-0.0319138	0.938099	BGZ	DU145
CASC3	-0.0329852	0.938636	BGZ	DU145
GCLC	-0.0144135	0.940121	BGZ	DU145
RAD18	0.0633221	0.940143	BGZ	DU145
CHUK	0.0217515	0.940169	BGZ	DU145
TBP	0.0209861	0.940967	BGZ	DU145
CTNNBL1	0.014812	0.941146	BGZ	DU145
CDKN1B	0.0719423	0.941899	BGZ	DU145
RNPS1	-0.0141962	0.941969	BGZ	DU145
IL4R	0.0416117	0.943039	BGZ	DU145
MGST1	0.0153513	0.945211	BGZ	DU145
LIPA	-0.0404872	0.945233	BGZ	DU145
DLAT	-0.0239632	0.946471	BGZ	DU145
FDPS	0.0201616	0.946804	BGZ	DU145
LAMP2	-0.0345475	0.947625	BGZ	DU145
TAOK3	0.0175401	0.94765	BGZ	DU145
RBL1	0.0211831	0.948731	BGZ	DU145
ATP6V1F	0.044393	0.950811	BGZ	DU145
AKT1S1	0.0431674	0.951245	BGZ	DU145
KIF20A	0.0533905	0.953359	BGZ	DU145
MAP2K7	0.0676571	0.953394	BGZ	DU145
GPATCH1	0.0565372	0.953422	BGZ	DU145
DAB2IP	0.0553752	0.954891	BGZ	DU145
CRK	0.0304761	0.959345	BGZ	DU145
LAP3	-0.0173789	0.960961	BGZ	DU145
PNP	0.0194938	0.961916	BGZ	DU145
IP6K2	0.0459542	0.962934	BGZ	DU145
UBE2N	0.0198312	0.963663	BGZ	DU145
MCPH1	0.00997558	0.964684	BGZ	DU145
PIK3CA	-0.0203287	0.966841	BGZ	DU145
RFC2	-0.0166901	0.968218	BGZ	DU145
RXRB	0.026403	0.969014	BGZ	DU145
LRP6	0.0308923	0.971616	BGZ	DU145
ACOT7	-0.0126582	0.972517	BGZ	DU145
VAV2	0.034481	0.972762	BGZ	DU145
CNPY3	0.0132168	0.973099	BGZ	DU145
GLT8D1	0.013923	0.973125	BGZ	DU145
PYGL	-0.0109146	0.973913	BGZ	DU145
ITPR1	0.0287961	0.973938	BGZ	DU145
HAT1	-0.00417947	0.974165	BGZ	DU145
PLCG1	-0.025428	0.975766	BGZ	DU145
DNAJA3	-0.0184736	0.975784	BGZ	DU145
PPP2R2D	-0.0183777	0.976106	BGZ	DU145
DAXX	-0.0221146	0.976314	BGZ	DU145
RASA3	0.0260336	0.976323	BGZ	DU145
NPC1	-0.00710794	0.976689	BGZ	DU145
CLTC	0.00644388	0.976962	BGZ	DU145
PERP	-0.0226382	0.978765	BGZ	DU145
PRICKLE1	0.0222657	0.979617	BGZ	DU145
HERC6	-0.0128962	0.980158	BGZ	DU145
MAPK8	0.00501329	0.981395	BGZ	DU145
SDHA	0.00812957	0.982248	BGZ	DU145
RPA3	0.00561485	0.982392	BGZ	DU145
ADIPOR1	-0.00964266	0.983852	BGZ	DU145
MAN2A1	-0.00789014	0.987373	BGZ	DU145
CASP8	0.0076075	0.98797	BGZ	DU145
ADO	0.00481455	0.98833	BGZ	DU145
FAM63A	-0.0059756	0.988817	BGZ	DU145
MFSD10	-0.00605728	0.990049	BGZ	DU145
PA2G4	0.00460141	0.992584	BGZ	DU145
SUCLG2	-0.00526093	0.993343	BGZ	DU145
DDB2	0.00405232	0.99363	BGZ	DU145
PCCB	0.00320204	0.994323	BGZ	DU145
TIFA	-0.00424986	0.994558	BGZ	DU145
LDLR	-0.00597698	0.994758	BGZ	DU145
RPL13	0.000984306	0.995991	BGZ	DU145
OSMR	0.00118161	0.996508	BGZ	DU145
SMARCA4	-0.00308548	0.996868	BGZ	DU145
SLC4A1AP	-0.00162375	0.997267	BGZ	DU145
MSH3	-0.000881634	0.997827	BGZ	DU145
PTK2B	0.00235863	0.997919	BGZ	DU145
THBS1	1.72499	6.99035e-16	GSB	DU145
GBP1	1.84702	8.17239e-08	GSB	DU145
KRT7	-0.703204	1.99911e-07	GSB	DU145
ANGPTL4	0.706209	7.33803e-06	GSB	DU145
HSP90B1	0.211915	1.04528e-05	GSB	DU145
ACSL5	4.20468	2.95692e-05	GSB	DU145
TIMP3	4.36915	3.2182e-05	GSB	DU145
NOG	1.64523	6.54647e-05	GSB	DU145
WWC1	-0.602594	0.00017081	GSB	DU145
TXNIP	3.34677	0.000321477	GSB	DU145
INHBA	3.76259	0.000333395	GSB	DU145
CCRL2	3.23652	0.00077424	GSB	DU145
IER3	0.608406	0.000984052	GSB	DU145
UGDH	-0.29789	0.00192191	GSB	DU145
PARVA	1.56799	0.00214228	GSB	DU145
MME	-3.5482	0.00244598	GSB	DU145
SGK1	-3.4277	0.00254567	GSB	DU145
PTP4A1	-1.50306	0.00318753	GSB	DU145
CDKN1A	0.536783	0.00345672	GSB	DU145
COX6C	-1.12877	0.00364711	GSB	DU145
LAMB3	0.298814	0.00733584	GSB	DU145
CDR2	0.840461	0.00847824	GSB	DU145
SORBS3	-0.686738	0.00869931	GSB	DU145
CNOT4	-0.748084	0.00893352	GSB	DU145
PGLS	1.0364	0.009151	GSB	DU145
NUP133	1.67662	0.00943444	GSB	DU145
PMAIP1	0.680099	0.00965759	GSB	DU145
HMOX1	0.927092	0.0108094	GSB	DU145
MDM4	-2.96356	0.011834	GSB	DU145
IL24	2.63148	0.0125236	GSB	DU145
ABCF1	-2.12411	0.0125253	GSB	DU145
SLK	0.481035	0.0138907	GSB	DU145
NPC1	-0.601875	0.0145891	GSB	DU145
ALDH7A1	-2.82599	0.0153628	GSB	DU145
NRP1	0.490195	0.0157116	GSB	DU145
CD74	2.33329	0.0166499	GSB	DU145
DMC1	-2.84137	0.0168959	GSB	DU145
AKAP8	-1.36913	0.0173401	GSB	DU145
PRPS1L1	-1.61591	0.0186953	GSB	DU145
CST6	-0.909096	0.0204205	GSB	DU145
CYP1B1	1.52516	0.0204521	GSB	DU145
PIK3CA	0.891184	0.0209634	GSB	DU145
PRDX1	-0.351132	0.0212684	GSB	DU145
MDK	0.417354	0.0218449	GSB	DU145
KIAA0494	0.584797	0.0221362	GSB	DU145
FEZ2	0.910032	0.0225905	GSB	DU145
GPR56	1.20767	0.0231283	GSB	DU145
SYCP2	-1.71714	0.0254864	GSB	DU145
CALR	-0.209479	0.0255273	GSB	DU145
CDON	2.23805	0.0270381	GSB	DU145
PKP2	1.56814	0.0271981	GSB	DU145
NFATC3	-2.48194	0.0272777	GSB	DU145
PARP3	0.88443	0.0272979	GSB	DU145
TLK2	-0.859674	0.0273541	GSB	DU145
RPA1	0.586546	0.0274144	GSB	DU145
FSTL3	-2.69983	0.0274761	GSB	DU145
CCNT1	-1.14194	0.0277073	GSB	DU145
HMMR	-0.403679	0.0292661	GSB	DU145
SCAF11	-1.30003	0.0294322	GSB	DU145
ITPR2	2.34341	0.0304612	GSB	DU145
DDB1	0.720781	0.0306436	GSB	DU145
CRYZ	1.18506	0.0313984	GSB	DU145
S100A13	-0.851205	0.0319615	GSB	DU145
COMMD4	-0.771873	0.0337114	GSB	DU145
TDG	1.50943	0.035291	GSB	DU145
SLC7A11	0.430429	0.0361625	GSB	DU145
POU2F1	-1.46632	0.0367786	GSB	DU145
HNRNPA0	2.10625	0.0368042	GSB	DU145
PRAF2	2.5201	0.038092	GSB	DU145
ID1	-0.394383	0.0383829	GSB	DU145
WASF1	-1.51786	0.0392766	GSB	DU145
MMP1	1.22013	0.039367	GSB	DU145
CLTB	0.175721	0.0400553	GSB	DU145
SNX6	-0.29255	0.0400611	GSB	DU145
POLG2	-1.0664	0.0403854	GSB	DU145
NFE2L2	0.284199	0.0407217	GSB	DU145
ATF4	1.35502	0.0431714	GSB	DU145
FTH1	0.101241	0.0433203	GSB	DU145
SP1	-0.565895	0.0440836	GSB	DU145
DNAJC15	1.2194	0.0443117	GSB	DU145
BCL10	0.416223	0.0448559	GSB	DU145
ARRB1	0.627146	0.0455099	GSB	DU145
HLA-E	1.31933	0.0458548	GSB	DU145
PSMD4	-0.559457	0.0458771	GSB	DU145
BRMS1	1.78553	0.0463837	GSB	DU145
CCP110	2.17318	0.0473878	GSB	DU145
CALD1	1.77747	0.0477447	GSB	DU145
RSU1	-0.767754	0.048087	GSB	DU145
TES	-1.31939	0.0484405	GSB	DU145
ZMIZ1	0.543064	0.0484953	GSB	DU145
EDIL3	-0.396809	0.0501657	GSB	DU145
NUCB2	0.693767	0.0528303	GSB	DU145
KIAA0355	0.892804	0.0536879	GSB	DU145
DDB2	-1.04342	0.0557887	GSB	DU145
UGP2	-1.18769	0.0558172	GSB	DU145
MDH1	-0.490484	0.0563543	GSB	DU145
YTHDF1	0.460463	0.0568891	GSB	DU145
DECR1	1.14236	0.0628832	GSB	DU145
MDH2	-1.31072	0.0642453	GSB	DU145
XRCC6	-0.247501	0.0643801	GSB	DU145
ADIPOR1	-0.913144	0.0648048	GSB	DU145
SMC4	-0.424722	0.064849	GSB	DU145
NTHL1	0.851544	0.0649095	GSB	DU145
STX1A	1.0769	0.0659052	GSB	DU145
E2F3	-1.73596	0.0670097	GSB	DU145
BRP44	-1.29947	0.0672912	GSB	DU145
TGFBI	-1.08771	0.0708744	GSB	DU145
CHP	1.03167	0.0717166	GSB	DU145
BACH1	1.44952	0.0717499	GSB	DU145
TGFB1	0.526467	0.072096	GSB	DU145
CXCL1	0.242854	0.0724055	GSB	DU145
SDHB	-0.219107	0.0734314	GSB	DU145
CHEK2	-2.12805	0.0739459	GSB	DU145
B4GALT1	0.314675	0.0751972	GSB	DU145
EZR	-0.315819	0.0767715	GSB	DU145
ADRB2	1.21125	0.0785902	GSB	DU145
FUCA1	1.23992	0.0790788	GSB	DU145
USP1	0.560191	0.0794576	GSB	DU145
FBP1	0.773488	0.0795016	GSB	DU145
MPP5	-0.61281	0.0812576	GSB	DU145
ALDOA	-0.717457	0.0817399	GSB	DU145
MAD2L1	-0.973579	0.0821295	GSB	DU145
KDM5B	0.893462	0.0822681	GSB	DU145
DNAJB6	-0.551613	0.0839099	GSB	DU145
NGRN	-0.21585	0.0839866	GSB	DU145
SCRN1	0.398997	0.0863846	GSB	DU145
KIF5C	0.947896	0.0867025	GSB	DU145
HSPA1A	-0.211139	0.0869056	GSB	DU145
NFKBIE	0.696937	0.0873727	GSB	DU145
LIMK1	-0.958569	0.0876446	GSB	DU145
FURIN	1.1923	0.0882501	GSB	DU145
DENND4A	1.10019	0.0882803	GSB	DU145
INPP4B	1.52866	0.0891618	GSB	DU145
RAB27A	0.685556	0.0900372	GSB	DU145
CSNK1E	-0.483415	0.0902095	GSB	DU145
LOXL1	1.53274	0.0904928	GSB	DU145
KLF5	1.07562	0.0906566	GSB	DU145
BMP1	-0.383818	0.0907048	GSB	DU145
CLIC4	0.36185	0.0909433	GSB	DU145
UGGT1	0.202434	0.0919298	GSB	DU145
TUBB6	-0.74681	0.0945092	GSB	DU145
USP14	-0.357206	0.0947263	GSB	DU145
SPDEF	1.53893	0.0963931	GSB	DU145
XRCC1	-1.94627	0.0970773	GSB	DU145
NCOR2	0.6578	0.0971832	GSB	DU145
TIMP1	0.434781	0.0982884	GSB	DU145
TUBA4B	-0.650051	0.0992563	GSB	DU145
PVRL1	-1.15841	0.0993193	GSB	DU145
GTSE1	0.575906	0.099354	GSB	DU145
TOP3A	-0.884842	0.100271	GSB	DU145
RXRB	0.869204	0.101452	GSB	DU145
CIAPIN1	-1.37046	0.101823	GSB	DU145
TXNL4B	1.35702	0.10314	GSB	DU145
ATP5S	-0.9964	0.10329	GSB	DU145
SOCS3	-0.244496	0.103313	GSB	DU145
SOS1	-1.51971	0.103571	GSB	DU145
RPA3	-0.423443	0.104126	GSB	DU145
TOR1A	-0.488643	0.104336	GSB	DU145
EDEM3	0.38585	0.104817	GSB	DU145
PAK2	-1.09568	0.104979	GSB	DU145
FGF7	-1.14403	0.106107	GSB	DU145
HES1	1.20425	0.106844	GSB	DU145
SET	-0.538389	0.107346	GSB	DU145
OGDH	1.35452	0.108001	GSB	DU145
CBR1	-0.353475	0.109284	GSB	DU145
ACD	1.46623	0.109402	GSB	DU145
MADD	0.572885	0.11014	GSB	DU145
FHL2	-0.639353	0.110683	GSB	DU145
MIS12	-0.69139	0.111109	GSB	DU145
DRAP1	0.199809	0.112239	GSB	DU145
CASP10	-0.725493	0.112836	GSB	DU145
CDC20	-0.179992	0.113104	GSB	DU145
CDK7	0.661459	0.113118	GSB	DU145
PLEKHJ1	0.501494	0.113346	GSB	DU145
TLR3	1.33849	0.113498	GSB	DU145
SVIL	1.62383	0.113745	GSB	DU145
LMNA	1.63145	0.115019	GSB	DU145
FER	0.958973	0.115093	GSB	DU145
OXSR1	-1.03079	0.115268	GSB	DU145
PRKAB1	1.63616	0.116235	GSB	DU145
DUSP4	1.23329	0.117543	GSB	DU145
TERF2IP	1.05138	0.117718	GSB	DU145
SRM	0.113583	0.117721	GSB	DU145
ORC1	-1.37176	0.118216	GSB	DU145
PPIE	0.373623	0.119257	GSB	DU145
TNFAIP2	-1.64721	0.11999	GSB	DU145
TFPI2	0.464965	0.122126	GSB	DU145
TPD52L2	0.485693	0.122173	GSB	DU145
USP7	-1.03611	0.124086	GSB	DU145
ATMIN	-1.52663	0.125253	GSB	DU145
PPA1	-0.104299	0.125432	GSB	DU145
IL32	1.13619	0.126231	GSB	DU145
ATG5	-0.839723	0.127776	GSB	DU145
ENO3	0.788686	0.127821	GSB	DU145
DKC1	-1.79167	0.128162	GSB	DU145
HSPD1	-0.460336	0.12852	GSB	DU145
RARA	-1.53389	0.12856	GSB	DU145
H2AFV	0.383049	0.12995	GSB	DU145
NF1	-1.51426	0.130482	GSB	DU145
KAT6B	0.799912	0.130922	GSB	DU145
OGT	-1.36006	0.131532	GSB	DU145
ADI1	1.38425	0.131538	GSB	DU145
LDLR	1.1128	0.131648	GSB	DU145
ADAR	-0.199167	0.131666	GSB	DU145
PRC1	-0.382331	0.132056	GSB	DU145
TAB2	0.316936	0.133045	GSB	DU145
MYO1C	-0.369275	0.133999	GSB	DU145
LAT	-1.51427	0.134429	GSB	DU145
SUCLG1	0.470288	0.134734	GSB	DU145
FDFT1	0.612954	0.136736	GSB	DU145
DVL2	0.890506	0.136869	GSB	DU145
CD274	-0.548464	0.137051	GSB	DU145
PIAS1	-1.35142	0.143018	GSB	DU145
BIRC5	1.0253	0.143075	GSB	DU145
CNBP	-0.307569	0.143325	GSB	DU145
DCK	0.475185	0.143573	GSB	DU145
RAB21	0.942898	0.143599	GSB	DU145
ZW10	-1.5054	0.144545	GSB	DU145
CD97	0.448043	0.14465	GSB	DU145
SMC3	0.239728	0.145534	GSB	DU145
CFL1	-0.119071	0.146389	GSB	DU145
HOXA3	1.21133	0.149292	GSB	DU145
PCNA	-0.823181	0.149575	GSB	DU145
CALM3	0.162776	0.150179	GSB	DU145
IL17RA	1.34825	0.150349	GSB	DU145
DHRS7	-0.393291	0.15101	GSB	DU145
IRS2	0.688938	0.151501	GSB	DU145
DSG2	-0.424241	0.155634	GSB	DU145
CREG1	0.398527	0.155761	GSB	DU145
SOX9	0.474156	0.156056	GSB	DU145
MLLT4	-0.515928	0.156096	GSB	DU145
GPX3	-1.25079	0.156148	GSB	DU145
HSP90AB1	-0.0952517	0.156824	GSB	DU145
HSP90AA1	-0.263107	0.157537	GSB	DU145
SOCS1	1.01629	0.159418	GSB	DU145
GABARAP	0.254218	0.161728	GSB	DU145
LRP5	0.493926	0.163483	GSB	DU145
GSTZ1	0.632164	0.163668	GSB	DU145
ALAS1	-0.618383	0.163937	GSB	DU145
MYH10	-0.427771	0.164464	GSB	DU145
XIAP	0.58685	0.165067	GSB	DU145
PMS1	-0.254227	0.165464	GSB	DU145
MTHFD2	-0.931336	0.165792	GSB	DU145
KRT8	-0.51402	0.167554	GSB	DU145
RPS6KA5	-0.474751	0.168162	GSB	DU145
CSRP1	0.745014	0.168249	GSB	DU145
CDKN2A	-0.192902	0.168266	GSB	DU145
ACTA2	-1.18242	0.168273	GSB	DU145
HNF1B	-1.26146	0.168613	GSB	DU145
ARL4C	0.902066	0.168887	GSB	DU145
TPI1	-1.08047	0.16901	GSB	DU145
FOSL1	0.50094	0.169964	GSB	DU145
HAT1	0.152694	0.170347	GSB	DU145
BCL3	-0.296503	0.170427	GSB	DU145
HTATSF1	-0.977886	0.170586	GSB	DU145
LIFR	1.44002	0.17075	GSB	DU145
TNFSF9	-0.286392	0.170969	GSB	DU145
KPNA2	-0.314573	0.171484	GSB	DU145
NFATC2	-0.776008	0.173372	GSB	DU145
FABP5	-0.47296	0.17409	GSB	DU145
HSD17B10	-1.38923	0.174102	GSB	DU145
CAST	0.334485	0.174293	GSB	DU145
TJP1	-0.29406	0.174336	GSB	DU145
GTF2E2	-0.331918	0.174368	GSB	DU145
RPL37	-0.0936764	0.175593	GSB	DU145
PCBD1	-0.490462	0.176448	GSB	DU145
NEIL3	-0.478796	0.176569	GSB	DU145
ILK	0.845554	0.177382	GSB	DU145
ABL2	-1.36842	0.177444	GSB	DU145
MYH9	0.830898	0.177655	GSB	DU145
MGAT2	-0.226723	0.178603	GSB	DU145
AIMP1	0.593145	0.179004	GSB	DU145
SAV1	0.496785	0.179363	GSB	DU145
VEGFA	0.386669	0.180743	GSB	DU145
XRCC5	-0.427782	0.181049	GSB	DU145
PELI1	1.00934	0.181091	GSB	DU145
PRPS2	1.42623	0.181417	GSB	DU145
PSMD2	-0.983218	0.181789	GSB	DU145
CNPY3	-0.500875	0.182929	GSB	DU145
SIGIRR	1.4381	0.183291	GSB	DU145
ACTN4	-0.257375	0.183817	GSB	DU145
ACAA2	0.49165	0.184694	GSB	DU145
BMI1	-0.392928	0.186248	GSB	DU145
ZFP36	0.368741	0.186297	GSB	DU145
TM9SF2	-0.275345	0.186964	GSB	DU145
PAICS	0.511961	0.187283	GSB	DU145
MRPS2	-0.25807	0.187845	GSB	DU145
MNAT1	-1.48682	0.189287	GSB	DU145
AKT2	0.600891	0.189732	GSB	DU145
C1D	-0.368684	0.19055	GSB	DU145
STRADB	0.596061	0.192038	GSB	DU145
YWHAQ	-0.232171	0.193273	GSB	DU145
ACOT8	-1.12578	0.194327	GSB	DU145
ATP1B1	0.539488	0.194651	GSB	DU145
ASH1L	0.697784	0.195013	GSB	DU145
GALNT10	0.463586	0.195362	GSB	DU145
HDGFRP3	0.110945	0.195554	GSB	DU145
TOMM34	0.40742	0.195968	GSB	DU145
ARHGAP5	-0.286536	0.196291	GSB	DU145
ZYX	-0.498994	0.198024	GSB	DU145
PACSIN3	-0.879217	0.198662	GSB	DU145
DUSP1	1.6475	0.199305	GSB	DU145
GJB2	1.24111	0.199551	GSB	DU145
DCTD	0.726257	0.200231	GSB	DU145
CHN1	0.478746	0.200303	GSB	DU145
DHDDS	1.34291	0.2006	GSB	DU145
PXMP2	-0.339909	0.200612	GSB	DU145
MUC1	-0.697252	0.200851	GSB	DU145
ARRB2	0.565783	0.201031	GSB	DU145
DCUN1D4	-0.29259	0.201513	GSB	DU145
SNX17	-0.768416	0.201999	GSB	DU145
PMM2	0.992744	0.202058	GSB	DU145
LRRC41	0.711658	0.202356	GSB	DU145
ACAT1	-0.739441	0.202813	GSB	DU145
FSD1	-0.788325	0.203072	GSB	DU145
DDIT3	0.635463	0.204158	GSB	DU145
HSPA1B	0.430207	0.206163	GSB	DU145
EDEM2	-0.648923	0.206561	GSB	DU145
EIF4G1	-0.748743	0.206737	GSB	DU145
RPIA	-1.36623	0.209932	GSB	DU145
ABCC5	1.19398	0.210647	GSB	DU145
CIB1	-0.784211	0.21083	GSB	DU145
FAS	0.424874	0.211122	GSB	DU145
MMD	1.22066	0.211978	GSB	DU145
FASTKD5	-0.477318	0.212437	GSB	DU145
DKK1	-1.03812	0.214265	GSB	DU145
ZDHHC18	-0.351852	0.215855	GSB	DU145
MAPK13	0.344361	0.216387	GSB	DU145
PLOD3	0.520352	0.216563	GSB	DU145
CARD6	0.559579	0.218145	GSB	DU145
HSPA5	-0.12142	0.218477	GSB	DU145
HK2	0.393475	0.218822	GSB	DU145
BCCIP	1.06567	0.218961	GSB	DU145
NME1	-0.225723	0.21903	GSB	DU145
CNDP2	-0.880285	0.219534	GSB	DU145
MBD1	-0.601152	0.219643	GSB	DU145
AK4	0.934725	0.221076	GSB	DU145
RAE1	-0.514682	0.221645	GSB	DU145
CDC123	-0.217094	0.222775	GSB	DU145
PPARGC1B	0.8383	0.222927	GSB	DU145
MLH1	1.07044	0.223263	GSB	DU145
ZBTB7B	-0.731287	0.223693	GSB	DU145
EBP	-0.81793	0.224648	GSB	DU145
RAB31	-0.247161	0.225082	GSB	DU145
CSNK1D	-0.229468	0.226759	GSB	DU145
PRKCZ	-0.732977	0.227262	GSB	DU145
SH3GL1	-0.717065	0.227305	GSB	DU145
SNTA1	1.05286	0.227991	GSB	DU145
EIF4EBP2	0.81784	0.228187	GSB	DU145
FBXO11	-1.36385	0.22839	GSB	DU145
COG7	-1.10318	0.22841	GSB	DU145
GAS2L3	-0.921	0.228578	GSB	DU145
BPGM	-0.892856	0.228639	GSB	DU145
RAP1A	-1.09845	0.229572	GSB	DU145
STAT2	0.646331	0.230817	GSB	DU145
ACO1	-1.09549	0.23205	GSB	DU145
GABARAPL1	0.430171	0.232528	GSB	DU145
PVR	-1.02961	0.233071	GSB	DU145
TXNRD1	0.121024	0.233095	GSB	DU145
CHMP4A	0.377256	0.233103	GSB	DU145
BCL7B	-0.722819	0.233129	GSB	DU145
CALU	0.269117	0.233635	GSB	DU145
NFKB1	-0.652895	0.234004	GSB	DU145
LYPLA1	-0.34621	0.234461	GSB	DU145
ATG12	0.561018	0.2353	GSB	DU145
EXOSC8	1.07898	0.23574	GSB	DU145
FUT8	0.263265	0.236007	GSB	DU145
RPL23	0.0867176	0.236306	GSB	DU145
STEAP1	0.548557	0.237261	GSB	DU145
EML3	-0.659021	0.237356	GSB	DU145
NRF1	0.78553	0.237369	GSB	DU145
PEX11A	0.94437	0.23855	GSB	DU145
FOXO3	0.285778	0.239217	GSB	DU145
ANKRA2	-1.21086	0.239629	GSB	DU145
NT5DC2	0.962028	0.239766	GSB	DU145
ACTG1	-0.560418	0.240033	GSB	DU145
GALNT7	1.01215	0.24009	GSB	DU145
MCOLN3	-0.415065	0.240898	GSB	DU145
RNF8	0.141683	0.241272	GSB	DU145
SNAP23	0.167406	0.241513	GSB	DU145
THAP11	-0.550476	0.241674	GSB	DU145
PSMC1	-0.350703	0.241743	GSB	DU145
AES	0.436467	0.242462	GSB	DU145
MAN2B1	0.301059	0.242765	GSB	DU145
BID	-0.546598	0.243071	GSB	DU145
CLSTN1	0.291874	0.245471	GSB	DU145
SHC1	-1.22219	0.245775	GSB	DU145
RAD50	-0.36607	0.246111	GSB	DU145
TBC1D9B	0.514078	0.246456	GSB	DU145
G6PD	-0.167591	0.247049	GSB	DU145
TXNDC9	0.506095	0.248177	GSB	DU145
PABPC1	-0.0724529	0.248533	GSB	DU145
ATRIP	0.969928	0.248671	GSB	DU145
BIRC2	0.233914	0.248985	GSB	DU145
EIF3M	0.236053	0.249327	GSB	DU145
STAT1	-1.32436	0.249729	GSB	DU145
TEX10	0.543448	0.250087	GSB	DU145
FAH	0.945643	0.250425	GSB	DU145
LSR	0.674968	0.250446	GSB	DU145
IGF2R	0.30446	0.250692	GSB	DU145
IFRD1	0.479382	0.250864	GSB	DU145
VEGFC	1.03766	0.251337	GSB	DU145
CHEK1	0.859803	0.252963	GSB	DU145
ATP2C1	0.46001	0.254116	GSB	DU145
BAD	0.444066	0.25523	GSB	DU145
NFKB2	0.48638	0.255331	GSB	DU145
[truncated: 21,945 more rows]

## Sheet: Table S4
Table S4. Results of GSEA analysis.
Cell line	Herb	Description	setSize	enrichmentScore	NES	pvalue	p.adjust	qvalue	rank
DU145	BGZ	HALLMARK_UNFOLDED_PROTEIN_RESPONSE	37	0.568136	1.83759	0.00172965	0.00972929	0.0063724	153
DU145	BGZ	HALLMARK_TNFA_SIGNALING_VIA_NFKB	80	0.552878	2.05935	2.75633e-06	0.000106535	6.97773e-05	279
DU145	BGZ	HALLMARK_REACTIVE_OXYGEN_SPECIES_PATHWAY	17	-0.652602	-1.83938	0.00594808	0.024333	0.0159374	325
DU145	BGZ	HALLMARK_P53_PATHWAY	57	0.591899	2.07134	1.33527e-05	0.000200291	0.000131185	195
DU145	BGZ	HALLMARK_MYC_TARGETS_V1	56	-0.459298	-1.69393	0.00309707	0.0139368	0.00912821	380
DU145	BGZ	HALLMARK_MTORC1_SIGNALING	72	0.390622	1.42506	0.0469832	0.124367	0.0814569	174
DU145	BGZ	HALLMARK_MITOTIC_SPINDLE	57	-0.424221	-1.57172	0.00946094	0.0327494	0.0214499	451
DU145	BGZ	HALLMARK_KRAS_SIGNALING_UP	21	0.729094	2.11349	0.000182162	0.00184675	0.00120957	47
DU145	BGZ	HALLMARK_INTERFERON_ALPHA_RESPONSE	16	0.613811	1.64839	0.0260123	0.0731595	0.0479173	189
DU145	BGZ	HALLMARK_INFLAMMATORY_RESPONSE	45	0.543015	1.81899	0.000754433	0.00484992	0.00317656	160
DU145	BGZ	HALLMARK_IL2_STAT5_SIGNALING	44	0.494006	1.64722	0.00698842	0.0262066	0.0171646	399
DU145	BGZ	HALLMARK_MYOGENESIS	31	-0.438844	-1.43792	0.056693	0.141732	0.0928306	124
DU145	BGZ	HALLMARK_HYPOXIA	55	0.541823	1.87763	0.000271737	0.00203803	0.00133485	94
DU145	BGZ	HALLMARK_INTERFERON_GAMMA_RESPONSE	46	0.40964	1.38115	0.0783939	0.18567	0.121608	372
DU145	BGZ	HALLMARK_G2M_CHECKPOINT	71	-0.534033	-2.03733	4.73489e-06	0.000106535	6.97773e-05	269
DU145	BGZ	HALLMARK_ALLOGRAFT_REJECTION	42	0.410242	1.36372	0.0845865	0.19032	0.124654	278
DU145	BGZ	HALLMARK_SPERMATOGENESIS	18	-0.478788	-1.36416	0.0916497	0.196392	0.128631	215
DU145	BGZ	HALLMARK_EPITHELIAL_MESENCHYMAL_TRANSITION	59	0.427422	1.50381	0.0212719	0.0638156	0.0417974	270
DU145	BGZ	HALLMARK_ANDROGEN_RESPONSE	32	-0.396853	-1.30359	0.10395	0.212625	0.139263	216
DU145	BGZ	HALLMARK_E2F_TARGETS	81	-0.465771	-1.80919	0.000205195	0.00184675	0.00120957	231
DU145	BGZ	HALLMARK_COAGULATION	24	0.581577	1.71622	0.0129979	0.0417789	0.027364	168
DU145	BGZ	HALLMARK_APOPTOSIS	66	0.473838	1.70251	0.00201816	0.0100908	0.00660919	158
DU145	GZ	KEGG_VALINE_LEUCINE_AND_ISOLEUCINE_DEGRADATION	15	-0.673633	-1.78456	0.00414637	0.0990925	0.0882605	92
DU145	GZ	KEGG_SPLICEOSOME	19	0.620016	1.66952	0.0116433	0.152513	0.135842	120
DU145	GZ	KEGG_PYRUVATE_METABOLISM	15	-0.626052	-1.65851	0.0117318	0.152513	0.135842	126
DU145	GZ	KEGG_PURINE_METABOLISM	21	-0.549666	-1.60425	0.0276376	0.221101	0.196932	301
DU145	GZ	KEGG_PROPANOATE_METABOLISM	11	-0.805323	-1.94867	0.000380745	0.0197987	0.0176345	70
DU145	GZ	KEGG_PRION_DISEASES	12	0.686025	1.62642	0.0171979	0.162599	0.144825	156
DU145	GZ	KEGG_PPAR_SIGNALING_PATHWAY	17	0.707913	1.84583	0.00192087	0.06659	0.059311	72
DU145	GZ	KEGG_MAPK_SIGNALING_PATHWAY	82	0.419434	1.49382	0.0164761	0.162599	0.144825	152
DU145	GZ	KEGG_HYPERTROPHIC_CARDIOMYOPATHY_HCM	18	-0.580881	-1.63696	0.0190263	0.164894	0.146869	215
DU145	GZ	KEGG_HOMOLOGOUS_RECOMBINATION	12	-0.665583	-1.66369	0.0141062	0.162599	0.144825	311
DU145	GZ	KEGG_DNA_REPLICATION	14	-0.688013	-1.78104	0.00476406	0.0990925	0.0882605	303
DU145	GZ	KEGG_DILATED_CARDIOMYOPATHY	18	-0.60713	-1.71094	0.00930457	0.152513	0.135842	215
DU145	GZ	KEGG_CELL_CYCLE	62	-0.388203	-1.42903	0.0314665	0.233751	0.2082	375
DU145	GZ	KEGG_BASE_EXCISION_REPAIR	19	-0.5431	-1.54403	0.0338199	0.234484	0.208852	304
DU145	GZ	KEGG_ANTIGEN_PROCESSING_AND_PRESENTATION	16	0.775676	1.99651	0.0001476	0.0153504	0.0136725	56
DU145	GZ	HALLMARK_INTERFERON_ALPHA_RESPONSE	16	0.728744	1.86249	0.00235131	0.0147482	0.0103496	14
DU145	GZ	HALLMARK_KRAS_SIGNALING_UP	20	0.65702	1.76449	0.00559685	0.0219335	0.015392	100
DU145	GZ	HALLMARK_COAGULATION	24	0.638214	1.78392	0.00296646	0.0148323	0.0104086	243
DU145	GZ	HALLMARK_P53_PATHWAY	55	0.632799	2.08565	3.87254e-06	0.00011175	7.84209e-05	251
DU145	GZ	HALLMARK_CHOLESTEROL_HOMEOSTASIS	29	0.577582	1.69149	0.00633636	0.0219335	0.015392	223
DU145	GZ	HALLMARK_INFLAMMATORY_RESPONSE	40	0.545335	1.69569	0.00588495	0.0219335	0.015392	360
DU145	GZ	HALLMARK_APOPTOSIS	68	0.54158	1.85183	0.000329683	0.00296715	0.00208221	226
DU145	GZ	HALLMARK_EPITHELIAL_MESENCHYMAL_TRANSITION	60	0.500341	1.68322	0.00262191	0.0147482	0.0103496	224
DU145	GZ	HALLMARK_HYPOXIA	55	0.497818	1.64076	0.00526033	0.0219335	0.015392	227
DU145	GZ	HALLMARK_UV_RESPONSE_UP	45	0.476819	1.50778	0.0227771	0.0732122	0.051377	217
DU145	GZ	HALLMARK_TNFA_SIGNALING_VIA_NFKB	76	0.475676	1.65474	0.00259305	0.0147482	0.0103496	214
DU145	GZ	HALLMARK_MYC_TARGETS_V1	56	-0.52766	-1.88308	0.000156508	0.00176072	0.00123559	520
DU145	GZ	HALLMARK_E2F_TARGETS	78	-0.532778	-2.01771	4.96666e-06	0.00011175	7.84209e-05	384
DU145	GZ	HALLMARK_G2M_CHECKPOINT	72	-0.539768	-2.0289	1.0901e-05	0.000163516	0.000114748	353
DU145	GZ	HALLMARK_MYC_TARGETS_V2	19	-0.541639	-1.52452	0.041236	0.123708	0.0868126	342
DU145	CS	KEGG_ANTIGEN_PROCESSING_AND_PRESENTATION	16	0.707482	1.79478	0.00210129	0.216433	0.216433	74
DU145	CS	HALLMARK_INTERFERON_ALPHA_RESPONSE	16	0.715352	1.8277	0.0014806	0.0681076	0.0607826	8
DU145	CS	HALLMARK_KRAS_SIGNALING_UP	18	0.627419	1.65675	0.0161776	0.169009	0.150832	108
DU145	CS	HALLMARK_P53_PATHWAY	56	0.4761	1.58278	0.0136128	0.169009	0.150832	286
DU145	CS	HALLMARK_HYPOXIA	56	0.462074	1.53615	0.0183706	0.169009	0.150832	291
DU145	CS	HALLMARK_APICAL_JUNCTION	63	-0.414359	-1.4815	0.0167396	0.169009	0.150832	301
DU145	CS	HALLMARK_TNFA_SIGNALING_VIA_NFKB	74	0.403485	1.40999	0.0340751	0.261243	0.233146	138
DU145	TR	HALLMARK_COAGULATION	23	0.683837	1.86528	0.00138528	0.0637228	0.0583275	199
DU145	TR	WP_PLURIPOTENT_STEM_CELL_DIFFERENTIATION_PATHWAY	11	0.798981	1.78414	0.00189841	0.143804	0.143804	170
DU145	TR	WP_TGFBETA_RECEPTOR_SIGNALING	23	0.73256	1.95214	0.000252408	0.0382398	0.0382398	215
DU145	TR	WP_TGFBETA_RECEPTOR_SIGNALING_IN_SKELETAL_DYSPLASIAS	23	0.73256	1.95214	0.000252408	0.0382398	0.0382398	215
DU145	TR	WP_BURN_WOUND_HEALING	20	0.731717	1.88774	0.00069283	0.0699758	0.0699758	204
DU145	GSB	KEGG_PPAR_SIGNALING_PATHWAY	19	0.715394	1.8891	0.000585542	0.0608964	0.0608964	235
DU145	GSB	KEGG_CYTOKINE_CYTOKINE_RECEPTOR_INTERACTION	37	0.581244	1.77078	0.00341295	0.118316	0.118316	117
DU145	GSB	KEGG_PYRUVATE_METABOLISM	15	-0.713773	-1.83837	0.00205831	0.107032	0.107032	204
DU145	GSB	HALLMARK_KRAS_SIGNALING_UP	18	0.711372	1.83328	0.00206044	0.0947802	0.0824175	242
DU145	GSB	HALLMARK_INTERFERON_ALPHA_RESPONSE	17	0.67317	1.71087	0.0115622	0.195003	0.169568	216
DU145	GSB	HALLMARK_COAGULATION	24	0.579131	1.59721	0.0160884	0.195003	0.169568	336
DU145	GSB	HALLMARK_ALLOGRAFT_REJECTION	47	0.480931	1.52419	0.0306212	0.234762	0.204141	286
DU145	GSB	HALLMARK_INFLAMMATORY_RESPONSE	46	0.47781	1.51293	0.0375182	0.246548	0.21439	272
DU145	GSB	HALLMARK_P53_PATHWAY	56	0.459776	1.49749	0.0282073	0.234762	0.204141	295
DU145	GSB	HALLMARK_EPITHELIAL_MESENCHYMAL_TRANSITION	62	0.421195	1.41307	0.0445633	0.256239	0.222816	101
DU145	GSB	HALLMARK_G2M_CHECKPOINT	72	-0.420699	-1.49772	0.0169568	0.195003	0.169568	359
DU145	MDP	KEGG_CYTOKINE_CYTOKINE_RECEPTOR_INTERACTION	36	0.55414	1.81899	0.00158925	0.165282	0.163943	274
DU145	MDP	HALLMARK_KRAS_SIGNALING_UP	19	0.660084	1.87451	0.00372075	0.0223363	0.0167196	329
DU145	MDP	HALLMARK_INTERFERON_ALPHA_RESPONSE	17	0.65818	1.82243	0.0039709	0.0223363	0.0167196	36
DU145	MDP	HALLMARK_COAGULATION	24	0.625355	1.86549	0.00151845	0.0113884	0.00852466	267
DU145	MDP	HALLMARK_HYPOXIA	56	0.590966	2.09713	3.00738e-06	0.000135332	0.000101301	294
DU145	MDP	HALLMARK_P53_PATHWAY	58	0.581141	2.08326	7.9627e-06	0.000179161	0.000134109	168
DU145	MDP	HALLMARK_TNFA_SIGNALING_VIA_NFKB	80	0.518957	1.94451	2.02166e-05	0.000303249	0.000226993	456
DU145	MDP	HALLMARK_HEME_METABOLISM	40	0.497124	1.65408	0.00637124	0.0298664	0.0223562	301
DU145	MDP	HALLMARK_APOPTOSIS	74	0.4961	1.85256	0.000200822	0.00225924	0.00169113	219
DU145	MDP	HALLMARK_INFLAMMATORY_RESPONSE	45	0.452359	1.54514	0.015361	0.0628405	0.0470385	146
DU145	MDP	HALLMARK_EPITHELIAL_MESENCHYMAL_TRANSITION	60	0.410278	1.48415	0.0246323	0.0923712	0.0691434	203
DU145	MDP	HALLMARK_G2M_CHECKPOINT	72	-0.428786	-1.59529	0.00663699	0.0298664	0.0223562	357
DU145	MDP	HALLMARK_MYC_TARGETS_V1	56	-0.510871	-1.82853	0.000482724	0.00434452	0.00325204	550
DU145	MDP	HALLMARK_REACTIVE_OXYGEN_SPECIES_PATHWAY	19	-0.561939	-1.58807	0.0385721	0.133519	0.0999438	455
DU145	FL	KEGG_CYTOKINE_CYTOKINE_RECEPTOR_INTERACTION	36	0.613117	1.79644	0.00135901	0.141337	0.140192	242
DU145	FL	KEGG_BLADDER_CANCER	24	0.648123	1.77119	0.00389686	0.202637	0.198945	146
DU145	FL	HALLMARK_KRAS_SIGNALING_UP	20	0.743308	1.93417	0.000176087	0.0079239	0.0064874	200
DU145	FL	HALLMARK_BILE_ACID_METABOLISM	13	0.64152	1.5051	0.0461538	0.205738	0.16844	5
DU145	FL	HALLMARK_COAGULATION	24	0.604917	1.62501	0.0153475	0.172659	0.141359	255
DU145	FL	HALLMARK_P53_PATHWAY	60	0.554417	1.79776	0.000541926	0.00895199	0.00732911	179
DU145	FL	HALLMARK_TNFA_SIGNALING_VIA_NFKB	79	0.519942	1.75495	0.000596799	0.00895199	0.00732911	379
DU145	FL	HALLMARK_INTERFERON_GAMMA_RESPONSE	50	0.453282	1.42513	0.0442478	0.205738	0.16844	172
DU145	FL	HALLMARK_EPITHELIAL_MESENCHYMAL_TRANSITION	59	0.447559	1.44697	0.0333367	0.205738	0.16844	233
DU145	FL	HALLMARK_MITOTIC_SPINDLE	59	-0.399563	-1.43572	0.0258669	0.205738	0.16844	424
DU145	FL	HALLMARK_MYC_TARGETS_V1	56	-0.401384	-1.4351	0.0384637	0.205738	0.16844	398
DU145	FL	HALLMARK_SPERMATOGENESIS	19	-0.547476	-1.47776	0.0488532	0.205738	0.16844	309
PC3	BGZ	KEGG_PENTOSE_PHOSPHATE_PATHWAY	16	-0.649291	-1.76049	0.00267992	0.143375	0.132585	235
PC3	BGZ	KEGG_NOD_LIKE_RECEPTOR_SIGNALING_PATHWAY	31	0.582171	1.83367	0.00236383	0.143375	0.132585	159
PC3	BGZ	HALLMARK_TNFA_SIGNALING_VIA_NFKB	86	0.654062	2.51833	1e-10	4.6e-09	3.15789e-09	185
PC3	BGZ	HALLMARK_CHOLESTEROL_HOMEOSTASIS	31	0.63979	2.00329	0.00033669	0.00309755	0.00212647	137
PC3	BGZ	HALLMARK_HYPOXIA	60	0.635503	2.30968	5.58185e-07	1.28383e-05	8.81345e-06	149
PC3	BGZ	HALLMARK_INTERFERON_ALPHA_RESPONSE	20	0.63351	1.80933	0.00542274	0.0207872	0.0142704	344
PC3	BGZ	HALLMARK_INTERFERON_GAMMA_RESPONSE	49	0.622078	2.16363	7.69652e-06	0.000118013	8.1016e-05	344
PC3	BGZ	HALLMARK_UNFOLDED_PROTEIN_RESPONSE	36	0.585659	1.89283	0.00223414	0.010277	0.00705518	172
PC3	BGZ	HALLMARK_UV_RESPONSE_UP	43	0.560482	1.89114	0.000791859	0.00607092	0.00416768	215
PC3	BGZ	HALLMARK_IL6_JAK_STAT3_SIGNALING	28	0.516396	1.57781	0.0429087	0.123362	0.0846882	43
PC3	BGZ	HALLMARK_P53_PATHWAY	62	0.489545	1.79861	0.00155912	0.0102457	0.00703364	214
PC3	BGZ	HALLMARK_MTORC1_SIGNALING	74	0.465542	1.75188	0.00186483	0.010277	0.00705518	160
PC3	BGZ	HALLMARK_APOPTOSIS	68	0.46547	1.72419	0.00215791	0.010277	0.00705518	137
PC3	BGZ	HALLMARK_INFLAMMATORY_RESPONSE	46	0.451676	1.55543	0.0252922	0.0894956	0.0614386	350
PC3	BGZ	HALLMARK_ALLOGRAFT_REJECTION	47	0.42767	1.48588	0.0333771	0.102356	0.0702676	297
PC3	BGZ	HALLMARK_COMPLEMENT	54	0.413413	1.46932	0.0333765	0.102356	0.0702676	209
PC3	BGZ	HALLMARK_E2F_TARGETS	80	-0.421021	-1.59328	0.00322	0.0134654	0.00924401	450
PC3	BGZ	HALLMARK_G2M_CHECKPOINT	74	-0.497948	-1.86404	0.000178471	0.00205241	0.00140898	450
PC3	GZ	KEGG_CELL_CYCLE	67	-0.538918	-1.95841	4.42364e-05	0.00473329	0.00465646	385
PC3	GZ	HALLMARK_BILE_ACID_METABOLISM	15	0.5942	1.60155	0.0294587	0.0865298	0.0581387	171
PC3	GZ	HALLMARK_CHOLESTEROL_HOMEOSTASIS	31	0.584886	1.8295	0.0010241	0.00802209	0.00538998	209
PC3	GZ	HALLMARK_P53_PATHWAY	67	0.521526	1.92199	4.75372e-05	0.00074475	0.000500392	352
PC3	GZ	HALLMARK_ANDROGEN_RESPONSE	35	0.51905	1.67078	0.0058456	0.0343429	0.0230747	276
PC3	GZ	HALLMARK_KRAS_SIGNALING_UP	33	0.501455	1.5909	0.011348	0.0484867	0.0325779	162
PC3	GZ	HALLMARK_INFLAMMATORY_RESPONSE	47	0.487731	1.65992	0.00332438	0.0223209	0.0149972	504
PC3	GZ	HALLMARK_TNFA_SIGNALING_VIA_NFKB	81	0.456714	1.73324	0.000575948	0.00676739	0.00454696	297
PC3	GZ	HALLMARK_UV_RESPONSE_UP	42	0.452057	1.51638	0.0230284	0.0785097	0.0527501	279
PC3	GZ	HALLMARK_XENOBIOTIC_METABOLISM	49	0.448606	1.54691	0.0111501	0.0484867	0.0325779	208
PC3	GZ	HALLMARK_COMPLEMENT	57	0.434629	1.53643	0.0094976	0.0484867	0.0325779	303
PC3	GZ	HALLMARK_EPITHELIAL_MESENCHYMAL_TRANSITION	69	0.409998	1.51461	0.0127325	0.0498689	0.0335065	386
PC3	GZ	HALLMARK_MTORC1_SIGNALING	74	0.381057	1.41807	0.0233859	0.0785097	0.0527501	198
PC3	GZ	HALLMARK_MITOTIC_SPINDLE	62	-0.394625	-1.4115	0.031298	0.0865298	0.0581387	265
PC3	GZ	HALLMARK_MYC_TARGETS_V1	57	-0.504464	-1.77084	0.000960887	0.00802209	0.00538998	474
PC3	GZ	HALLMARK_MYC_TARGETS_V2	18	-0.5732	-1.54342	0.0259613	0.0813453	0.0546553	390
PC3	GZ	HALLMARK_G2M_CHECKPOINT	76	-0.618389	-2.31486	1.88128e-08	4.42101e-07	2.97044e-07	287
PC3	GZ	HALLMARK_E2F_TARGETS	81	-0.652558	-2.47259	1e-10	4.7e-09	3.15789e-09	305
PC3	MDP	HALLMARK_CHOLESTEROL_HOMEOSTASIS	31	0.617827	1.92305	0.000161976	0.00745088	0.00716103	280
PC3	MDP	HALLMARK_ANDROGEN_RESPONSE	35	0.584037	1.90142	0.000376282	0.00865449	0.00831782	128
PC3	MDP	HALLMARK_FATTY_ACID_METABOLISM	64	0.374141	1.39811	0.0124435	0.1908	0.183378	125
PC3	CS	HALLMARK_CHOLESTEROL_HOMEOSTASIS	31	0.599021	1.85953	0.000874732	0.0411124	0.0411124	292
PC3	TR	HALLMARK_IL6_JAK_STAT3_SIGNALING	30	0.565959	1.70173	0.00545126	0.125379	0.111894	277
PC3	TR	HALLMARK_PROTEIN_SECRETION	21	0.548797	1.51662	0.0253769	0.194556	0.173631	531
PC3	TR	HALLMARK_ALLOGRAFT_REJECTION	51	0.492522	1.67583	0.0032829	0.125379	0.111894	91
PC3	TR	HALLMARK_APICAL_JUNCTION	69	0.378441	1.34976	0.0378776	0.24891	0.222139	308
PC3	TR	HALLMARK_APOPTOSIS	71	-0.422772	-1.45691	0.0250175	0.194556	0.173631	290
PC3	TR	HALLMARK_E2F_TARGETS	82	-0.430403	-1.49947	0.0151867	0.174647	0.155864	317
PC3	TR	HALLMARK_G2M_CHECKPOINT	76	-0.438802	-1.51095	0.0093516	0.143391	0.127969	127

## Sheet: Table S5
Table S5. Results of KEGG enrichment.
Cell line	Herb	category	subcategory	ID	Description	GeneRatio	BgRatio	pvalue	p.adjust	qvalue	geneID	Count
DU145	BGZ	Cellular Processes	Cell growth and death	hsa04110	Cell cycle	17/201	157/8764	9.97e-08	1.58e-05	1.22e-05	CDKN1A/CDC6/CDC20/MCM4/CCNB2/CCNH/CDK1/CCNA2/CCNB1/SKP2/BUB1B/RBL2/GADD45A/MYC/ABL1/MAD2L1/PCNA	17
DU145	BGZ	Cellular Processes	Cell growth and death	hsa04115	p53 signaling pathway	12/201	75/8764	1.12e-07	1.58e-05	1.22e-05	CDKN1A/PMAIP1/THBS1/CCNB2/CDK1/SESN2/BBC3/CCNB1/EI24/GADD45A/GTSE1/BID	12
DU145	BGZ	Organismal Systems	Immune system	hsa04621	NOD-like receptor signaling pathway	17/201	186/8764	1.14e-06	0.000107233	8.32e-05	TXN/CXCL2/IL6/MAP1LC3B/CXCL1/TXNIP/HSP90AA1/NFKBIB/TAB2/GABARAPL1/XIAP/ATG12/STAT2/ITPR2/NAMPT/MAPK13/GBP1	17
DU145	BGZ	Organismal Systems	Immune system	hsa04657	IL-17 signaling pathway	11/201	94/8764	9.19e-06	0.000645592	0.000500609	HSP90B1/CEBPB/MMP1/CXCL2/IL6/CXCL1/HSP90AA1/TAB2/MAPK13/CXCL5/SRSF1	11
DU145	BGZ	Cellular Processes	Cell growth and death	hsa04210	Apoptosis	13/201	135/8764	1.24e-05	0.000694928	0.000538865	DDIT3/PMAIP1/TRAF1/PARP2/ACTG1/PARP3/LMNB1/XIAP/ACTB/BBC3/ITPR2/GADD45A/BID	13
DU145	BGZ	Environmental Information Processing	Signal transduction	hsa04068	FoxO signaling pathway	12/201	131/8764	4.43e-05	0.00207509	0.00160908	CDKN1A/IL6/CCNB2/GABARAPL1/ATG12/CCNB1/FOXO3/SKP2/PRKAB2/RBL2/GADD45A/MAPK13	12
DU145	BGZ	Cellular Processes	Cell growth and death	hsa04218	Cellular senescence	13/201	156/8764	5.77e-05	0.00209434	0.00162401	CDKN1A/IL6/CCNB2/CDK1/CCNA2/SQSTM1/CCNB1/FOXO3/ITPR2/RBL2/GADD45A/MAPK13/MYC	13
DU145	BGZ	Human Diseases	Infectious disease: viral	hsa05169	Epstein-Barr virus infection	15/201	202/8764	5.96e-05	0.00209434	0.00162401	CDKN1A/IL6/NFKBIB/TAB2/CCNA2/NFKB2/PLCG2/STAT2/SKP2/PSMC1/GADD45A/MAPK13/MYC/BID/LYN	15
DU145	BGZ	Genetic Information Processing	Folding, sorting and degradation	hsa04141	Protein processing in endoplasmic reticulum	13/201	170/8764	0.00013901	0.00392522	0.00304372	HSP90B1/HSPA5/HERPUD1/XBP1/DDIT3/HYOU1/HSP90AA1/DNAJC3/HSPA1A/DNAJA1/EDEM1/PPP1R15A/BAG1	13
DU145	BGZ	Environmental Information Processing	Signal transduction	hsa04064	NF-kappa B signaling pathway	10/201	105/8764	0.000139688	0.00392522	0.00304372	CXCL2/BCL10/CXCL1/TRAF1/TAB2/XIAP/NFKB2/PLCG2/GADD45A/LYN	10
DU145	BGZ	Human Diseases	Cancer: overview	hsa05205	Proteoglycans in cancer	14/201	203/8764	0.000230159	0.00545769	0.00423204	CDKN1A/CAV1/THBS1/TIMP3/ACTG1/ITGB1/ACTB/PLCG2/ITPR2/WNT7B/MAPK13/MYC/FLNA/HPSE	14
DU145	BGZ	Human Diseases	Cancer: specific types	hsa05222	Small cell lung cancer	9/201	92/8764	0.000246165	0.00545769	0.00423204	LAMB3/CDKN1A/TRAF1/CKS2/ITGB1/XIAP/SKP2/GADD45A/MYC	9
DU145	BGZ	Environmental Information Processing	Signal transduction	hsa04390	Hippo signaling pathway	12/201	157/8764	0.000252491	0.00545769	0.00423204	ID1/WWC1/AREG/WWTR1/DLG1/NF2/ACTG1/ACTB/BBC3/WNT7B/MYC/GLI2	12
DU145	BGZ	Environmental Information Processing	Signal transduction	hsa04668	TNF signaling pathway	10/201	114/8764	0.000275647	0.00553262	0.00429014	CEBPB/CXCL2/IL6/BCL3/CXCL1/TRAF1/TAB2/XIAP/MAPK13/CXCL5	10
DU145	BGZ	Human Diseases	Cardiovascular disease	hsa05418	Fluid shear stress and atherosclerosis	11/201	139/8764	0.000338611	0.00634332	0.00491877	HSP90B1/TXN/HMOX1/CAV1/HSP90AA1/NQO1/ACTG1/SQSTM1/ACTB/SUMO4/MAPK13	11
DU145	BGZ	Human Diseases	Cardiovascular disease	hsa05417	Lipid and atherosclerosis	14/201	215/8764	0.000414802	0.00728496	0.00564895	HSP90B1/HSPA5/XBP1/DDIT3/MMP1/CXCL2/IL6/CXCL1/HSP90AA1/TAB2/HSPA1A/MAPK13/BID/LYN	14
DU145	BGZ	Genetic Information Processing	Replication and repair	hsa03410	Base excision repair	6/201	44/8764	0.000460977	0.00761968	0.0059085	PARP2/APEX1/PARP3/NEIL3/MBD4/PCNA	6
DU145	BGZ	Human Diseases	Infectious disease: viral	hsa05167	Kaposi sarcoma-associated herpesvirus infection	13/201	194/8764	0.000507498	0.00792261	0.0061434	CDKN1A/CXCL2/IL6/MAP1LC3B/CXCL1/PLCG2/STAT2/ITPR2/MAPK13/MYC/BID/LYN/ZFP36	13
DU145	BGZ	Human Diseases	Infectious disease: bacterial	hsa05131	Shigellosis	15/201	247/8764	0.000543324	0.00803548	0.00623092	HK2/BCL10/MAP1LC3B/NFKBIB/CBX3/TAB2/ACTG1/ITGB1/SQSTM1/ACTB/PLCG2/ATG12/FOXO3/ITPR2/MAPK13	15
DU145	BGZ	Human Diseases	Infectious disease: bacterial	hsa05130	Pathogenic Escherichia coli infection	13/201	198/8764	0.000615937	0.00865392	0.00671048	IL6/NFKBIB/TAB2/CLDN1/OCLN/ACTG1/ITGB1/TMED10/ACTB/TUBB/MAPK13/CLDN12/ABL1	13
DU145	BGZ	Human Diseases	Cancer: specific types	hsa05210	Colorectal cancer	8/201	86/8764	0.000763893	0.0102216	0.00792611	CDKN1A/PMAIP1/AREG/EREG/BBC3/MLH1/GADD45A/MYC	8
DU145	BGZ	Human Diseases	Cancer: overview	hsa05203	Viral carcinogenesis	13/201	204/8764	0.000814967	0.0104093	0.00807168	CDKN1A/CDC20/PMAIP1/TRAF1/DLG1/CDK1/CCNA2/NFKB2/SKP2/RBL2/PSMC1/DDB1/LYN	13
DU145	BGZ	Organismal Systems	Endocrine system	hsa04914	Progesterone-mediated oocyte maturation	9/201	109/8764	0.000864453	0.0105614	0.00818956	HSP90AA1/CCNB2/CDK1/CCNA2/AURKA/PDE3B/CCNB1/MAPK13/MAD2L1	9
DU145	BGZ	Human Diseases	Drug resistance: antineoplastic	hsa01524	Platinum drug resistance	7/201	73/8764	0.00136138	0.0159395	0.0123599	CDKN1A/PMAIP1/XIAP/BBC3/MLH1/BID/BRCA1	7
DU145	BGZ	Human Diseases	Endocrine and metabolic disease	hsa04936	Alcoholic liver disease	10/201	142/8764	0.00154561	0.0172469	0.0133737	CXCL2/IL6/CXCL1/TAB2/FOXO3/ACADVL/PRKAB2/SCD/MAPK13/ALDH2	10
DU145	BGZ	Organismal Systems	Endocrine system	hsa03320	PPAR signaling pathway	7/201	75/8764	0.0015958	0.0172469	0.0133737	MMP1/ANGPTL4/ME1/ACSL5/SLC27A4/SCD/GK	7
DU145	BGZ	Cellular Processes	Cellular community - eukaryotes	hsa04530	Tight junction	11/201	170/8764	0.00180566	0.0187922	0.014572	DLG1/NF2/CLDN1/OCLN/ACTG1/ITGB1/ACTB/TJP2/PRKAB2/CLDN12/PCNA	11
DU145	BGZ	Organismal Systems	Immune system	hsa04625	C-type lectin receptor signaling pathway	8/201	104/8764	0.00261256	0.0262189	0.0203308	IL6/BCL10/BCL3/NFKB2/PLCG2/STAT2/ITPR2/MAPK13	8
DU145	BGZ	Metabolism	Lipid metabolism	hsa00071	Fatty acid degradation	5/201	43/8764	0.00286247	0.0277363	0.0215075	ACAT2/ACSL5/ACADVL/ALDH2/ACAA2	5
DU145	BGZ	Human Diseases	Infectious disease: viral	hsa05161	Hepatitis B	10/201	162/8764	0.00405361	0.0379688	0.029442	CDKN1A/IL6/TAB2/CCNA2/STAT2/MAPK13/MYC/BID/DDB1/PCNA	10
DU145	BGZ	Cellular Processes	Cell growth and death	hsa04114	Oocyte meiosis	9/201	138/8764	0.00440145	0.039897	0.0309372	CDC20/CCNB2/CDK1/AURKA/SLK/CCNB1/ITPR2/MAPK13/MAD2L1	9
DU145	BGZ	Human Diseases	Cancer: overview	hsa05202	Transcriptional misregulation in cancer	11/201	193/8764	0.00481222	0.0400616	0.0310648	CDKN1A/CEBPB/DDIT3/IL6/TRAF1/CCNA2/ETV1/MEN1/GADD45A/MYC/KLF3	11
DU145	BGZ	Metabolism	Global and overview maps	hsa01200	Carbon metabolism	8/201	115/8764	0.00484731	0.0400616	0.0310648	TKT/HK2/ACAT2/PGLS/ME1/G6PD/PHGDH/ENO1	8
DU145	BGZ	Organismal Systems	Immune system	hsa04670	Leukocyte transendothelial migration	8/201	115/8764	0.00484731	0.0400616	0.0310648	CLDN1/OCLN/ACTG1/ITGB1/ACTB/PLCG2/MAPK13/CLDN12	8
DU145	BGZ	Human Diseases	Infectious disease: viral	hsa05166	Human T-cell leukemia virus 1 infection	12/201	222/8764	0.00501913	0.0402964	0.0312469	CDKN1A/IL6/CDC20/DLG1/CCNB2/CCNA2/XIAP/NFKB2/BUB1B/MYC/MAD2L1/ZFP36	12
DU145	BGZ	Cellular Processes	Cell growth and death	hsa04215	Apoptosis - multiple species	4/201	32/8764	0.00583964	0.0455816	0.0353452	PMAIP1/XIAP/BBC3/BID	4
DU145	BGZ	Human Diseases	Cardiovascular disease	hsa05410	Hypertrophic cardiomyopathy	7/201	99/8764	0.00755765	0.0560617	0.0434717	IL6/ACTG1/ITGB1/ACTB/TNNI3/PRKAB2/ACTC1	7
DU145	BGZ	Organismal Systems	Immune system	hsa04611	Platelet activation	8/201	124/8764	0.0075813	0.0560617	0.0434717	SNAP23/ACTG1/ITGB1/ACTB/PLCG2/ITPR2/MAPK13/LYN	8
DU145	BGZ	Genetic Information Processing	Folding, sorting and degradation	hsa03018	RNA degradation	6/201	78/8764	0.00882354	0.0628146	0.0487081	ENO1/BTG3/BTG1/BTG2/C1D/CNOT4	6
DU145	BGZ	Human Diseases	Infectious disease: bacterial	hsa05134	Legionellosis	5/201	56/8764	0.00894159	0.0628146	0.0487081	CXCL2/IL6/CXCL1/HSPA1A/NFKB2	5
DU145	BGZ	Metabolism	Global and overview maps	hsa01212	Fatty acid metabolism	5/201	57/8764	0.00962331	0.0659549	0.0511431	ACAT2/ACSL5/ACADVL/SCD/ACAA2	5
DU145	BGZ	Metabolism	Lipid metabolism	hsa00100	Steroid biosynthesis	3/201	20/8764	0.0101604	0.0675705	0.052396	FDFT1/EBP/DHCR7	3
DU145	BGZ	Human Diseases	Cancer: specific types	hsa05213	Endometrial cancer	5/201	58/8764	0.01034	0.0675705	0.052396	CDKN1A/FOXO3/MLH1/GADD45A/MYC	5
DU145	BGZ	Environmental Information Processing	Signal transduction	hsa04066	HIF-1 signaling pathway	7/201	108/8764	0.0119254	0.0761598	0.0590563	CDKN1A/HK2/HMOX1/IL6/TIMP1/PLCG2/ENO1	7
DU145	BGZ	Environmental Information Processing	Signal transduction	hsa04012	ErbB signaling pathway	6/201	85/8764	0.0131786	0.0807609	0.0626241	CDKN1A/AREG/EREG/PLCG2/MYC/ABL1	6
DU145	BGZ	Human Diseases	Infectious disease: parasitic	hsa05145	Toxoplasmosis	7/201	111/8764	0.0137209	0.0807609	0.0626241	LAMB3/NFKBIB/TAB2/HSPA1A/ITGB1/XIAP/MAPK13	7
DU145	BGZ	Cellular Processes	Cell growth and death	hsa04216	Ferroptosis	4/201	41/8764	0.0140198	0.0807609	0.0626241	HMOX1/MAP1LC3B/SLC7A11/ACSL5	4
DU145	BGZ	Human Diseases	Cancer: specific types	hsa05219	Bladder cancer	4/201	41/8764	0.0140198	0.0807609	0.0626241	CDKN1A/MMP1/THBS1/MYC	4
DU145	BGZ	Environmental Information Processing	Signal transduction	hsa04630	JAK-STAT signaling pathway	9/201	166/8764	0.0140829	0.0807609	0.0626241	CDKN1A/IL6/SOCS4/STAM/PIAS3/STAT2/IL24/IL27RA/MYC	9
DU145	BGZ	Genetic Information Processing	Replication and repair	hsa03420	Nucleotide excision repair	5/201	63/8764	0.0144752	0.0813505	0.0630813	CCNH/XPC/ERCC5/DDB1/PCNA	5
DU145	BGZ	Human Diseases	Cancer: specific types	hsa05225	Hepatocellular carcinoma	9/201	168/8764	0.015129	0.0833576	0.0646377	CDKN1A/HMOX1/NQO1/ACTG1/ACTB/PLCG2/WNT7B/GADD45A/MYC	9
DU145	BGZ	Human Diseases	Cardiovascular disease	hsa05416	Viral myocarditis	5/201	69/8764	0.0207469	0.112113	0.0869355	CAV1/ACTG1/ACTB/ABL1/BID	5
DU145	BGZ	Human Diseases	Infectious disease: bacterial	hsa05120	Epithelial cell signaling in Helicobacter pylori infection	5/201	70/8764	0.0219402	0.116324	0.0902009	CXCL2/CXCL1/PLCG2/MAPK13/LYN	5
DU145	BGZ	Metabolism	Amino acid metabolism	hsa00280	Valine, leucine and isoleucine degradation	4/201	48/8764	0.0238126	0.122623	0.0950851	ACAT2/BCAT1/ALDH2/ACAA2	4
DU145	BGZ	Human Diseases	Infectious disease: viral	hsa05170	Human immunodeficiency virus 1 infection	10/201	212/8764	0.024001	0.122623	0.0950851	CCNB2/TAB2/CDK1/PLCG2/CCNB1/ITPR2/LIMK1/MAPK13/BID/DDB1	10
DU145	BGZ	Human Diseases	Infectious disease: bacterial	hsa05132	Salmonella infection	11/201	247/8764	0.026737	0.131837	0.10223	HSP90B1/TXN/IL6/HSP90AA1/TAB2/ACTG1/ACTB/TUBB/MAPK13/MYC/FLNA	11
DU145	BGZ	Environmental Information Processing	Signaling molecules and interaction	hsa04061	Viral protein interaction with cytokine and cytokine receptor	6/201	100/8764	0.0271638	0.131837	0.10223	CXCL2/IL6/CXCL1/IL24/TNFRSF10D/CXCL5	6
DU145	BGZ	Human Diseases	Infectious disease: bacterial	hsa05110	Vibrio cholerae infection	4/201	50/8764	0.027212	0.131837	0.10223	ACTG1/ACTB/PLCG2/TJP2	4
DU145	BGZ	Environmental Information Processing	Signal transduction	hsa04392	Hippo signaling pathway - multiple species	3/201	29/8764	0.0280237	0.133469	0.103495	WWC1/WWTR1/NF2	3
DU145	BGZ	Organismal Systems	Endocrine system	hsa04918	Thyroid hormone synthesis	5/201	75/8764	0.028573	0.133817	0.103765	HSP90B1/HSPA5/GSR/ITPR2/GPX3	5
DU145	BGZ	Human Diseases	Cancer: specific types	hsa05220	Chronic myeloid leukemia	5/201	76/8764	0.0300361	0.138363	0.10729	CDKN1A/CTBP1/GADD45A/MYC/ABL1	5
DU145	BGZ	Metabolism	Carbohydrate metabolism	hsa00030	Pentose phosphate pathway	3/201	31/8764	0.0333489	0.151146	0.117203	TKT/PGLS/G6PD	3
DU145	BGZ	Genetic Information Processing	Replication and repair	hsa03450	Non-homologous end-joining	2/201	13/8764	0.0345749	0.154215	0.119582	XRCC6/XRCC5	2
DU145	BGZ	Environmental Information Processing	Signal transduction	hsa04151	PI3K-Akt signaling pathway	14/201	359/8764	0.0364762	0.159437	0.123632	HSP90B1/LAMB3/CDKN1A/IL6/HSP90AA1/THBS1/AREG/EREG/ITGB1/FOXO3/RBL2/DDIT4/MYC/BRCA1	14
DU145	BGZ	Environmental Information Processing	Signal transduction	hsa04350	TGF-beta signaling pathway	6/201	108/8764	0.0376007	0.159437	0.123632	ID1/THBS1/INHBA/ID3/MYC/NOG	6
DU145	BGZ	Organismal Systems	Immune system	hsa04659	Th17 cell differentiation	6/201	108/8764	0.0376007	0.159437	0.123632	IL6/HSP90AA1/NFKBIB/MAPK13/IL27RA/AHR	6
DU145	BGZ	Human Diseases	Infectious disease: bacterial	hsa05135	Yersinia infection	7/201	137/8764	0.0380153	0.159437	0.123632	IL6/TAB2/ACTG1/ITGB1/ACTB/LIMK1/MAPK13	7
DU145	BGZ	Genetic Information Processing	Folding, sorting and degradation	hsa04130	SNARE interactions in vesicular transport	3/201	33/8764	0.0391614	0.160053	0.124109	SNAP23/STX1A/YKT6	3
DU145	BGZ	Human Diseases	Infectious disease: viral	hsa05162	Measles	7/201	138/8764	0.0393012	0.160053	0.124109	IL6/NFKBIB/TAB2/HSPA1A/BBC3/STAT2/BID	7
DU145	BGZ	Human Diseases	Neurodegenerative disease	hsa05014	Amyotrophic lateral sclerosis	14/201	364/8764	0.0402381	0.160354	0.124343	HSPA5/HNRNPA1/XBP1/DDIT3/MAP1LC3B/ACTG1/SQSTM1/ACTB/COX6C/TUBB/PSMC1/MAPK13/GPX3/BID	14
DU145	BGZ	Environmental Information Processing	Signaling molecules and interaction	hsa04060	Cytokine-cytokine receptor interaction	12/201	297/8764	0.0405165	0.160354	0.124343	CXCL2/IL6/IL1RL1/CXCL1/INHBA/TNFSF9/TNFRSF9/IL24/TNFRSF10D/IL27RA/CXCL5/CD70	12
DU145	BGZ	Cellular Processes	Cellular community - eukaryotes	hsa04510	Focal adhesion	9/201	202/8764	0.0427822	0.164532	0.127583	LAMB3/CAV1/THBS1/ACTG1/PARVA/ITGB1/XIAP/ACTB/FLNA	9
DU145	BGZ	Human Diseases	Infectious disease: viral	hsa05164	Influenza A	8/201	171/8764	0.0429612	0.164532	0.127583	IL6/KPNA2/NFKBIB/DNAJC3/ACTG1/ACTB/STAT2/BID	8
DU145	BGZ	Organismal Systems	Development and regeneration	hsa04380	Osteoclast differentiation	7/201	141/8764	0.0433288	0.164532	0.127583	TAB2/SQSTM1/NFKB2/PLCG2/STAT2/ITPR2/MAPK13	7
DU145	TR	Human Diseases	Cancer: overview	hsa05205	Proteoglycans in cancer	8/37	203/8764	1.56e-06	0.000261348	0.000214152	THBS1/TIMP3/ITGAV/ITPR2/WNT5B/CTNNB1/TGFB1/PLCG2	8
DU145	TR	Cellular Processes	Cellular community - eukaryotes	hsa04510	Focal adhesion	7/37	202/8764	1.78e-05	0.00148853	0.00121972	THBS1/PARVA/ITGAV/CTNNB1/RASGRF1/DIAPH1/PIP5K1A	7
DU145	TR	Environmental Information Processing	Signal transduction	hsa04350	TGF-beta signaling pathway	5/37	108/8764	8.25e-05	0.00459039	0.00376143	THBS1/NOG/INHBA/TGFB1/FST	5
DU145	TR	Environmental Information Processing	Signal transduction	hsa04070	Phosphatidylinositol signaling system	4/37	97/8764	0.000703902	0.0293879	0.0240809	ITPR2/INPPL1/PLCG2/PIP5K1A	4
DU145	TR	Organismal Systems	Immune system	hsa04621	NOD-like receptor signaling pathway	5/37	186/8764	0.00102468	0.0342242	0.0280438	GBP1/CXCL1/TXNIP/CXCL2/ITPR2	5
DU145	TR	Human Diseases	Infectious disease: viral	hsa05167	Kaposi sarcoma-associated herpesvirus infection	5/37	194/8764	0.00123712	0.0344331	0.0282149	CXCL1/CXCL2/ITPR2/CTNNB1/PLCG2	5
DU145	TR	Human Diseases	Infectious disease: bacterial	hsa05120	Epithelial cell signaling in Helicobacter pylori infection	3/37	70/8764	0.0031218	0.0652479	0.0534651	CXCL1/CXCL2/PLCG2	3
DU145	TR	Human Diseases	Cancer: specific types	hsa05226	Gastric cancer	4/37	149/8764	0.00342678	0.0652479	0.0534651	WNT5B/CTNNB1/TGFB1/MLH1	4
DU145	TR	Metabolism	Carbohydrate metabolism	hsa00562	Inositol phosphate metabolism	3/37	73/8764	0.00351636	0.0652479	0.0534651	INPPL1/PLCG2/PIP5K1A	3
DU145	TR	Human Diseases	Cancer: specific types	hsa05225	Hepatocellular carcinoma	4/37	168/8764	0.00525579	0.0846022	0.0693242	WNT5B/CTNNB1/TGFB1/PLCG2	4
DU145	TR	Human Diseases	Cancer: specific types	hsa05210	Colorectal cancer	3/37	86/8764	0.0055726	0.0846022	0.0693242	CTNNB1/TGFB1/MLH1	3
DU145	TR	Human Diseases	Immune disease	hsa05323	Rheumatoid arthritis	3/37	93/8764	0.00692464	0.0963679	0.0789652	CXCL1/CXCL2/TGFB1	3
DU145	TR	Organismal Systems	Immune system	hsa04666	Fc gamma R-mediated phagocytosis	3/37	97/8764	0.00777751	0.0993939	0.0814447	INPPL1/PLCG2/PIP5K1A	3
DU145	TR	Human Diseases	Endocrine and metabolic disease	hsa04933	AGE-RAGE signaling pathway in diabetic complications	3/37	100/8764	0.00845625	0.0993939	0.0814447	TGFB1/PLCG2/DIAPH1	3
DU145	TR	Human Diseases	Infectious disease: parasitic	hsa05146	Amoebiasis	3/37	102/8764	0.00892759	0.0993939	0.0814447	CXCL1/CXCL2/TGFB1	3
DU145	TR	Environmental Information Processing	Signal transduction	hsa04064	NF-kappa B signaling pathway	3/37	105/8764	0.00966314	0.099733	0.0817226	CXCL1/CXCL2/PLCG2	3
DU145	TR	Human Diseases	Cardiovascular disease	hsa05415	Diabetic cardiomyopathy	4/37	203/8764	0.0101525	0.099733	0.0817226	COX6C/TGFB1/CTSD/CPT2	4
DU145	TR	Metabolism	Lipid metabolism	hsa00071	Fatty acid degradation	2/37	43/8764	0.0140474	0.124605	0.102103	ACSL5/CPT2	2
DU145	TR	Organismal Systems	Endocrine system	hsa04919	Thyroid hormone signaling pathway	3/37	121/8764	0.0141766	0.124605	0.102103	ITGAV/CTNNB1/PLCG2	3
DU145	TR	Human Diseases	Infectious disease: parasitic	hsa05144	Malaria	2/37	50/8764	0.018708	0.156212	0.128002	THBS1/TGFB1	2
DU145	TR	Organismal Systems	Development and regeneration	hsa04380	Osteoclast differentiation	3/37	141/8764	0.0212558	0.158769	0.130098	ITPR2/TGFB1/PLCG2	3
DU145	TR	Human Diseases	Endocrine and metabolic disease	hsa04936	Alcoholic liver disease	3/37	142/8764	0.0216524	0.158769	0.130098	CXCL1/CXCL2/CTNNB1	3
DU145	TR	Cellular Processes	Cellular community - eukaryotes	hsa04550	Signaling pathways regulating pluripotency of stem cells	3/37	143/8764	0.022053	0.158769	0.130098	INHBA/WNT5B/CTNNB1	3
DU145	TR	Human Diseases	Infectious disease: bacterial	hsa05134	Legionellosis	2/37	56/8764	0.0231502	0.158769	0.130098	CXCL1/CXCL2	2
DU145	TR	Metabolism	Global and overview maps	hsa01212	Fatty acid metabolism	2/37	57/8764	0.023929	0.158769	0.130098	ACSL5/CPT2	2
DU145	TR	Human Diseases	Cancer: specific types	hsa05213	Endometrial cancer	2/37	58/8764	0.0247185	0.158769	0.130098	CTNNB1/MLH1	2
DU145	TR	Human Diseases	Endocrine and metabolic disease	hsa04934	Cushing syndrome	3/37	155/8764	0.0271793	0.160451	0.131476	ITPR2/WNT5B/CTNNB1	3
DU145	TR	Cellular Processes	Transport and catabolism	hsa04148	Efferocytosis	3/37	156/8764	0.0276331	0.160451	0.131476	THBS1/ITGAV/TGFB1	3
DU145	TR	Environmental Information Processing	Signal transduction	hsa04390	Hippo signaling pathway	3/37	157/8764	0.0280909	0.160451	0.131476	WNT5B/CTNNB1/TGFB1	3
DU145	TR	Human Diseases	Cancer: specific types	hsa05217	Basal cell carcinoma	2/37	63/8764	0.0288236	0.160451	0.131476	WNT5B/CTNNB1	2
DU145	TR	Environmental Information Processing	Signaling molecules and interaction	hsa04060	Cytokine-cytokine receptor interaction	4/37	297/8764	0.0354765	0.190457	0.156063	CXCL1/INHBA/CXCL2/TGFB1	4
DU145	TR	Environmental Information Processing	Signal transduction	hsa04310	Wnt signaling pathway	3/37	174/8764	0.0364948	0.190457	0.156063	WNT5B/CTNNB1/CTNNBIP1	3
DU145	TR	Organismal Systems	Endocrine system	hsa03320	PPAR signaling pathway	2/37	75/8764	0.0396872	0.193465	0.158528	ACSL5/CPT2	2
DU145	TR	Cellular Processes	Cell growth and death	hsa04115	p53 signaling pathway	2/37	75/8764	0.0396872	0.193465	0.158528	THBS1/MDM4	2
DU145	TR	Human Diseases	Cancer: overview	hsa05206	MicroRNAs in cancer	4/37	310/8764	0.0405466	0.193465	0.158528	THBS1/TIMP3/MDM4/PLCG2	4
DU145	TR	Organismal Systems	Immune system	hsa04062	Chemokine signaling pathway	3/37	192/8764	0.046656	0.216432	0.177347	CXCL1/CXCL2/PLCG2	3
DU145	TR	Human Diseases	Infectious disease: viral	hsa05165	Human papillomavirus infection	4/37	331/8764	0.0495779	0.223217	0.182907	THBS1/ITGAV/WNT5B/CTNNB1	4
DU145	GSB	Cellular Processes	Cell growth and death	hsa04210	Apoptosis	5/43	135/8764	0.000484418	0.0938833	0.0800434	PMAIP1/PIK3CA/PARP3/ITPR2/ATF4	5
DU145	GSB	Genetic Information Processing	Replication and repair	hsa03410	Base excision repair	3/43	44/8764	0.00126665	0.0938833	0.0800434	PARP3/TDG/POLG2	3
DU145	GSB	Organismal Systems	Endocrine system	hsa04928	Parathyroid hormone synthesis, secretion and action	4/43	114/8764	0.0022671	0.0938833	0.0800434	SGK1/ITPR2/ATF4/ARRB1	4
DU145	GSB	Human Diseases	Cancer: overview	hsa05203	Viral carcinogenesis	5/43	204/8764	0.00305163	0.0938833	0.0800434	PMAIP1/PIK3CA/DDB1/ATF4/HLA-E	5
DU145	GSB	Organismal Systems	Endocrine system	hsa04926	Relaxin signaling pathway	4/43	129/8764	0.00354691	0.0938833	0.0800434	PIK3CA/MMP1/ATF4/ARRB1	4
DU145	GSB	Human Diseases	Infectious disease: viral	hsa05170	Human immunodeficiency virus 1 infection	5/43	212/8764	0.00360028	0.0938833	0.0800434	PIK3CA/NFATC3/ITPR2/DDB1/HLA-E	5
DU145	GSB	Organismal Systems	Endocrine system	hsa04929	GnRH secretion	3/43	64/8764	0.0037224	0.0938833	0.0800434	PIK3CA/ITPR2/ARRB1	3
DU145	GSB	Human Diseases	Cancer: overview	hsa05206	MicroRNAs in cancer	6/43	310/8764	0.00377141	0.0938833	0.0800434	THBS1/TIMP3/HMOX1/MDM4/CYP1B1/PIK3CA	6
DU145	GSB	Human Diseases	Cardiovascular disease	hsa05417	Lipid and atherosclerosis	5/43	215/8764	0.0038233	0.0938833	0.0800434	PIK3CA/NFATC3/POU2F1/MMP1/ATF4	5
DU145	GSB	Human Diseases	Infectious disease: viral	hsa05163	Human cytomegalovirus infection	5/43	225/8764	0.00463876	0.102517	0.087404	PIK3CA/NFATC3/ITPR2/ATF4/HLA-E	5
DU145	GSB	Organismal Systems	Endocrine system	hsa03320	PPAR signaling pathway	3/43	75/8764	0.00581165	0.107031	0.0912531	ANGPTL4/ACSL5/MMP1	3
DU145	GSB	Cellular Processes	Cell growth and death	hsa04115	p53 signaling pathway	3/43	75/8764	0.00581165	0.107031	0.0912531	THBS1/PMAIP1/MDM4	3
DU145	GSB	Cellular Processes	Cell growth and death	hsa04218	Cellular senescence	4/43	156/8764	0.00695166	0.118178	0.100757	PIK3CA/NFATC3/ITPR2/HLA-E	4
DU145	GSB	Human Diseases	Infectious disease: viral	hsa05161	Hepatitis B	4/43	162/8764	0.00792644	0.125124	0.106679	PIK3CA/NFATC3/DDB1/ATF4	4
DU145	GSB	Metabolism	Carbohydrate metabolism	hsa00030	Pentose phosphate pathway	2/43	31/8764	0.00999161	0.14721	0.125509	PGLS/PRPS1L1	2
DU145	GSB	Organismal Systems	Excretory system	hsa04960	Aldosterone-regulated sodium reabsorption	2/43	37/8764	0.0140474	0.164664	0.14039	SGK1/PIK3CA	2
DU145	GSB	Organismal Systems	Immune system	hsa04625	C-type lectin receptor signaling pathway	3/43	104/8764	0.0142072	0.164664	0.14039	PIK3CA/NFATC3/ITPR2	3
DU145	GSB	Human Diseases	Infectious disease: viral	hsa05167	Kaposi sarcoma-associated herpesvirus infection	4/43	194/8764	0.014653	0.164664	0.14039	PIK3CA/NFATC3/ITPR2/HLA-E	4
DU145	GSB	Environmental Information Processing	Signal transduction	hsa04350	TGF-beta signaling pathway	3/43	108/8764	0.0157139	0.164664	0.14039	THBS1/NOG/INHBA	3
DU145	GSB	Human Diseases	Cancer: overview	hsa05205	Proteoglycans in cancer	4/43	203/8764	0.0170432	0.164664	0.14039	THBS1/TIMP3/PIK3CA/ITPR2	4
DU145	GSB	Cellular Processes	Cell growth and death	hsa04216	Ferroptosis	2/43	41/8764	0.0170832	0.164664	0.14039	ACSL5/HMOX1	2
DU145	GSB	Human Diseases	Cancer: specific types	hsa05219	Bladder cancer	2/43	41/8764	0.0170832	0.164664	0.14039	THBS1/MMP1	2
DU145	GSB	Organismal Systems	Nervous system	hsa04725	Cholinergic synapse	3/43	113/8764	0.01772	0.164664	0.14039	PIK3CA/ITPR2/ATF4	3
DU145	GSB	Metabolism	Amino acid metabolism	hsa00380	Tryptophan metabolism	2/43	42/8764	0.0178821	0.164664	0.14039	ALDH7A1/CYP1B1	2
DU145	GSB	Metabolism	Lipid metabolism	hsa00071	Fatty acid degradation	2/43	43/8764	0.0186966	0.165278	0.140913	ACSL5/ALDH7A1	2
DU145	GSB	Human Diseases	Cancer: overview	hsa05207	Chemical carcinogenesis - receptor activation	4/43	212/8764	0.0196662	0.167163	0.14252	CYP1B1/PIK3CA/ATF4/ARRB1	4
DU145	GSB	Organismal Systems	Endocrine system	hsa04935	Growth hormone synthesis, secretion and action	3/43	120/8764	0.0207591	0.169917	0.144868	PIK3CA/ITPR2/ATF4	3
DU145	GSB	Human Diseases	Infectious disease: viral	hsa05166	Human T-cell leukemia virus 1 infection	4/43	222/8764	0.0228609	0.176776	0.150717	PIK3CA/NFATC3/ATF4/HLA-E	4
DU145	GSB	Human Diseases	Cancer: overview	hsa05208	Chemical carcinogenesis - reactive oxygen species	4/43	223/8764	0.0231969	0.176776	0.150717	COX6C/HMOX1/CYP1B1/PIK3CA	4
DU145	GSB	Organismal Systems	Digestive system	hsa04979	Cholesterol metabolism	2/43	51/8764	0.0257562	0.189618	0.161665	ANGPTL4/NPC1	2
DU145	GSB	Organismal Systems	Nervous system	hsa04728	Dopaminergic synapse	3/43	132/8764	0.0265979	0.189618	0.161665	ITPR2/ATF4/ARRB1	3
DU145	GSB	Organismal Systems	Endocrine system	hsa04915	Estrogen signaling pathway	3/43	138/8764	0.0298155	0.205162	0.174917	PIK3CA/ITPR2/ATF4	3
DU145	GSB	Environmental Information Processing	Signal transduction	hsa04340	Hedgehog signaling pathway	2/43	56/8764	0.030635	0.205162	0.174917	CDON/ARRB1	2
DU145	GSB	Genetic Information Processing	Replication and repair	hsa03420	Nucleotide excision repair	2/43	63/8764	0.0380253	0.236418	0.201566	RPA1/DDB1	2
DU145	GSB	Human Diseases	Neurodegenerative disease	hsa05010	Alzheimer disease	5/43	384/8764	0.0386345	0.236418	0.201566	MME/COX6C/PIK3CA/ITPR2/ATF4	5
DU145	GSB	Human Diseases	Endocrine and metabolic disease	hsa04932	Non-alcoholic fatty liver disease	3/43	155/8764	0.040003	0.236418	0.201566	COX6C/PIK3CA/ATF4	3
DU145	GSB	Organismal Systems	Endocrine system	hsa04927	Cortisol synthesis and secretion	2/43	65/8764	0.0402506	0.236418	0.201566	ITPR2/ATF4	2
DU145	GSB	Cellular Processes	Transport and catabolism	hsa04148	Efferocytosis	3/43	156/8764	0.0406511	0.236418	0.201566	THBS1/SGK1/NFATC3	3
DU145	GSB	Organismal Systems	Nervous system	hsa04720	Long-term potentiation	2/43	67/8764	0.0425245	0.240116	0.204719	ITPR2/ATF4	2
DU145	GSB	Human Diseases	Neurodegenerative disease	hsa05020	Prion disease	4/43	272/8764	0.0434599	0.240116	0.204719	COX6C/PIK3CA/ITPR2/ATF4	4
DU145	GSB	Environmental Information Processing	Signal transduction	hsa04022	cGMP-PKG signaling pathway	3/43	166/8764	0.0474251	0.255633	0.217948	NFATC3/ITPR2/ATF4	3
DU145	GSB	Human Diseases	Drug resistance: antineoplastic	hsa01524	Platinum drug resistance	2/43	73/8764	0.049626	0.261127	0.222633	PMAIP1/PIK3CA	2
DU145	FL	Human Diseases	Cancer: overview	hsa05206	MicroRNAs in cancer	7/50	310/8764	0.00174882	0.0428189	0.0330967	THBS1/CDKN1A/HMOX1/SOCS1/TIMP3/PIK3CA/E2F1	7
DU145	FL	Environmental Information Processing	Signal transduction	hsa04066	HIF-1 signaling pathway	6/50	108/8764	3.12e-05	0.00645036	0.00498579	CDKN1A/HMOX1/TIMP1/PIK3CA/PDHB/EIF4E	6
DU145	FL	Environmental Information Processing	Signal transduction	hsa04151	PI3K-Akt signaling pathway	6/50	359/8764	0.0157329	0.101773	0.0786647	THBS1/CDKN1A/AREG/PIK3CA/TSC1/EIF4E	6
DU145	FL	Cellular Processes	Cell growth and death	hsa04210	Apoptosis	5/50	135/8764	0.00097828	0.0428189	0.0330967	PMAIP1/ITPR2/PARP3/PIK3CA/DDIT3	5
DU145	FL	Organismal Systems	Endocrine system	hsa04910	Insulin signaling pathway	5/50	137/8764	0.00104512	0.0428189	0.0330967	SOCS1/PRKAR1A/PIK3CA/TSC1/EIF4E	5
DU145	FL	Organismal Systems	Endocrine system	hsa04915	Estrogen signaling pathway	5/50	138/8764	0.00107979	0.0428189	0.0330967	ITPR2/KRT18/PIK3CA/PRKCD/HSPA1B	5
DU145	FL	Cellular Processes	Cell growth and death	hsa04218	Cellular senescence	5/50	156/8764	0.00186169	0.0428189	0.0330967	CDKN1A/ITPR2/PIK3CA/E2F1/TSC1	5
DU145	FL	Human Diseases	Cancer: overview	hsa05205	Proteoglycans in cancer	5/50	203/8764	0.00577221	0.0791054	0.0611443	THBS1/CDKN1A/TIMP3/ITPR2/PIK3CA	5
DU145	FL	Human Diseases	Infectious disease: viral	hsa05163	Human cytomegalovirus infection	5/50	225/8764	0.00883614	0.0791054	0.0611443	CDKN1A/ITPR2/PIK3CA/E2F1/TSC1	5
DU145	FL	Human Diseases	Neurodegenerative disease	hsa05020	Prion disease	5/50	272/8764	0.0188347	0.108299	0.0837096	ITPR2/PIK3CA/PRKCD/DDIT3/HSPA1B	5
DU145	FL	Human Diseases	Infectious disease: viral	hsa05165	Human papillomavirus infection	5/50	331/8764	0.03943	0.16324	0.126176	THBS1/CDKN1A/PIK3CA/E2F1/TSC1	5
DU145	FL	Human Diseases	Cancer: specific types	hsa05219	Bladder cancer	4/50	41/8764	8.13e-05	0.00841143	0.00650159	THBS1/CDKN1A/MMP1/E2F1	4
DU145	FL	Human Diseases	Cancer: specific types	hsa05210	Colorectal cancer	4/50	86/8764	0.00141145	0.0428189	0.0330967	CDKN1A/PMAIP1/AREG/PIK3CA	4
DU145	FL	Organismal Systems	Immune system	hsa04625	C-type lectin receptor signaling pathway	4/50	104/8764	0.00283496	0.0533488	0.0412358	NFKB2/ITPR2/PIK3CA/PRKCD	4
DU145	FL	Environmental Information Processing	Signal transduction	hsa04350	TGF-beta signaling pathway	4/50	108/8764	0.00324948	0.0560535	0.0433264	THBS1/ID1/INHBA/NOG	4
DU145	FL	Organismal Systems	Development and regeneration	hsa04380	Osteoclast differentiation	4/50	141/8764	0.00833887	0.0791054	0.0611443	SOCS1/NFKB2/ITPR2/PIK3CA	4
DU145	FL	Human Diseases	Cancer: specific types	hsa05224	Breast cancer	4/50	147/8764	0.00962601	0.0797034	0.0616065	CDKN1A/NFKB2/PIK3CA/E2F1	4
DU145	FL	Environmental Information Processing	Signal transduction	hsa04150	mTOR signaling pathway	4/50	156/8764	0.0117896	0.093863	0.0725511	PIK3CA/STRADB/TSC1/EIF4E	4
DU145	FL	Environmental Information Processing	Signal transduction	hsa04630	JAK-STAT signaling pathway	4/50	166/8764	0.0145363	0.101773	0.0786647	CDKN1A/SOCS1/IL24/PIK3CA	4
DU145	FL	Human Diseases	Cancer: specific types	hsa05225	Hepatocellular carcinoma	4/50	168/8764	0.0151305	0.101773	0.0786647	CDKN1A/HMOX1/PIK3CA/E2F1	4
DU145	FL	Organismal Systems	Immune system	hsa04621	NOD-like receptor signaling pathway	4/50	186/8764	0.0211766	0.118474	0.0915744	GBP1/TXNIP/ITPR2/PRKCD	4
DU145	FL	Human Diseases	Cancer: overview	hsa05202	Transcriptional misregulation in cancer	4/50	193/8764	0.0238778	0.125323	0.0968681	CDKN1A/ETV1/KLF3/DDIT3	4
DU145	FL	Human Diseases	Infectious disease: viral	hsa05167	Kaposi sarcoma-associated herpesvirus infection	4/50	194/8764	0.0242801	0.125323	0.0968681	CDKN1A/ITPR2/PIK3CA/E2F1	4
DU145	FL	Human Diseases	Infectious disease: viral	hsa05169	Epstein-Barr virus infection	4/50	202/8764	0.0276475	0.133094	0.102874	CDKN1A/NFKB2/PIK3CA/E2F1	4
DU145	FL	Human Diseases	Cancer: overview	hsa05203	Viral carcinogenesis	4/50	204/8764	0.0285311	0.134226	0.103749	CDKN1A/PMAIP1/NFKB2/PIK3CA	4
DU145	FL	Human Diseases	Cardiovascular disease	hsa05417	Lipid and atherosclerosis	4/50	215/8764	0.0336928	0.1453	0.112309	MMP1/PIK3CA/DDIT3/HSPA1B	4
DU145	FL	Human Diseases	Infectious disease: viral	hsa05166	Human T-cell leukemia virus 1 infection	4/50	222/8764	0.0372457	0.157344	0.121619	CDKN1A/NFKB2/PIK3CA/E2F1	4
DU145	FL	Cellular Processes	Cell growth and death	hsa04216	Ferroptosis	3/50	41/8764	0.00159918	0.0428189	0.0330967	SLC7A11/HMOX1/ACSL5	3
DU145	FL	Human Diseases	Endocrine and metabolic disease	hsa04930	Type II diabetes mellitus	3/50	46/8764	0.00223214	0.0462053	0.0357142	SOCS1/PIK3CA/PRKCD	3
DU145	FL	Metabolism	Carbohydrate metabolism	hsa00010	Glycolysis / Gluconeogenesis	3/50	67/8764	0.00647779	0.0791054	0.0611443	ALDH2/PGAM1/PDHB	3
DU145	FL	Human Diseases	Cancer: overview	hsa05230	Central carbon metabolism in cancer	3/50	70/8764	0.00731413	0.0791054	0.0611443	PIK3CA/PGAM1/PDHB	3
DU145	FL	Human Diseases	Cancer: specific types	hsa05218	Melanoma	3/50	72/8764	0.00790567	0.0791054	0.0611443	CDKN1A/PIK3CA/E2F1	3
DU145	FL	Human Diseases	Cancer: specific types	hsa05223	Non-small cell lung cancer	3/50	72/8764	0.00790567	0.0791054	0.0611443	CDKN1A/PIK3CA/E2F1	3
DU145	FL	Human Diseases	Drug resistance: antineoplastic	hsa01524	Platinum drug resistance	3/50	73/8764	0.00821175	0.0791054	0.0611443	CDKN1A/PMAIP1/PIK3CA	3
DU145	FL	Cellular Processes	Cell growth and death	hsa04115	p53 signaling pathway	3/50	75/8764	0.0088447	0.0791054	0.0611443	THBS1/CDKN1A/PMAIP1	3
DU145	FL	Human Diseases	Cancer: specific types	hsa05214	Glioma	3/50	75/8764	0.0088447	0.0791054	0.0611443	CDKN1A/PIK3CA/E2F1	3
DU145	FL	Human Diseases	Cancer: specific types	hsa05212	Pancreatic cancer	3/50	76/8764	0.00917164	0.0791054	0.0611443	CDKN1A/PIK3CA/E2F1	3
DU145	FL	Human Diseases	Cancer: specific types	hsa05220	Chronic myeloid leukemia	3/50	76/8764	0.00917164	0.0791054	0.0611443	CDKN1A/PIK3CA/E2F1	3
DU145	FL	Environmental Information Processing	Signal transduction	hsa04012	ErbB signaling pathway	3/50	85/8764	0.0124334	0.0953231	0.0736797	CDKN1A/AREG/PIK3CA	3
DU145	FL	Organismal Systems	Aging	hsa04211	Longevity regulating pathway	3/50	89/8764	0.0140707	0.101773	0.0786647	PIK3CA/TSC1/EIF4E	3
DU145	FL	Human Diseases	Cancer: specific types	hsa05222	Small cell lung cancer	3/50	92/8764	0.0153756	0.101773	0.0786647	CDKN1A/PIK3CA/E2F1	3
DU145	FL	Human Diseases	Cancer: specific types	hsa05215	Prostate cancer	3/50	97/8764	0.0176981	0.107551	0.0831309	CDKN1A/PIK3CA/E2F1	3
DU145	FL	Human Diseases	Drug resistance: antineoplastic	hsa01522	Endocrine resistance	3/50	98/8764	0.0181849	0.107551	0.0831309	CDKN1A/PIK3CA/E2F1	3
DU145	FL	Organismal Systems	Sensory system	hsa04750	Inflammatory mediator regulation of TRP channels	3/50	98/8764	0.0181849	0.107551	0.0831309	ITPR2/PIK3CA/PRKCD	3
DU145	FL	Organismal Systems	Endocrine system	hsa04922	Glucagon signaling pathway	3/50	107/8764	0.0229017	0.124754	0.0964283	ITPR2/PGAM1/PDHB	3
DU145	FL	Organismal Systems	Endocrine system	hsa04935	Growth hormone synthesis, secretion and action	3/50	120/8764	0.0307846	0.138484	0.107041	SOCS1/ITPR2/PIK3CA	3
DU145	FL	Environmental Information Processing	Signal transduction	hsa04152	AMPK signaling pathway	3/50	121/8764	0.0314432	0.138484	0.107041	PIK3CA/STRADB/TSC1	3
DU145	FL	Cellular Processes	Cellular community - eukaryotes	hsa04550	Signaling pathways regulating pluripotency of stem cells	3/50	143/8764	0.0477895	0.183193	0.141598	ID1/INHBA/PIK3CA	3
DU145	FL	Metabolism	Lipid metabolism	hsa00071	Fatty acid degradation	2/50	43/8764	0.0248224	0.125323	0.0968681	ACSL5/ALDH2	2
DU145	FL	Genetic Information Processing	Replication and repair	hsa03410	Base excision repair	2/50	44/8764	0.025911	0.127704	0.0987085	PARP3/NEIL3	2
DU145	FL	Metabolism	Carbohydrate metabolism	hsa00620	Pyruvate metabolism	2/50	47/8764	0.0292907	0.134737	0.104145	ALDH2/PDHB	2
DU145	FL	Human Diseases	Infectious disease: bacterial	hsa05134	Legionellosis	2/50	56/8764	0.0404012	0.163981	0.126749	NFKB2/HSPA1B	2
DU145	FL	Human Diseases	Cancer: specific types	hsa05213	Endometrial cancer	2/50	58/8764	0.0430562	0.171397	0.132481	CDKN1A/PIK3CA	2
DU145	FL	Organismal Systems	Aging	hsa04213	Longevity regulating pathway - multiple species	2/50	61/8764	0.0471576	0.183193	0.141598	PIK3CA/HSPA1B	2
DU145	FL	Genetic Information Processing	Replication and repair	hsa03420	Nucleotide excision repair	2/50	63/8764	0.0499688	0.188064	0.145364	CDK7/RPA1	2
DU145	MDP	Human Diseases	Cancer: overview	hsa05205	Proteoglycans in cancer	13/94	203/8764	2.18e-07	5.41e-05	3.97e-05	CDKN1A/THBS1/HIF1A/ITGA5/TIMP3/ACTB/PLAU/TGFB1/FGF2/EIF4B/MDM2/FZD2/MAP2K2	13
DU145	MDP	Human Diseases	Drug resistance: antineoplastic	hsa01524	Platinum drug resistance	8/94	73/8764	9.84e-07	0.00012198	8.96e-05	CDKN1A/PMAIP1/BIRC2/MGST1/TOP2A/MDM2/BIRC3/MLH1	8
DU145	MDP	Cellular Processes	Cell growth and death	hsa04210	Apoptosis	9/94	135/8764	1.31e-05	0.0010859	0.000797371	PMAIP1/BIRC2/DDIT3/RELA/ACTB/LMNA/CASP10/BIRC3/MAP2K2	9
DU145	MDP	Human Diseases	Cancer: specific types	hsa05219	Bladder cancer	5/94	41/8764	7.04e-05	0.00436694	0.00320662	CDKN1A/THBS1/MMP1/MDM2/MAP2K2	5
DU145	MDP	Environmental Information Processing	Signal transduction	hsa04066	HIF-1 signaling pathway	7/94	108/8764	0.000150643	0.00747191	0.00548659	CDKN1A/HK2/TIMP1/HIF1A/RELA/HMOX1/MAP2K2	7
DU145	MDP	Human Diseases	Infectious disease: viral	hsa05167	Kaposi sarcoma-associated herpesvirus infection	9/94	194/8764	0.000222461	0.00919504	0.00675187	CDKN1A/HIF1A/IFNAR1/RELA/FGF2/IL6ST/MAP1LC3B/CREB1/MAP2K2	9
DU145	MDP	Human Diseases	Infectious disease: bacterial	hsa05131	Shigellosis	10/94	247/8764	0.000297953	0.0105561	0.00775127	BNIP3/HK2/ITGA5/RELA/BCL10/ACTB/MAP1LC3B/MDM2/WASF1/CYTH1	10
DU145	MDP	Human Diseases	Cancer: specific types	hsa05222	Small cell lung cancer	6/94	92/8764	0.000440489	0.0136082	0.00999242	CDKN1A/LAMB3/BIRC2/RELA/CKS2/BIRC3	6
DU145	MDP	Environmental Information Processing	Signal transduction	hsa04068	FoxO signaling pathway	7/94	131/8764	0.000493845	0.0136082	0.00999242	CDKN1A/BNIP3/TGFB1/CCNB1/IRS2/MDM2/MAP2K2	7
DU145	MDP	Human Diseases	Cancer: specific types	hsa05215	Prostate cancer	6/94	97/8764	0.000584813	0.0145034	0.0106498	CDKN1A/RELA/PLAU/CREB1/MDM2/MAP2K2	6
DU145	MDP	Cellular Processes	Transport and catabolism	hsa04137	Mitophagy - animal	6/94	103/8764	0.00080379	0.0181218	0.0133068	BNIP3/HIF1A/RELA/MAP1LC3B/RAB5A/AMBRA1	6
DU145	MDP	Human Diseases	Cancer: overview	hsa05202	Transcriptional misregulation in cancer	8/94	193/8764	0.00105622	0.0198267	0.0145587	CDKN1A/BIRC2/DDIT3/RELA/PLAU/MEN1/MDM2/BIRC3	8
DU145	MDP	Organismal Systems	Endocrine system	hsa03320	PPAR signaling pathway	5/94	75/8764	0.00121786	0.0198267	0.0145587	ANGPTL4/MMP1/ACOX1/ACOX2/SLC27A4	5
DU145	MDP	Cellular Processes	Cell growth and death	hsa04115	p53 signaling pathway	5/94	75/8764	0.00121786	0.0198267	0.0145587	CDKN1A/THBS1/PMAIP1/CCNB1/MDM2	5
DU145	MDP	Human Diseases	Cancer: specific types	hsa05220	Chronic myeloid leukemia	5/94	76/8764	0.00129272	0.0198267	0.0145587	CDKN1A/RELA/TGFB1/MDM2/MAP2K2	5
DU145	MDP	Environmental Information Processing	Signal transduction	hsa04668	TNF signaling pathway	6/94	114/8764	0.0013645	0.0198267	0.0145587	BIRC2/RELA/CREB1/CASP10/BCL3/BIRC3	6
DU145	MDP	Cellular Processes	Cell growth and death	hsa04218	Cellular senescence	7/94	156/8764	0.00138682	0.0198267	0.0145587	CDKN1A/RELA/TGFB1/CCNB1/MDM2/RAD50/MAP2K2	7
DU145	MDP	Environmental Information Processing	Signal transduction	hsa04390	Hippo signaling pathway	7/94	157/8764	0.00143904	0.0198267	0.0145587	ID1/BIRC2/WWC1/ACTB/TGFB1/FZD2/BIRC3	7
DU145	MDP	Environmental Information Processing	Signal transduction	hsa04151	PI3K-Akt signaling pathway	11/94	359/8764	0.00152793	0.0199434	0.0146444	CDKN1A/THBS1/LAMB3/IFNAR1/ITGA5/RELA/FGF2/EIF4B/CREB1/MDM2/MAP2K2	11
DU145	MDP	Human Diseases	Infectious disease: viral	hsa05161	Hepatitis B	7/94	162/8764	0.0017236	0.0203665	0.014955	CDKN1A/IFNAR1/RELA/TGFB1/CREB1/CASP10/MAP2K2	7
DU145	MDP	Human Diseases	Cancer: overview	hsa05206	MicroRNAs in cancer	10/94	310/8764	0.00172459	0.0203665	0.014955	CDKN1A/THBS1/ITGA5/TIMP3/PLAU/IRS2/MDM2/HMOX1/DNMT1/MAP2K2	10
DU145	MDP	Human Diseases	Cancer: overview	hsa05207	Chemical carcinogenesis - receptor activation	8/94	212/8764	0.00192231	0.0216697	0.015912	CDC6/RELA/KPNA2/MGST1/FGF2/CREB1/MAP2K2/ARRB1	8
DU145	MDP	Human Diseases	Cancer: specific types	hsa05225	Hepatocellular carcinoma	7/94	168/8764	0.00212095	0.0228694	0.0167929	CDKN1A/ACTB/MGST1/TGFB1/FZD2/HMOX1/MAP2K2	7
DU145	MDP	Human Diseases	Cancer: specific types	hsa05210	Colorectal cancer	5/94	86/8764	0.00224061	0.023153	0.0170012	CDKN1A/PMAIP1/TGFB1/MLH1/MAP2K2	5
DU145	MDP	Organismal Systems	Endocrine system	hsa04926	Relaxin signaling pathway	6/94	129/8764	0.00256013	0.0253965	0.0186485	MMP1/RELA/TGFB1/CREB1/MAP2K2/ARRB1	6
DU145	MDP	Human Diseases	Infectious disease: viral	hsa05165	Human papillomavirus infection	10/94	331/8764	0.00278791	0.0265924	0.0195266	CDKN1A/THBS1/LAMB3/IFNAR1/ITGA5/RELA/CREB1/MDM2/FZD2/MAP2K2	10
DU145	MDP	Organismal Systems	Immune system	hsa04621	NOD-like receptor signaling pathway	7/94	186/8764	0.00374819	0.0344278	0.0252802	GBP1/BIRC2/TXNIP/IFNAR1/RELA/MAP1LC3B/BIRC3	7
DU145	MDP	Human Diseases	Cardiovascular disease	hsa05410	Hypertrophic cardiomyopathy	5/94	99/8764	0.00412677	0.0364767	0.0267847	ITGA5/ACTB/TGFB1/SGCB/LMNA	5
DU145	MDP	Cellular Processes	Cellular community - eukaryotes	hsa04550	Signaling pathways regulating pluripotency of stem cells	6/94	143/8764	0.00426542	0.0364767	0.0267847	ID1/INHBA/FGF2/IL6ST/FZD2/MAP2K2	6
DU145	MDP	Cellular Processes	Cell growth and death	hsa04215	Apoptosis - multiple species	3/94	32/8764	0.00473191	0.0391171	0.0287235	PMAIP1/BIRC2/BIRC3	3
DU145	MDP	Human Diseases	Cancer: specific types	hsa05226	Gastric cancer	6/94	149/8764	0.00520895	0.0395324	0.0290284	CDKN1A/TGFB1/FGF2/FZD2/MLH1/MAP2K2	6
DU145	MDP	Environmental Information Processing	Signal transduction	hsa04064	NF-kappa B signaling pathway	5/94	105/8764	0.00529879	0.0395324	0.0290284	BIRC2/RELA/BCL10/PLAU/BIRC3	5
DU145	MDP	Human Diseases	Cardiovascular disease	hsa05414	Dilated cardiomyopathy	5/94	105/8764	0.00529879	0.0395324	0.0290284	ITGA5/ACTB/TGFB1/SGCB/LMNA	5
DU145	MDP	Cellular Processes	Cellular community - eukaryotes	hsa04510	Focal adhesion	7/94	202/8764	0.00587142	0.0395324	0.0290284	THBS1/LAMB3/BIRC2/ITGA5/ACTB/PARVA/BIRC3	7
DU145	MDP	Environmental Information Processing	Signal transduction	hsa04350	TGF-beta signaling pathway	5/94	108/8764	0.00596551	0.0395324	0.0290284	THBS1/ID1/INHBA/TGFB1/NOG	5
DU145	MDP	Organismal Systems	Immune system	hsa04659	Th17 cell differentiation	5/94	108/8764	0.00596551	0.0395324	0.0290284	HIF1A/RELA/TGFB1/NFKBIE/IL6ST	5
DU145	MDP	Human Diseases	Cancer: overview	hsa05203	Viral carcinogenesis	7/94	204/8764	0.00618962	0.0395324	0.0290284	CDKN1A/CDC20/PMAIP1/RELA/IL6ST/CREB1/MDM2	7
DU145	MDP	Human Diseases	Cancer: specific types	hsa05211	Renal cell carcinoma	4/94	69/8764	0.00630538	0.0395324	0.0290284	CDKN1A/HIF1A/TGFB1/MAP2K2	4
DU145	MDP	Cellular Processes	Transport and catabolism	hsa04148	Efferocytosis	6/94	156/8764	0.00649413	0.0395324	0.0290284	THBS1/HIF1A/TGFB1/CREB1/RAB5A/MAP2K2	6
DU145	MDP	Human Diseases	Cancer: overview	hsa05230	Central carbon metabolism in cancer	4/94	70/8764	0.00663354	0.0395324	0.0290284	HK2/G6PD/HIF1A/MAP2K2	4
DU145	MDP	Human Diseases	Infectious disease: parasitic	hsa05145	Toxoplasmosis	5/94	111/8764	0.00668936	0.0395324	0.0290284	LAMB3/BIRC2/RELA/TGFB1/BIRC3	5
DU145	MDP	Cellular Processes	Cell growth and death	hsa04110	Cell cycle	6/94	157/8764	0.006695	0.0395324	0.0290284	CDKN1A/CDC20/CDC6/TGFB1/CCNB1/MDM2	6
DU145	MDP	Human Diseases	Cancer: specific types	hsa05218	Melanoma	4/94	72/8764	0.00732346	0.0422376	0.0310149	CDKN1A/FGF2/MDM2/MAP2K2	4
DU145	MDP	Metabolism	Global and overview maps	hsa01200	Carbon metabolism	5/94	115/8764	0.00774757	0.0436681	0.0320653	HK2/G6PD/ACOX1/ACAT1/PHGDH	5
DU145	MDP	Genetic Information Processing	Replication and repair	hsa03450	Non-homologous end-joining	2/94	13/8764	0.00822105	0.0453071	0.0332688	RAD50/XRCC5	2
DU145	MDP	Cellular Processes	Transport and catabolism	hsa04140	Autophagy - animal	6/94	167/8764	0.00895962	0.048304	0.0354694	BNIP3/HIF1A/MAP1LC3B/IRS2/AMBRA1/MAP2K2	6
DU145	MDP	Cellular Processes	Cell growth and death	hsa04216	Ferroptosis	3/94	41/8764	0.00948855	0.0500672	0.0367641	SLC7A11/MAP1LC3B/HMOX1	3
DU145	MDP	Human Diseases	Infectious disease: viral	hsa05164	Influenza A	6/94	171/8764	0.0100036	0.051685	0.0379521	IFNAR1/RELA/KPNA2/DNAJC3/ACTB/MAP2K2	6
DU145	MDP	Human Diseases	Infectious disease: bacterial	hsa05152	Tuberculosis	6/94	180/8764	0.0126653	0.0641017	0.0470696	RELA/BCL10/TGFB1/CREB1/CASP10/RAB5A	6
DU145	MDP	Human Diseases	Cardiovascular disease	hsa05412	Arrhythmogenic right ventricular cardiomyopathy	4/94	86/8764	0.0134996	0.0669582	0.0491671	ITGA5/ACTB/SGCB/LMNA	4
DU145	MDP	Environmental Information Processing	Signaling molecules and interaction	hsa04512	ECM-receptor interaction	4/94	89/8764	0.0151509	0.0722582	0.0530588	THBS1/LAMB3/HMMR/ITGA5	4
DU145	MDP	Human Diseases	Cancer: overview	hsa05235	PD-L1 expression and PD-1 checkpoint pathway in cancer	4/94	89/8764	0.0151509	0.0722582	0.0530588	HIF1A/RELA/NFKBIE/MAP2K2	4
DU145	MDP	Organismal Systems	Immune system	hsa04662	B cell receptor signaling pathway	4/94	90/8764	0.0157284	0.0735971	0.054042	RELA/BCL10/NFKBIE/MAP2K2	4
DU145	MDP	Human Diseases	Infectious disease: bacterial	hsa05132	Salmonella infection	7/94	247/8764	0.0166178	0.0763189	0.0560406	BIRC2/RELA/ACTB/RAB5A/BIRC3/MAP2K2/CYTH1	7
DU145	MDP	Genetic Information Processing	Folding, sorting and degradation	hsa04120	Ubiquitin mediated proteolysis	5/94	142/8764	0.0180713	0.0814849	0.059834	CDC20/BIRC2/MDM2/UBE2A/BIRC3	5
DU145	MDP	Human Diseases	Infectious disease: viral	hsa05169	Epstein-Barr virus infection	6/94	202/8764	0.0211979	0.0938762	0.0689329	CDKN1A/IFNAR1/RELA/NFKBIE/CD58/MDM2	6
DU145	MDP	Human Diseases	Infectious disease: parasitic	hsa05146	Amoebiasis	4/94	102/8764	0.0237535	0.0995894	0.073128	LAMB3/RELA/TGFB1/RAB5A	4
DU145	MDP	Human Diseases	Cancer: specific types	hsa05213	Endometrial cancer	3/94	58/8764	0.0241137	0.0995894	0.073128	CDKN1A/MLH1/MAP2K2	3
DU145	MDP	Metabolism	Metabolism of terpenoids and polyketides	hsa00900	Terpenoid backbone biosynthesis	2/94	23/8764	0.0248788	0.0995894	0.073128	IDI1/ACAT1	2
DU145	MDP	Genetic Information Processing	Replication and repair	hsa03430	Mismatch repair	2/94	23/8764	0.0248788	0.0995894	0.073128	EXO1/MLH1	2
DU145	MDP	Organismal Systems	Immune system	hsa04625	C-type lectin receptor signaling pathway	4/94	104/8764	0.025293	0.0995894	0.073128	RELA/BCL10/MDM2/BCL3	4
DU145	MDP	Human Diseases	Endocrine and metabolic disease	hsa04932	Non-alcoholic fatty liver disease	5/94	155/8764	0.0252989	0.0995894	0.073128	DDIT3/RELA/TGFB1/COX6C/IRS2	5
DU145	MDP	Human Diseases	Endocrine and metabolic disease	hsa04934	Cushing syndrome	5/94	155/8764	0.0252989	0.0995894	0.073128	CDKN1A/MEN1/CREB1/FZD2/MAP2K2	5
DU145	MDP	Human Diseases	Endocrine and metabolic disease	hsa04931	Insulin resistance	4/94	108/8764	0.0285495	0.110629	0.0812345	RELA/IRS2/CREB1/SLC27A4	4
DU145	MDP	Human Diseases	Infectious disease: viral	hsa05166	Human T-cell leukemia virus 1 infection	6/94	222/8764	0.0317729	0.121226	0.0890156	CDKN1A/CDC20/RELA/TGFB1/CREB1/MAP2K2	6
DU145	MDP	Human Diseases	Cancer: overview	hsa05208	Chemical carcinogenesis - reactive oxygen species	6/94	223/8764	0.0323779	0.121662	0.0893362	HIF1A/RELA/MGST1/COX6C/HMOX1/MAP2K2	6
DU145	MDP	Organismal Systems	Endocrine system	hsa04920	Adipocytokine signaling pathway	3/94	70/8764	0.0390505	0.141935	0.104222	RELA/NFKBIE/IRS2	3
DU145	MDP	Environmental Information Processing	Signaling molecules and interaction	hsa04060	Cytokine-cytokine receptor interaction	7/94	297/8764	0.0399719	0.141935	0.104222	TNFSF9/INHBA/IFNAR1/IL24/TGFB1/IL6ST/TNFRSF9	7
DU145	MDP	Human Diseases	Drug resistance: antineoplastic	hsa01523	Antifolate resistance	2/94	30/8764	0.0407626	0.141935	0.104222	RELA/ABCC5	2
DU145	MDP	Organismal Systems	Immune system	hsa04660	T cell receptor signaling pathway	4/94	121/8764	0.0407952	0.141935	0.104222	RELA/BCL10/NFKBIE/MAP2K2	4
DU145	MDP	Organismal Systems	Endocrine system	hsa04919	Thyroid hormone signaling pathway	4/94	121/8764	0.0407952	0.141935	0.104222	HIF1A/ACTB/MDM2/MAP2K2	4
DU145	MDP	Environmental Information Processing	Signal transduction	hsa04010	MAPK signaling pathway	7/94	299/8764	0.041207	0.141935	0.104222	DDIT3/RELA/TGFB1/FGF2/LAMTOR3/MAP2K2/ARRB1	7
DU145	MDP	Human Diseases	Cancer: specific types	hsa05214	Glioma	3/94	75/8764	0.0463829	0.157575	0.115706	CDKN1A/MDM2/MAP2K2	3
DU145	MDP	Human Diseases	Cancer: specific types	hsa05212	Pancreatic cancer	3/94	76/8764	0.0479257	0.160616	0.117939	CDKN1A/RELA/TGFB1	3
DU145	MDP	Human Diseases	Infectious disease: bacterial	hsa05100	Bacterial invasion of epithelial cells	3/94	77/8764	0.0494936	0.163659	0.120174	ITGA5/ACTB/WASF1	3
DU145	CS	Metabolism	Carbohydrate metabolism	hsa00630	Glyoxylate and dicarboxylate metabolism	45348	30/8764	0.00349836	0.248976	0.235337	CAT/ACAT1	2
DU145	CS	Environmental Information Processing	Signal transduction	hsa04350	TGF-beta signaling pathway	45377	108/8764	0.00384998	0.248976	0.235337	INHBA/PPP2R1B/SMAD1	3
DU145	CS	Organismal Systems	Nervous system	hsa04728	Dopaminergic synapse	45377	132/8764	0.00674065	0.248976	0.235337	GNB5/KIF5C/PPP2R1B	3
DU145	CS	Metabolism	Amino acid metabolism	hsa00380	Tryptophan metabolism	45348	42/8764	0.00677486	0.248976	0.235337	CAT/ACAT1	2
DU145	CS	Organismal Systems	Aging	hsa04213	Longevity regulating pathway - multiple species	45348	61/8764	0.0139115	0.36291	0.34303	ADCY3/CAT	2
DU145	CS	Human Diseases	Cancer: overview	hsa05202	Transcriptional misregulation in cancer	45377	193/8764	0.0188363	0.36291	0.34303	ETV1/DDIT3/SMAD1	3
DU145	CS	Organismal Systems	Aging	hsa04211	Longevity regulating pathway	45348	89/8764	0.0282997	0.36291	0.34303	ADCY3/CAT	2
DU145	CS	Organismal Systems	Nervous system	hsa04727	GABAergic synapse	45348	89/8764	0.0282997	0.36291	0.34303	GNB5/ADCY3	2
DU145	CS	Human Diseases	Substance dependence	hsa05032	Morphine addiction	45348	91/8764	0.0294867	0.36291	0.34303	GNB5/ADCY3	2
DU145	CS	Organismal Systems	Environmental adaptation	hsa04713	Circadian entrainment	45348	97/8764	0.0331656	0.36291	0.34303	GNB5/ADCY3	2
DU145	CS	Human Diseases	Infectious disease: parasitic	hsa05142	Chagas disease	45348	102/8764	0.0363627	0.36291	0.34303	IRAK1/PPP2R1B	2
DU145	CS	Organismal Systems	Nervous system	hsa04725	Cholinergic synapse	45348	113/8764	0.0437964	0.36291	0.34303	GNB5/ADCY3	2
DU145	CS	Metabolism	Global and overview maps	hsa01200	Carbon metabolism	45348	115/8764	0.0452048	0.36291	0.34303	CAT/ACAT1	2
DU145	CS	Organismal Systems	Nervous system	hsa04724	Glutamatergic synapse	45348	115/8764	0.0452048	0.36291	0.34303	GNB5/ADCY3	2
DU145	CS	Organismal Systems	Nervous system	hsa04722	Neurotrophin signaling pathway	45348	119/8764	0.0480718	0.36291	0.34303	IRAK1/SORT1	2
DU145	GZ	Cellular?Processes	Cell?growth?and?death	hsa04210	Apoptosis	11/118	135/8773	1.79437e-06	0.000445004	0.000390984	DDIT3/PMAIP1/CTSD/ITPR2/LMNB2/ACTB/GADD45A/CTSC/SPTAN1/NFKBIA/BBC3	11
DU145	GZ	Cellular?Processes	Cell?growth?and?death	hsa04216	Ferroptosis	6/118	41/8773	1.59571e-05	0.00197868	0.00173848	HMOX1/MAP1LC3B/ACSL5/SLC7A11/GCLC/MAP1LC3A	6
DU145	GZ	Cellular?Processes	Transport?and?catabolism	hsa04137	Mitophagy?-?animal	6/118	103/8773	0.00258153	0.04573	0.0401787	MAP1LC3B/GABARAPL1/SQSTM1/RAB7A/MAP1LC3A/SP1	6
DU145	GZ	Cellular?Processes	Cell?growth?and?death	hsa04115	p53?signaling?pathway	5/118	75/8773	0.00329826	0.0545312	0.0479115	THBS1/CDKN1A/PMAIP1/GADD45A/BBC3	5
DU145	GZ	Cellular?Processes	Cell?growth?and?death	hsa04110	Cell?cycle	7/118	157/8773	0.00516387	0.0753317	0.0661871	CDKN1A/MCM4/MCM5/CDK7/TFDP2/GADD45A/BUB1B	7
DU145	GZ	Cellular?Processes	Transport?and?catabolism	hsa04140	Autophagy?-?animal	7/118	167/8773	0.00719004	0.0849109	0.0746034	MAP1LC3B/GABARAPL1/SQSTM1/RAB7A/CTSD/MAP1LC3A/TSC1	7
DU145	GZ	Cellular?Processes	Cell?growth?and?death	hsa04218	Cellular?senescence	6/118	156/8773	0.0185206	0.162618	0.142878	CDKN1A/SQSTM1/ITPR2/GADD45A/TSC1/HLA-E	6
DU145	GZ	Environmental?Information?Processing	Signal?transduction	hsa04390	Hippo?signaling?pathway	9/118	157/8773	0.000253638	0.0157256	0.0138166	ID1/NF2/SNAI2/WWC1/ACTB/GLI2/TEAD1/AREG/BBC3	9
DU145	GZ	Environmental?Information?Processing	Signal?transduction	hsa04350	TGF-beta?signaling?pathway	7/118	108/8773	0.000605763	0.0300458	0.0263985	THBS1/ID1/NOG/INHBA/ID3/SP1/FST	7
DU145	GZ	Environmental?Information?Processing	Signal?transduction	hsa04392	Hippo?signaling?pathway?-?multiple?species	3/118	29/8773	0.00671768	0.0849109	0.0746034	NF2/WWC1/TEAD1	3
DU145	GZ	Environmental?Information?Processing	Signal?transduction	hsa04010	MAPK?signaling?pathway	10/118	299/8773	0.00689043	0.0849109	0.0746034	HSPA1A/HSPA1B/DDIT3/GADD45A/DUSP4/ARRB1/RPS6KA5/NFKB2/AREG/HSPB1	10
DU145	GZ	Environmental?Information?Processing	Signal?transduction	hsa04668	TNF?signaling?pathway	5/118	114/8773	0.0185875	0.162618	0.142878	CEBPB/BCL3/TRAF3/RPS6KA5/NFKBIA	5
DU145	GZ	Genetic?Information?Processing	Folding,?sorting?and?degradation	hsa04141	Protein?processing?in?endoplasmic?reticulum	8/118	170/8773	0.00202202	0.04573	0.0401787	HSPA5/HSP90B1/HSPA1A/HSPA1B/DDIT3/HERPUD1/HYOU1/DNAJC3	8
DU145	GZ	Genetic?Information?Processing	Replication?and?repair	hsa03030	DNA?replication	3/118	36/8773	0.0122638	0.126726	0.111342	MCM4/MCM5/POLD2	3
DU145	GZ	Genetic?Information?Processing	Replication?and?repair	hsa03410	Base?excision?repair	3/118	44/8773	0.0210555	0.168444	0.147997	NEIL3/POLD2/TDG	3
DU145	GZ	Genetic?Information?Processing	Replication?and?repair	hsa03430	Mismatch?repair	2/118	23/8773	0.0377588	0.255981	0.224907	POLD2/MLH1	2
DU145	GZ	Human?Diseases	Cancer:?specific?types	hsa05210	Colorectal?cancer	6/118	86/8773	0.0010209	0.0361692	0.0317786	CDKN1A/PMAIP1/GADD45A/AREG/MLH1/BBC3	6
DU145	GZ	Human?Diseases	Infectious?disease:?viral	hsa05167	Kaposi?sarcoma-associated?herpesvirus?infection	9/118	194/8773	0.00117786	0.0365137	0.0320812	CDKN1A/MAP1LC3B/ZFP36/ITPR2/MAP1LC3A/MICA/TRAF3/HLA-E/NFKBIA	9
DU145	GZ	Human?Diseases	Infectious?disease:?bacterial	hsa05131	Shigellosis	10/118	247/8773	0.0017682	0.04573	0.0401787	MAP1LC3B/SQSTM1/MYL9/HK2/ITPR2/MAP1LC3A/CAST/ACTB/RPS6KA5/NFKBIA	10
DU145	GZ	Human?Diseases	Cancer:?specific?types	hsa05219	Bladder?cancer	4/118	41/8773	0.00214535	0.04573	0.0401787	THBS1/CDKN1A/MMP1/RPS6KA5	4
DU145	GZ	Human?Diseases	Cardiovascular?disease	hsa05417	Lipid?and?atherosclerosis	9/118	215/8773	0.00239343	0.04573	0.0401787	HSPA5/HSP90B1/HSPA1A/HSPA1B/DDIT3/MMP1/POU2F2/TRAF3/NFKBIA	9
DU145	GZ	Human?Diseases	Infectious?disease:?bacterial	hsa05134	Legionellosis	4/118	56/8773	0.00666857	0.0849109	0.0746034	HSPA1A/HSPA1B/NFKBIA/NFKB2	4
DU145	GZ	Human?Diseases	Cardiovascular?disease	hsa05418	Fluid?shear?stress?and?atherosclerosis	6/118	139/8773	0.0109905	0.118506	0.10412	HSP90B1/HMOX1/SQSTM1/NQO1/SUMO4/ACTB	6
DU145	GZ	Human?Diseases	Cardiovascular?disease	hsa05416	Viral?myocarditis	4/118	69/8773	0.0137425	0.136325	0.119776	ACTB/CXADR/CD55/HLA-E	4
DU145	GZ	Human?Diseases	Drug?resistance:?antineoplastic	hsa01524	Platinum?drug?resistance	4/118	73/8773	0.0166113	0.158446	0.139212	CDKN1A/PMAIP1/MLH1/BBC3	4
DU145	GZ	Human?Diseases	Infectious?disease:?viral	hsa05169	Epstein-Barr?virus?infection	7/118	202/8773	0.0190159	0.162618	0.142878	CDKN1A/HES1/GADD45A/TRAF3/HLA-E/NFKBIA/NFKB2	7
DU145	GZ	Human?Diseases	Cancer:?overview	hsa05203	Viral?carcinogenesis	7/118	204/8773	0.0199563	0.164972	0.144946	CDKN1A/PMAIP1/CHD4/TRAF3/HLA-E/NFKBIA/NFKB2	7
DU145	GZ	Human?Diseases	Cancer:?specific?types	hsa05222	Small?cell?lung?cancer	4/118	92/8773	0.0351745	0.255981	0.224907	CDKN1A/GADD45A/TRAF3/NFKBIA	4
DU145	GZ	Human?Diseases	Infectious?disease:?viral	hsa05162	Measles	5/118	138/8773	0.0381907	0.255981	0.224907	HSPA1A/HSPA1B/TRAF3/NFKBIA/BBC3	5
DU145	GZ	Human?Diseases	Cancer:?specific?types	hsa05213	Endometrial?cancer	3/118	58/8773	0.0428895	0.272733	0.239626	CDKN1A/GADD45A/MLH1	3
DU145	GZ	Human?Diseases	Cancer:?overview	hsa05202	Transcriptional?misregulation?in?cancer	6/118	193/8773	0.0456111	0.282789	0.24846	CDKN1A/DDIT3/CEBPB/ETV1/GADD45A/SP1	6
DU145	GZ	Human?Diseases	Cancer:?specific?types	hsa05224	Breast?cancer	5/118	147/8773	0.0479184	0.289848	0.254663	CDKN1A/HES1/GADD45A/SP1/NFKB2	5
DU145	GZ	Metabolism	Glycan?biosynthesis?and?metabolism	hsa00511	Other?glycan?degradation	2/118	18/8773	0.0238482	0.184824	0.162387	MAN2B1/GLB1	2
DU145	GZ	Metabolism	Amino?acid?metabolism	hsa00280	Valine,?leucine?and?isoleucine?degradation	3/118	48/8773	0.0264588	0.198842	0.174704	ACAT1/PCCB/OXCT1	3
DU145	GZ	Metabolism	Metabolism?of?terpenoids?and?polyketides	hsa00900	Terpenoid?backbone?biosynthesis	2/118	23/8773	0.0377588	0.255981	0.224907	IDI1/ACAT1	2
DU145	GZ	Organismal?Systems	Immune?system	hsa04621	NOD-like?receptor?signaling?pathway	10/118	186/8773	0.000193496	0.0157256	0.0138166	GBP1/TXNIP/MAP1LC3B/GABARAPL1/ITPR2/MAP1LC3A/TRAF3/NFKBIA/ANTXR1/CARD6	10
DU145	GZ	Organismal?Systems	Endocrine?system	hsa04915	Estrogen?signaling?pathway	7/118	138/8773	0.00252994	0.04573	0.0401787	HSP90B1/HSPA1A/HSPA1B/CTSD/ITPR2/FKBP4/SP1	7
DU145	GZ	Organismal?Systems	Immune?system	hsa04612	Antigen?processing?and?presentation	5/118	78/8773	0.00390791	0.0605726	0.0532196	HSPA5/HSPA1A/HSPA1B/CD74/HLA-E	5
DU145	GZ	Organismal?Systems	Immune?system	hsa04657	IL-17?signaling?pathway	5/118	94/8773	0.00857835	0.0967014	0.0849626	HSP90B1/CEBPB/MMP1/TRAF3/NFKBIA	5
DU145	GZ	Organismal?Systems	Development?and?regeneration	hsa04380	Osteoclast?differentiation	5/118	141/8773	0.0412847	0.269437	0.236729	SQSTM1/ITPR2/NFKBIA/NFKB2/FHL2	5
DU145	GZ	NA	NA	hsa04820	Cytoskeleton?in?muscle?cells	10/118	229/8773	0.0010007	0.0361692	0.0317786	THBS1/MYL9/DSG2/LMNB2/ACTC1/ACTB/SPTAN1/TPM1/COL6A2/FHL2	10
PC3	BGZ	Environmental Information Processing	Signal transduction	hsa04668	TNF signaling pathway	26/298	114/8764	5.16e-15	1.53e-12	8.04e-13	CEBPB/CXCL1/CXCL2/CXCL6/CXCL3/SOCS3/IL6/JUNB/IRF1/ATF2/PTGS2/NFKBIA/XIAP/CXCL5/AKT1/PIK3R3/FAS/JAG1/AKT3/IL18R1/IL15/MAP2K7/FADD/MAPK12/PIK3R1/NFKB1	26
PC3	BGZ	Cellular Processes	Cell growth and death	hsa04218	Cellular senescence	28/298	156/8764	2.78e-13	4.11e-11	2.16e-11	ZFP36L1/SQSTM1/CDK1/FOXO3/GADD45A/IL6/SIRT1/CCNA2/CCNB2/CAPN2/CDKN2A/CCNB1/AKT1/MYC/PIK3R3/RBL1/HIPK2/AKT3/SMAD2/TSC1/MYBL2/CCND1/SMAD3/MAPK12/PIK3R1/NFKB1/FBXW11/BTRC	28
PC3	BGZ	Human Diseases	Cancer: specific types	hsa05222	Small cell lung cancer	19/298	92/8764	1.72e-10	1.7e-08	8.93e-09	GADD45A/COL4A2/PTGS2/NFKBIA/LAMB1/XIAP/AKT1/MYC/PIK3R3/AKT3/RXRB/BCL2L1/PTK2/SKP2/MAX/CCND1/CKS2/PIK3R1/NFKB1	19
PC3	BGZ	Human Diseases	Cardiovascular disease	hsa05417	Lipid and atherosclerosis	28/298	215/8764	7.62e-10	5.64e-08	2.97e-08	HSPA5/CXCL1/HSP90B1/XBP1/DDIT3/CXCL2/NFE2L2/CXCL3/IL6/NFKBIA/HSPA1B/RAP1B/AKT1/PIK3R3/HSP90AA1/FAS/AKT3/RXRB/HSPA1A/BCL2L1/PTK2/MAP2K7/PLCG1/MMP1/MAPK12/PIK3R1/NFKB1/PLCB1	28
PC3	BGZ	Human Diseases	Infectious disease: viral	hsa05167	Kaposi sarcoma-associated herpesvirus infection	26/298	194/8764	1.7e-09	1.01e-07	5.3e-08	CXCL1/CXCL2/FGF2/ZFP36/CXCL3/IL6/MAP1LC3B/PTGS2/NFKBIA/IFNAR1/AKT1/MYC/PIK3R3/FAS/AKT3/MAP2K7/PLCG2/FADD/PLCG1/CCND1/CTNNB1/MAPK12/GNB5/PIK3R1/TCF7/NFKB1	26
PC3	BGZ	Human Diseases	Endocrine and metabolic disease	hsa04936	Alcoholic liver disease	22/298	142/8764	2.05e-09	1.01e-07	5.32e-08	CXCL1/CXCL2/FOXO3/CXCL3/IL6/SIRT1/NFKBIA/ACOX1/AKT1/FAS/ACACB/AKT3/ACOX3/CPT1C/MAP2K7/FADD/CCND1/CTNNB1/MAPK12/ALDH2/TCF7/NFKB1	22
PC3	BGZ	Environmental Information Processing	Signal transduction	hsa04068	FoxO signaling pathway	21/298	131/8764	2.56e-09	1.08e-07	5.69e-08	FOXO3/GADD45A/IL6/SIRT1/IRS2/GABARAPL1/CCNG2/CCNB2/CCNB1/BCL6/AKT1/IRS1/PIK3R3/CSNK1E/AKT3/SKP2/ATG12/CCND1/SMAD3/MAPK12/PIK3R1	21
PC3	BGZ	Human Diseases	Infectious disease: bacterial	hsa05131	Shigellosis	29/298	247/8764	4.34e-09	1.61e-07	8.45e-08	SQSTM1/FOXO3/MAP1LC3B/BCL10/HK2/NFKBIA/NFKBIB/TNIP1/CAPN2/RRAGC/AKT1/TIFA/PIK3R3/ARHGEF2/AKT3/BCL2L1/PTK2/ATG12/RIPK2/PLCG2/PLCG1/ITGA5/MALT1/MAPK12/PIK3R1/NFKB1/FBXW11/PLCB1/BTRC	29
PC3	BGZ	Organismal Systems	Immune system	hsa04657	IL-17 signaling pathway	17/298	94/8764	1.36e-08	4.47e-07	2.35e-07	CEBPB/CXCL1/HSP90B1/CXCL2/CXCL6/CXCL3/IL6/PTGS2/NFKBIA/CXCL5/HSP90AA1/SRSF1/FOSL1/FADD/MMP1/MAPK12/NFKB1	17
PC3	BGZ	Cellular Processes	Cell growth and death	hsa04115	p53 signaling pathway	15/298	75/8764	2.39e-08	7.08e-07	3.72e-07	PMAIP1/CDK1/GADD45A/CCNG2/SESN2/CCNB2/CDKN2A/BBC3/CCNB1/SERPINB5/FAS/MDM4/GTSE1/BCL2L1/CCND1	15
PC3	BGZ	Organismal Systems	Immune system	hsa04062	Chemokine signaling pathway	23/298	192/8764	1.29e-07	3.21e-06	1.69e-06	CXCL1/CXCL2/FOXO3/CXCL6/CXCL3/GNAI1/NFKBIA/NFKBIB/ARRB1/CXCL5/RAP1B/AKT1/PARD3/PIK3R3/AKT3/PTK2/PLCG2/PLCG1/GNB5/PIK3R1/NFKB1/PLCB1/GNAQ	23
PC3	BGZ	Cellular Processes	Cell growth and death	hsa04210	Apoptosis	19/298	135/8764	1.3e-07	3.21e-06	1.69e-06	PMAIP1/DDIT3/GADD45A/LMNB1/NFKBIA/XIAP/CAPN2/BBC3/AKT1/PIK3R3/FAS/DFFB/AKT3/BCL2L1/FADD/LMNB2/CASP2/PIK3R1/NFKB1	19
PC3	BGZ	Human Diseases	Cancer: specific types	hsa05210	Colorectal cancer	15/298	86/8764	1.63e-07	3.71e-06	1.95e-06	PMAIP1/RALA/GADD45A/BBC3/AKT1/MYC/PIK3R3/AKT3/SMAD2/CCND1/CTNNB1/SMAD3/PIK3R1/TCF7/EREG	15
PC3	BGZ	Human Diseases	Infectious disease: parasitic	hsa05142	Chagas disease	16/298	102/8764	2.88e-07	5.69e-06	3e-06	CALR/GNAI1/IL6/NFKBIA/AKT1/PIK3R3/FAS/AKT3/SMAD2/PPP2R1B/FADD/MAPK12/PIK3R1/NFKB1/PLCB1/GNAQ	16
PC3	BGZ	Cellular Processes	Cell growth and death	hsa04110	Cell cycle	20/298	157/8764	3.21e-07	5.69e-06	3e-06	CCNH/CDK1/GADD45A/CCNA2/CCNB2/CDKN2A/CCNB1/AURKB/MYC/TFDP1/RBL1/CDKN2C/CDK7/SMAD2/PCNA/SKP2/PPP2R1B/CCND1/CDC25B/SMAD3	20
PC3	BGZ	Environmental Information Processing	Signal transduction	hsa04390	Hippo signaling pathway	20/298	157/8764	3.21e-07	5.69e-06	3e-06	ID1/NF2/BBC3/MYC/SNAI2/PARD3/FZD2/GLI2/CSNK1E/WWTR1/SMAD2/WWC1/ID2/PPP2R1B/CCND1/CTNNB1/SMAD3/TCF7/FBXW11/BTRC	20
PC3	BGZ	Human Diseases	Infectious disease: viral	hsa05169	Epstein-Barr virus infection	23/298	202/8764	3.27e-07	5.69e-06	3e-06	CALR/GADD45A/IL6/CCNA2/ISG15/NFKBIA/NFKBIB/IFNAR1/AKT1/MYC/PIK3R3/FAS/OAS1/AKT3/MAP2K7/SKP2/PLCG2/FADD/CCND1/NCOR2/MAPK12/PIK3R1/NFKB1	23
PC3	BGZ	Environmental Information Processing	Signal transduction	hsa04152	AMPK signaling pathway	17/298	121/8764	6.21e-07	1.02e-05	5.38e-06	FOXO3/SIRT1/IRS2/CCNA2/AKT1/IRS1/FBP1/PIK3R3/ACACB/STRADB/AKT3/CPT1C/TSC1/PPP2R1B/CCND1/PIK3R1/PFKL	17
PC3	BGZ	Human Diseases	Infectious disease: viral	hsa05170	Human immunodeficiency virus 1 infection	23/298	212/8764	7.78e-07	1.21e-05	6.38e-06	CALR/CDK1/GNAI1/NFKBIA/CCNB2/CCNB1/AKT1/PIK3R3/FAS/AKT3/BCL2L1/PTK2/MAP2K7/PLCG2/FADD/PLCG1/MAPK12/GNB5/PIK3R1/NFKB1/FBXW11/GNAQ/BTRC	23
PC3	BGZ	Human Diseases	Drug resistance: antineoplastic	hsa01524	Platinum drug resistance	13/298	73/8764	8.62e-07	1.28e-05	6.71e-06	PMAIP1/XIAP/CDKN2A/BBC3/AKT1/PIK3R3/FAS/AKT3/BCL2L1/TOP2A/FADD/BRCA1/PIK3R1	13
PC3	BGZ	Human Diseases	Cancer: specific types	hsa05225	Hepatocellular carcinoma	20/298	168/8764	9.66e-07	1.36e-05	7.17e-06	HMOX1/NFE2L2/GADD45A/MET/CDKN2A/AKT1/MYC/PIK3R3/FZD2/LRP5/AKT3/SMAD2/BCL2L1/PLCG2/PLCG1/CCND1/CTNNB1/SMAD3/PIK3R1/TCF7	20
PC3	BGZ	Organismal Systems	Immune system	hsa04621	NOD-like receptor signaling pathway	21/298	186/8764	1.24e-06	1.67e-05	8.8e-06	CXCL1/CXCL2/CXCL3/IL6/MAP1LC3B/GABARAPL1/NFKBIA/NFKBIB/XIAP/IFNAR1/HSP90AA1/OAS1/BCL2L1/ATG12/RIPK2/GBP1/FADD/PANX1/MAPK12/NFKB1/PLCB1	21
PC3	BGZ	Human Diseases	Cancer: specific types	hsa05220	Chronic myeloid leukemia	13/298	76/8764	1.39e-06	1.79e-05	9.43e-06	GADD45A/NFKBIA/PTPN11/CDKN2A/AKT1/MYC/PIK3R3/AKT3/BCL2L1/CCND1/SMAD3/PIK3R1/NFKB1	13
PC3	BGZ	Environmental Information Processing	Signal transduction	hsa04151	PI3K-Akt signaling pathway	31/298	359/8764	1.5e-06	1.85e-05	9.74e-06	HSP90B1/COL6A1/FGF2/FOXO3/IL6/ATF2/COL4A2/LAMB1/MET/IFNAR1/AKT1/MYC/IRS1/PIK3R3/LPAR1/HSP90AA1/KITLG/AKT3/BCL2L1/PTK2/EIF4E/TSC1/PPP2R1B/ITGA5/CCND1/EPHA2/BRCA1/GNB5/PIK3R1/EREG/NFKB1	31
PC3	BGZ	Human Diseases	Infectious disease: viral	hsa05166	Human T-cell leukemia virus 1 infection	23/298	222/8764	1.75e-06	2.07e-05	1.09e-05	CALR/ZFP36/IL6/ATF2/ETS2/CCNA2/NFKBIA/XIAP/CCNB2/CDKN2A/AKT1/MYC/PIK3R3/CDKN2C/FOSL1/AKT3/SMAD2/BCL2L1/IL15/CCND1/SMAD3/PIK3R1/NFKB1	23
PC3	BGZ	Human Diseases	Infectious disease: viral	hsa05163	Human cytomegalovirus infection	23/298	225/8764	2.2e-06	2.51e-05	1.32e-05	CALR/GNAI1/IL6/ATF2/PTGS2/NFKBIA/CDKN2A/AKT1/MYC/PIK3R3/FAS/AKT3/PTK2/TSC1/FADD/CCND1/CTNNB1/MAPK12/GNB5/PIK3R1/NFKB1/PLCB1/GNAQ	23
PC3	BGZ	Organismal Systems	Nervous system	hsa04722	Neurotrophin signaling pathway	16/298	119/8764	2.43e-06	2.66e-05	1.4e-05	FOXO3/NFKBIA/NFKBIB/PTPN11/RAP1B/AKT1/IRS1/PIK3R3/AKT3/MAP2K7/RIPK2/PLCG2/PLCG1/MAPK12/PIK3R1/NFKB1	16
PC3	BGZ	Organismal Systems	Endocrine system	hsa04935	Growth hormone synthesis, secretion and action	16/298	120/8764	2.71e-06	2.87e-05	1.51e-05	SOCS3/GNAI1/JUNB/IRS2/ATF2/AKT1/IRS1/PIK3R3/AKT3/PTK2/PLCG2/PLCG1/MAPK12/PIK3R1/PLCB1/GNAQ	16
PC3	BGZ	Organismal Systems	Immune system	hsa04660	T cell receptor signaling pathway	16/298	121/8764	3.03e-06	3.1e-05	1.63e-05	BCL10/NFKBIA/NFKBIB/PTPN11/AKT1/PIK3R3/NCK1/AKT3/MAP2K7/PPP2R1B/PLCG1/MALT1/MAPK12/PIK3R1/NCK2/NFKB1	16
PC3	BGZ	Organismal Systems	Endocrine system	hsa04920	Adipocytokine signaling pathway	12/298	70/8764	3.48e-06	3.43e-05	1.81e-05	SOCS3/IRS2/NFKBIA/NFKBIB/PTPN11/AKT1/IRS1/ACACB/AKT3/RXRB/CPT1C/NFKB1	12
PC3	BGZ	Environmental Information Processing	Signal transduction	hsa04370	VEGF signaling pathway	11/298	59/8764	3.81e-06	3.64e-05	1.91e-05	PTGS2/PLA2G4A/AKT1/PIK3R3/AKT3/PTK2/SH2D2A/PLCG2/PLCG1/MAPK12/PIK3R1	11
PC3	BGZ	Human Diseases	Infectious disease: viral	hsa05162	Measles	17/298	138/8764	4e-06	3.7e-05	1.95e-05	IL6/NFKBIA/NFKBIB/HSPA1B/IFNAR1/BBC3/AKT1/PIK3R3/FAS/OAS1/AKT3/HSPA1A/BCL2L1/FADD/CCND1/PIK3R1/NFKB1	17
PC3	BGZ	Human Diseases	Cardiovascular disease	hsa05418	Fluid shear stress and atherosclerosis	17/298	139/8764	4.42e-06	3.97e-05	2.09e-05	HSP90B1/HMOX1/SQSTM1/NFE2L2/CAV1/AKT1/PIK3R3/HSP90AA1/ARHGEF2/AKT3/PTK2/MAP2K7/PECAM1/CTNNB1/MAPK12/PIK3R1/NFKB1	17
PC3	BGZ	Genetic Information Processing	Folding, sorting and degradation	hsa04141	Protein processing in endoplasmic reticulum	19/298	170/8764	4.7e-06	4e-05	2.1e-05	CALR/HSPA5/HSP90B1/XBP1/DDIT3/HERPUD1/DNAJC3/NFE2L2/PPP1R15A/HSPA1B/HYOU1/CAPN2/UBE2J1/HSP90AA1/DNAJA1/HSPA1A/MAP2K7/BAG1/ATXN3	19
PC3	BGZ	Human Diseases	Cancer: specific types	hsa05223	Non-small cell lung cancer	12/298	72/8764	4.73e-06	4e-05	2.1e-05	FOXO3/GADD45A/MET/CDKN2A/AKT1/PIK3R3/AKT3/RXRB/PLCG2/PLCG1/CCND1/PIK3R1	12
PC3	BGZ	Human Diseases	Endocrine and metabolic disease	hsa04933	AGE-RAGE signaling pathway in diabetic complications	14/298	100/8764	6.45e-06	5.22e-05	2.75e-05	IL6/COL4A2/AKT1/PIK3R3/AKT3/SMAD2/PLCG2/PLCG1/CCND1/SMAD3/MAPK12/PIK3R1/NFKB1/PLCB1	14
PC3	BGZ	Cellular Processes	Cellular community - eukaryotes	hsa04550	Signaling pathways regulating pluripotency of stem cells	17/298	143/8764	6.53e-06	5.22e-05	2.75e-05	INHBA/FGF2/ID1/KLF4/INHBB/AKT1/MYC/PIK3R3/FZD2/AKT3/SMAD2/ID2/CTNNB1/SMAD3/MAPK12/PIK3R1/TCF7	17
PC3	BGZ	Organismal Systems	Endocrine system	hsa04926	Relaxin signaling pathway	16/298	129/8764	7.07e-06	5.5e-05	2.9e-05	GNAI1/ATF2/COL4A2/NFKBIA/ARRB1/AKT1/PIK3R3/AKT3/SMAD2/MAP2K7/MMP1/MAPK12/GNB5/PIK3R1/NFKB1/PLCB1	16
PC3	BGZ	Human Diseases	Infectious disease: viral	hsa05165	Human papillomavirus infection	28/298	331/8764	7.37e-06	5.59e-05	2.94e-05	COL6A1/IRF1/COL4A2/CCNA2/ISG15/PTGS2/LAMB1/IFNAR1/AKT1/PARD3/PIK3R3/RBL1/FZD2/FAS/JAG1/AKT3/PTK2/TSC1/PPP2R1B/FADD/ITGA5/CCND1/HEY1/CTNNB1/PIK3R1/TCF7/NFKB1/CHD4	28
PC3	BGZ	Human Diseases	Infectious disease: parasitic	hsa05146	Amoebiasis	14/298	102/8764	8.17e-06	5.93e-05	3.12e-05	CXCL1/CXCL2/CXCL3/IL6/PRDX1/COL4A2/LAMB1/PIK3R3/PTK2/RAB5A/PIK3R1/NFKB1/PLCB1/GNAQ	14
PC3	BGZ	Human Diseases	Cancer: overview	hsa05202	Transcriptional misregulation in cancer	20/298	193/8764	8.39e-06	5.93e-05	3.12e-05	CEBPB/DDIT3/FUT8/GADD45A/IL6/SIX1/CCNA2/MET/HMGA2/BCL6/MYC/CDKN2C/RXRB/ETV4/BCL2L1/ID2/PTK2/MAX/EWSR1/NFKB1	20
PC3	BGZ	Human Diseases	Cancer: specific types	hsa05212	Pancreatic cancer	12/298	76/8764	8.45e-06	5.93e-05	3.12e-05	RALA/GADD45A/CDKN2A/AKT1/PIK3R3/AKT3/SMAD2/BCL2L1/CCND1/SMAD3/PIK3R1/NFKB1	12
PC3	BGZ	Organismal Systems	Aging	hsa04211	Longevity regulating pathway	13/298	89/8764	8.62e-06	5.93e-05	3.12e-05	FOXO3/SIRT1/IRS2/ATF2/SESN2/AKT1/IRS1/PIK3R3/AKT3/EIF4E/TSC1/PIK3R1/NFKB1	13
PC3	BGZ	Organismal Systems	Immune system	hsa04625	C-type lectin receptor signaling pathway	14/298	104/8764	1.03e-05	6.91e-05	3.64e-05	IL6/IRF1/BCL10/PTGS2/NFKBIA/PTPN11/AKT1/PIK3R3/AKT3/PLCG2/MALT1/MAPK12/PIK3R1/NFKB1	14
PC3	BGZ	Human Diseases	Drug resistance: antineoplastic	hsa01521	EGFR tyrosine kinase inhibitor resistance	12/298	79/8764	1.27e-05	8.38e-05	4.41e-05	FGF2/FOXO3/IL6/MET/AKT1/PIK3R3/AKT3/BCL2L1/EIF4E/PLCG2/PLCG1/PIK3R1	12
PC3	BGZ	Environmental Information Processing	Signal transduction	hsa04350	TGF-beta signaling pathway	14/298	108/8764	1.6e-05	0.000102828	5.41e-05	INHBA/ID1/FST/NOG/LTBP1/INHBB/MYC/TFDP1/RBL1/SMAD2/ID2/PPP2R1B/BAMBI/SMAD3	14
PC3	BGZ	Human Diseases	Infectious disease: bacterial	hsa05120	Epithelial cell signaling in Helicobacter pylori infection	11/298	70/8764	2.11e-05	0.000132972	7e-05	CXCL1/CXCL2/CXCL3/NFKBIA/MET/PTPN11/PLCG2/PLCG1/ADAM17/MAPK12/NFKB1	11
PC3	BGZ	Human Diseases	Cancer: specific types	hsa05213	Endometrial cancer	10/298	58/8764	2.18e-05	0.000134353	7.07e-05	FOXO3/GADD45A/AKT1/MYC/PIK3R3/AKT3/CCND1/CTNNB1/PIK3R1/TCF7	10
PC3	BGZ	Environmental Information Processing	Signal transduction	hsa04012	ErbB signaling pathway	12/298	85/8764	2.73e-05	0.000164717	8.67e-05	AKT1/MYC/PIK3R3/NCK1/AKT3/PTK2/MAP2K7/PLCG2/PLCG1/PIK3R1/NCK2/EREG	12
PC3	BGZ	Human Diseases	Cancer: overview	hsa05207	Chemical carcinogenesis - receptor activation	20/298	212/8764	3.36e-05	0.000195832	0.000103069	HSP90B1/FGF2/GNAI1/KLF4/ATF2/ARRB1/XIAP/AHR/BCL6/AKT1/MYC/PIK3R3/HSP90AA1/JAG1/AKT3/RXRB/CCND1/PIK3R1/NFKB1/KPNA2	20
PC3	BGZ	Human Diseases	Infectious disease: viral	hsa05161	Hepatitis B	17/298	162/8764	3.42e-05	0.000195832	0.000103069	IL6/ATF2/CCNA2/NFKBIA/IFNAR1/AKT1/MYC/PIK3R3/FAS/AKT3/PCNA/MAP2K7/FADD/SMAD3/MAPK12/PIK3R1/NFKB1	17
PC3	BGZ	Organismal Systems	Aging	hsa04213	Longevity regulating pathway - multiple species	10/298	61/8764	3.44e-05	0.000195832	0.000103069	FOXO3/SIRT1/IRS2/HSPA1B/AKT1/IRS1/PIK3R3/AKT3/HSPA1A/PIK3R1	10
PC3	BGZ	Human Diseases	Cancer: specific types	hsa05224	Breast cancer	16/298	147/8764	3.72e-05	0.000207705	0.000109318	FGF2/GADD45A/AKT1/MYC/PIK3R3/FZD2/JAG1/LRP5/AKT3/NCOA3/CCND1/HEY1/CTNNB1/BRCA1/PIK3R1/TCF7	16
PC3	BGZ	Human Diseases	Cancer: specific types	hsa05226	Gastric cancer	16/298	149/8764	4.39e-05	0.000240826	0.00012675	FGF2/GADD45A/MET/AKT1/MYC/PIK3R3/FZD2/LRP5/AKT3/RXRB/SMAD2/CCND1/CTNNB1/SMAD3/PIK3R1/TCF7	16
PC3	BGZ	Environmental Information Processing	Signal transduction	hsa04064	NF-kappa B signaling pathway	13/298	105/8764	5.25e-05	0.000282779	0.000148831	CXCL1/CXCL2/CXCL3/GADD45A/BCL10/PTGS2/NFKBIA/XIAP/BCL2L1/PLCG2/PLCG1/MALT1/NFKB1	13
PC3	BGZ	Environmental Information Processing	Signal transduction	hsa04071	Sphingolipid signaling pathway	14/298	121/8764	5.82e-05	0.000300676	0.00015825	GNAI1/S1PR3/AKT1/DEGS1/PIK3R3/ASAH1/AKT3/PPP2R1B/SPTLC2/MAPK12/PIK3R1/NFKB1/PLCB1/GNAQ	14
PC3	BGZ	Organismal Systems	Endocrine system	hsa04919	Thyroid hormone signaling pathway	14/298	121/8764	5.82e-05	0.000300676	0.00015825	AKT1/MYC/PIK3R3/AKT3/RXRB/NCOA3/PLCG2/PLCG1/CCND1/ATP1B1/CTNNB1/PIK3R1/PFKL/PLCB1	14
PC3	BGZ	Human Diseases	Cancer: overview	hsa05205	Proteoglycans in cancer	19/298	203/8764	5.89e-05	0.000300676	0.00015825	FGF2/CAV1/MET/PTPN11/AKT1/MYC/PIK3R3/FZD2/FAS/AKT3/SMAD2/PTK2/PLCG2/PLCG1/ITGA5/CCND1/CTNNB1/MAPK12/PIK3R1	19
PC3	BGZ	Human Diseases	Endocrine and metabolic disease	hsa04931	Insulin resistance	13/298	108/8764	7.07e-05	0.000354865	0.000186771	TRIB3/SOCS3/IL6/IRS2/NFKBIA/PTPN11/AKT1/IRS1/PIK3R3/ACACB/AKT3/PIK3R1/NFKB1	13
PC3	BGZ	Environmental Information Processing	Signal transduction	hsa04150	mTOR signaling pathway	16/298	156/8764	7.68e-05	0.000378939	0.000199441	SESN2/RRAGC/AKT1/IRS1/PIK3R3/FZD2/LRP5/STRADB/AKT3/EIF4E/GRB10/SKP2/TSC1/RICTOR/PIK3R1/LAMTOR3	16
PC3	BGZ	Organismal Systems	Development and regeneration	hsa04380	Osteoclast differentiation	15/298	141/8764	8.47e-05	0.000411017	0.000216325	SQSTM1/SOCS3/JUNB/NFKBIA/IFNAR1/AKT1/PIK3R3/FOSL1/AKT3/MAP2K7/PLCG2/FOSL2/MAPK12/PIK3R1/NFKB1	15
PC3	BGZ	Human Diseases	Infectious disease: viral	hsa05160	Hepatitis C	16/298	158/8764	8.95e-05	0.000427315	0.000224903	SOCS3/NFKBIA/IFNAR1/AKT1/MYC/PIK3R3/FAS/OAS1/CLDN12/AKT3/PPP2R1B/FADD/CCND1/CTNNB1/PIK3R1/NFKB1	16
PC3	BGZ	Environmental Information Processing	Signal transduction	hsa04015	Rap1 signaling pathway	19/298	210/8764	9.32e-05	0.000437848	0.000230446	RALA/FGF2/ID1/GNAI1/MET/RAP1B/AKT1/PARD3/PIK3R3/LPAR1/KITLG/AKT3/PLCG1/EPHA2/CTNNB1/MAPK12/PIK3R1/PLCB1/GNAQ	19
PC3	BGZ	Human Diseases	Infectious disease: bacterial	hsa05134	Legionellosis	9/298	56/8764	9.99e-05	0.000462065	0.000243192	CXCL1/CXCL2/CXCL3/IL6/NFKBIA/HSPA1B/HSPA1A/CLK1/NFKB1	9
PC3	BGZ	Organismal Systems	Endocrine system	hsa04917	Prolactin signaling pathway	10/298	70/8764	0.000115487	0.000525911	0.000276795	FOXO3/SOCS3/IRF1/AKT1/PIK3R3/AKT3/CCND1/MAPK12/PIK3R1/NFKB1	10
PC3	BGZ	Cellular Processes	Cellular community - eukaryotes	hsa04510	Focal adhesion	18/298	202/8764	0.000172636	0.000774246	0.000407498	COL6A1/COL4A2/CAV1/LAMB1/XIAP/MET/CAPN2/RAP1B/AKT1/PIK3R3/PARVB/AKT3/PTK2/PARVA/ITGA5/CCND1/CTNNB1/PIK3R1	18
PC3	BGZ	Environmental Information Processing	Signal transduction	hsa04010	MAPK signaling pathway	23/298	299/8764	0.000209135	0.000923942	0.000486285	DDIT3/FGF2/GADD45A/ATF2/HSPA1B/ARRB1/PLA2G4A/MET/RAP1B/AKT1/MYC/FAS/KITLG/AKT3/HSPA1A/MAP2K7/MAX/EPHA2/CDC25B/MAPK12/LAMTOR3/EREG/NFKB1	23
PC3	BGZ	Environmental Information Processing	Signal transduction	hsa04066	HIF-1 signaling pathway	12/298	108/8764	0.000287749	0.00125256	0.00065924	HMOX1/IL6/HK2/AKT1/PIK3R3/AKT3/EIF4E/PLCG2/PLCG1/PIK3R1/PFKL/NFKB1	12
PC3	BGZ	Organismal Systems	Endocrine system	hsa04914	Progesterone-mediated oocyte maturation	12/298	109/8764	0.00031371	0.00134577	0.0007083	CDK1/GNAI1/CCNA2/CCNB2/CCNB1/AKT1/PIK3R3/HSP90AA1/AKT3/CDC25B/MAPK12/PIK3R1	12
PC3	BGZ	Human Diseases	Infectious disease: parasitic	hsa05145	Toxoplasmosis	12/298	111/8764	0.000371627	0.00157145	0.00082708	GNAI1/NFKBIA/NFKBIB/LAMB1/HSPA1B/XIAP/AKT1/AKT3/HSPA1A/BCL2L1/MAPK12/NFKB1	12
PC3	BGZ	Human Diseases	Cancer: specific types	hsa05221	Acute myeloid leukemia	9/298	67/8764	0.000406434	0.00169443	0.000891804	CCNA2/AKT1/MYC/PIK3R3/AKT3/CCND1/PIK3R1/TCF7/NFKB1	9
PC3	BGZ	Environmental Information Processing	Signal transduction	hsa04014	Ras signaling pathway	19/298	236/8764	0.000423129	0.00173953	0.000915541	RALA/FGF2/ETS2/PLA2G4A/MET/PTPN11/RAP1B/AKT1/PIK3R3/KITLG/AKT3/BCL2L1/PLCG2/PLCG1/EPHA2/RAB5A/GNB5/PIK3R1/NFKB1	19
PC3	BGZ	Human Diseases	Cancer: specific types	hsa05215	Prostate cancer	11/298	97/8764	0.000429681	0.00174227	0.000916984	HSP90B1/NFKBIA/AKT1/PIK3R3/HSP90AA1/AKT3/CCND1/CTNNB1/PIK3R1/TCF7/NFKB1	11
PC3	BGZ	Organismal Systems	Immune system	hsa04664	Fc epsilon RI signaling pathway	9/298	68/8764	0.000454721	0.00181889	0.000957308	PLA2G4A/AKT1/PIK3R3/AKT3/MAP2K7/PLCG2/PLCG1/MAPK12/PIK3R1	9
PC3	BGZ	Human Diseases	Drug resistance: antineoplastic	hsa01522	Endocrine resistance	11/298	98/8764	0.000469662	0.0018536	0.000975578	CDKN2A/AKT1/PIK3R3/CDKN2C/JAG1/AKT3/NCOA3/PTK2/CCND1/MAPK12/PIK3R1	11
PC3	BGZ	Organismal Systems	Immune system	hsa04670	Leukocyte transendothelial migration	12/298	115/8764	0.000514904	0.00200542	0.00105548	GNAI1/PTPN11/RAP1B/PIK3R3/CLDN12/PTK2/PECAM1/PLCG2/PLCG1/CTNNB1/MAPK12/PIK3R1	12
PC3	BGZ	Human Diseases	Neurodegenerative disease	hsa05010	Alzheimer disease	26/298	384/8764	0.000606109	0.00232998	0.0012263	XBP1/DDIT3/IL6/IRS2/PTGS2/CAPN2/AKT1/IRS1/PIK3R3/FZD2/FAS/LRP5/CSNK1E/AKT3/SDHA/MAP2K7/TUBB/FADD/MME/DKK1/ADAM17/CTNNB1/PIK3R1/NFKB1/PLCB1/GNAQ	26
PC3	BGZ	Human Diseases	Cancer: specific types	hsa05218	Melanoma	9/298	72/8764	0.000697441	0.00262581	0.00138201	FGF2/GADD45A/MET/CDKN2A/AKT1/PIK3R3/AKT3/CCND1/PIK3R1	9
PC3	BGZ	Human Diseases	Infectious disease: viral	hsa05164	Influenza A	15/298	171/8764	0.000703181	0.00262581	0.00138201	DNAJC3/SOCS3/IL6/NFKBIA/NFKBIB/IFNAR1/AKT1/PIK3R3/FAS/OAS1/AKT3/FADD/PIK3R1/NFKB1/KPNA2	15
PC3	BGZ	Organismal Systems	Endocrine system	hsa04923	Regulation of lipolysis in adipocytes	8/298	58/8764	0.000709679	0.00262581	0.00138201	GNAI1/IRS2/PTGS2/AKT1/IRS1/PIK3R3/AKT3/PIK3R1	8
PC3	BGZ	Human Diseases	Infectious disease: bacterial	hsa05135	Yersinia infection	13/298	137/8764	0.000760702	0.00277985	0.00146308	IL6/NFKBIA/AKT1/PIK3R3/AKT3/PTK2/MAP2K7/PLCG1/ITGA5/MAPK12/PIK3R1/NFKB1/GNAQ	13
PC3	BGZ	Human Diseases	Endocrine and metabolic disease	hsa04932	Non-alcoholic fatty liver disease	14/298	155/8764	0.000789246	0.00284899	0.00149947	XBP1/DDIT3/SOCS3/IL6/IRS2/AKT1/IRS1/PIK3R3/FAS/AKT3/SDHA/MAPK12/PIK3R1/NFKB1	14
PC3	BGZ	Organismal Systems	Endocrine system	hsa04915	Estrogen signaling pathway	13/298	138/8764	0.000814743	0.00289935	0.00152597	HSP90B1/GNAI1/ATF2/HSPA1B/AKT1/PIK3R3/HSP90AA1/AKT3/NCOA3/HSPA1A/PIK3R1/PLCB1/GNAQ	13
[truncated: 263 more rows]

## Sheet: Table S6
Table S6. Topological analysis in KEGG network.
[truncated: 260 more rows]

## Sheet: Table S7
Table S7. Topological analysis in PPI analysis.
[truncated: 81 more rows]

[truncated: 5 more sheets: Table S8, Table S9, Table S10, Table S11, Table S12]
